# Supplementary material for: Analysis of the brain palmitoyl-proteome using both acyl-biotin exchange and acyl-resin-assisted capture methods
Source: Sci Rep. 2017 Jun 12;7:3299. doi: 10.1038/s41598-017-03562-7 (PMC5468251; doi:10.1038/s41598-017-03562-7)
Supplement: Supplementary file 2 — Supplementary File 1 [file 41598_2017_3562_MOESM2_ESM.xls]

## Sheet: Sheet1
How to use the filters on this spreadsheet: Click on the drop-down menu on the right hand side of the column heading. Select only the check-box labelled "Yes" to see the hits from that study. Multiple filters can be applied to see hits in common between different studies. Details of each study are in Supplementary Table 1.
Gene name	Protein name	Abbreviation/ Alternative name	Kang et al. (2008)	Zhang et al. (2008)	Martin and Cravatt (2009)	Yang et al. (2010)	Yount et al. (2010)	Dowal et al. (2011)	Merrick et al. (2011)	Forrester et al. (2011)	Wilson et al. (2011)	Li et al. (2012)	Martin et al. (2012)	Ivaldi et al. (2012)	Marin et al. (2012)	Ren et al.(2013)	Wan et al. (2013)	Wei et al. (2014)	This study (ABE)	This study (acyl-RAC)	No. of studies identified in (out of 18)
0610007P14Rik	probable ergosterol biosynthetic protein 28												Yes								1
1110007C09Rik	bcl10-interacting caspase-associated recruitment domain (CARD) protein												Yes								1
1810026J23Rik	uncharacterized protein C19orf52 homolog												Yes								1
2510039O18Rik	uncharacterized protein KIAA2013 precursor								Yes												1
A1bg	α-1B-glycoprotein																		Yes	Yes	2
Aacs	acetoacetyl-CoA synthetase															Yes					1
Aars	alanyl-tRNA synthetase, cytoplasmic															Yes		Yes			2
Abat	4-aminobutyrate aminotransferase							Yes									Yes		Yes		3
Abca1	ATP-binding cassette sub-family A member 1															Yes					1
Abcb6	ATP-binding cassette subfamily B member 6					Yes		Yes				Yes									3
Abcc10	ATP-binding cassette, sub-family C (CFTR/MRP), member 10															Yes					1
Abcc4	multidrug resistance-associated protein 4					Yes		Yes								Yes					3
Abcd3	ATP-binding cassette sub-family D member 3															Yes					1
Abce1	ATP-binding cassette subfamily E member 1														Yes	Yes					2
Abcg2	ATP-binding cassette sub-family G member 2															Yes					1
Abhd12	monoacylglycerol lipase ABHD12															Yes					1
Abhd14b	α/β hydrolase domain-containing protein 14B															Yes					1
Abhd17a	abhydrolase domain containing 17A (also called D10Bwg1364e)											Yes				Yes					2
Abhd17b	abhydrolase domain containing 17B (also called 5730446C15Rik)											Yes				Yes					2
Abhd17c	abhydrolase domain containing 17C (also called 2210412D01Rik)											Yes									1
Acaa1	3-ketoacyl-CoA thiolase, peroxisomal																	Yes			1
Acaa1a	3-ketoacyl-CoA thiolase A, peroxisomal															Yes	Yes				2
Acaa1b	3-ketoacyl-CoA thiolase B, peroxisomal												Yes								1
Acaa2	3-ketoacyl-CoA thiolase, mitochondrial											Yes	Yes			Yes	Yes				4
Acaca	acetyl-CoA carboxylase 1															Yes					1
Acacb	acetyl-CoA carboxylase 2															Yes					1
Acad8	isobutyryl-CoA dehydrogenase, mitochondrial															Yes					1
Acad9	acyl-CoA dehydrogenase family member 9, mitochondrial															Yes					1
Acadl	long-chain specific acyl-CoA dehydrogenase, mitochondrial precursor									Yes						Yes					2
Acadm	medium-chain specific acyl-CoA dehydrogenase, mitochondrial															Yes					1
Acads	acyl-Coenzyme A dehydrogenase, short chain											Yes				Yes					2
Acadvl	very long-chain specific acyl-CoA dehydrogenase, mitochondrial															Yes					1
Acat1	acetyl-CoA acetyltransferase, mitochondrial						Yes										Yes	Yes			3
Acat2	acetyl-CoA acetyltransferase, cytosolic																Yes	Yes			2
Acly	ATP-citrate synthase																Yes				1
Aco2	aconitate hydratase, mitochondrial						Yes					Yes				Yes	Yes		Yes		5
Acot10	acyl-coenzyme A thioesterase 10, mitochondrial															Yes					1
Acot7	cytosolic acyl coenzyme A thioester hydrolase																Yes				1
Acot9	acyl-coenzyme A thioesterase 9, mitochondrial															Yes					1
Acox1	peroxisomal acyl-coenzyme A oxidase 1															Yes					1
Acox3	peroxisomal acyl-coenzyme A oxidase 3															Yes					1
Acp1	low molecular weight phosphotyrosine protein phosphatase, isoform 1																		Yes	Yes	2
Acsbg1	long-chain-fatty-acid--CoA ligase ACSBG1																Yes				1
Acsf2	acyl-CoA synthetase family member 2, mitochondrial															Yes					1
Acsl1	long-chain-fatty-acid--CoA ligase 1															Yes					1
Acsl3	acyl-CoA synthetase long-chain family member 3												Yes								1
Acsl5	long-chain fatty-acid--CoA ligase 5												Yes								1
Acsl6	long-chain fatty-acid--CoA ligase 6																Yes				1
Acta1	actin, α skeletal muscle				Yes						Yes					Yes			Yes		4
Acta2	actin, aortic smooth muscle				Yes																1
Actb	actin, cytoplasmic 1										Yes				Yes	Yes	Yes				4
Actbl2	β-actin-like protein 2									Yes							Yes				2
Actc1	actin, α cardiac muscle 1				Yes												Yes				2
Actg1	actin, cytoplasmic 2			Yes							Yes				Yes	Yes					4
Actg2	actin, γ enteric smooth muscle				Yes																1
Actn1	α-actinin 1														Yes						1
Actn4	α-actinin 4														Yes	Yes					2
Actr2	actin-related protein 2															Yes					1
Actr3	actin-related protein 3															Yes			Yes		2
Adam10	a disintegrin and metalloproteinase 10 precursor											Yes	Yes	Yes		Yes		Yes			5
Adam17	a disintegrin and metalloproteinase 17 precursor isoform B					Yes			Yes									Yes			3
Adcy6	adenylate cyclase type 6							Yes								Yes					2
Add1	α-adductin																Yes				1
Adfp	adipose differentiation-related protein												Yes								1
Adhfe1	hydroxyacid-oxoacid transhydrogenase, mitochondrial															Yes					1
Adipoq	adiponectin															Yes					1
Ado	2-aminoethanethiol (cysteamine) dioxygenase																			Yes	1
Adpgk	ADP-dependent glucokinase								Yes			Yes	Yes			Yes					4
Adsl	adenylosuccinate lyase															Yes					1
Afg3l2	AFG3-like protein 2							Yes													1
Agl	protein Agl															Yes					1
Agpat1	lysophosphatidic acid acyltransferase α	LPAATα	Yes		Yes				Yes			Yes									4
Agt	angiotensinogen																			Yes	1
Ahcy	adenosylhomocysteinase														Yes						1
Ahcyl1	putative adenosylhomocysteinase 2															Yes	Yes				2
Ahcyl2	putative adenosylhomocysteinase 3																Yes				1
Ahnak	neuroblast differentiation-associated protein AHNAK														Yes	Yes					2
Ahsa1	activator of 90 kDa heat shock protein ATPase homolog 1																Yes				1
Ahsg	α2-HS-glycoprotein																		Yes		1
AI462493	UPF0723 protein C11orf83 homolog precursor												Yes								1
AI464131	expressed sequence AI464131											Yes									1
Ak1	adenylate kinase isoenzyme 1 isoform 2											Yes	Yes						Yes		3
Ak2	adenylate kinase 2, mitochondrial isoform 1															Yes			Yes	Yes	3
Ak3l1	adenylate kinase 3											Yes									1
Ak4	adenylate kinase 4, mitochondrial															Yes					1
Akap1	A-kinase anchor protein 1, mitochondrial									Yes											1
Akap7	A kinase (PRKA) anchor protein 7											Yes								Yes	2
Akap9	A-kinase anchor protein 9																	Yes			1
Akr1a1	alcohol dehydrogenase [NADP+]															Yes			Yes		2
Akr1b1	aldose reductase																		Yes	Yes	2
Akr1b3	aldo-keto reductase family 1, member B3 (aldose reductase)															Yes					1
Akr1b7	aldo-keto reductase family 1, member B7															Yes					1
Akr1b8	aldose reductase-like protein																			Yes	1
Akr1cl	protein Akr1cl															Yes					1
Akr7a2	aflatoxin B1 aldehyde reductase member 2															Yes					1
Alb	serum albumin										Yes			Yes			Yes		Yes		4
Aldh1a1	retinal dehydrogenase 1															Yes					1
Aldh1a7	aldehyde dehydrogenase, cytosolic 1															Yes					1
Aldh1b1	aldehyde dehydrogenase X, mitochondrial precursor					Yes												Yes			2
Aldh1l1	cytosolic 10-formyltetrahydrofolate dehydrogenase																Yes				1
Aldh1l2	mitochondrial 10-formyltetrahydrofolate dehydrogenase															Yes					1
Aldh18a1	aldehyde dehydrogenase 18 family, member A1											Yes									1
Aldh2	aldehyde dehydrogenase, mitochondrial						Yes					Yes				Yes					3
Aldh3a2	fatty aldehyde dehydrogenase									Yes						Yes					2
Aldh3b1	aldehyde dehydrogenase 3B1 isoform 1					Yes			Yes							Yes					3
Aldh3b2	aldehyde dehydrogenase															Yes					1
Aldh4a1	aldehyde dehydrogenase 4A1															Yes			Yes		2
Aldh5a1	succinate-semialdehyde dehydrogenase, mitochondrial																Yes				1
Aldh6a1	methylmalonate-semialdehyde dehydrogenase		Yes													Yes					2
Aldh7a1	α-aminoadipic semialdehyde dehydrogenase															Yes					1
Aldh9a1	4-trimethylaminobutyraldehyde dehydrogenase															Yes					1
Aldoa	fructose bisphosphonate aldolase A isoform 1			Yes						Yes	Yes					Yes	Yes				5
Aldoart2	fructose-bisphosphate aldolase															Yes					1
Aldoc	fructose bisphosphonate aldolase C										Yes						Yes		Yes		3
Alpl	alkaline phosphatase 2, liver precursor												Yes								1
Amy1a	α-amylase 1							Yes													1
Ank1	ankyrin 1																Yes				1
Ank2	ankyrin 2 isoform 1																Yes		Yes		2
Ank3	ankyrin 3																Yes				1
Ankrd24	ankyrin repeat domain 24																		Yes		1
Ankzf1	ankyrin repeat and zinc finger domain-containing protein 1																	Yes			1
Anp32a	acidic leucine-rich nuclear phosphoprotein 32 family member A																			Yes	1
Anp32b	acidic leucine-rich nuclear phosphoprotein 32 family member B																			Yes	1
Antxr1	anthrax toxin receptor 1					Yes						Yes									2
Antxr2	anthrax toxin receptor 2														Yes			Yes			2
Anxa2	annexin A2 isoform 1			Yes									Yes			Yes					3
Anxa4	annexin A4															Yes					1
Anxa5	annexin A5															Yes					1
Anxa6	annexin A6 isoform a										Yes		Yes			Yes					3
Ap1b1	AP-1 complex subunit β1																Yes			Yes	2
Ap1g1	AP-1 complex subunit γ1															Yes					1
Ap2a1	AP-2 complex subunit α1															Yes	Yes				2
Ap2a2	AP-2 complex subunit α2																Yes				1
Ap2b1	AP-2 complex subunit β															Yes	Yes		Yes		3
Ap2m1	AP-2 complex subunit μ1															Yes	Yes				2
Apip	methylthioribulose-1-phosphate dehydratase															Yes					1
Apmap	adipocyte plasma membrane associated protein (also called 2310001A20Rik)											Yes	Yes			Yes					3
Apoa1bp	NAD(P)H-hydrate epimerase															Yes			Yes	Yes	3
Apoo	apolipoprotein O												Yes								1
Apool	apolipoprotein O-like												Yes			Yes					2
Aqp1	aquaporin-1															Yes					1
Arcn1	coatomer subunit δ														Yes						1
Arf1	ADP-ribosylation factor 1				Yes						Yes		Yes				Yes				4
Arf2	ADP-ribosylation factor 2												Yes								1
Arf3	ADP-ribosylation factor 3				Yes								Yes				Yes				3
Arf4	ADP-ribosylation factor 4										Yes				Yes		Yes				3
Arf5	ADP-ribosylation factor 5							Yes			Yes						Yes				3
Arf6	ADP-ribosylation factor 6											Yes									1
Arhgap21	Rho GTPase activating protein 21																Yes				1
Arhgdia	Rho-GDP dissociation inhibitor α		Yes										Yes				Yes				3
Arhgdib	Rho-GDP dissociation inhibitor β														Yes						1
Arl15	ADP-ribosylation factor-like protein 15					Yes		Yes	Yes			Yes	Yes			Yes		Yes			7
Arl3	ADP-ribosylation factor-like protein 3															Yes					1
Arl6ip1	ADP-ribosylation factor-like protein 6 interaction protein 1												Yes								1
Arl6ip6	ADP-ribosylation factor-like protein 6 interaction protein 6				Yes								Yes								2
Armc10	armadillo repeat-containing protein 10												Yes								1
Arpc1a	actin-related protein 2/3 complex subunit 1A		Yes														Yes				2
Arpc3	actin related protein 2/3 complex subunit 3																		Yes		1
Arpc5	actin-related protein 2/3 complex subunit 5																		Yes		1
Art2b	T-cell ecto-ADP-ribosyltransferase 2 precursor												Yes								1
Arvcf	armadillo repeat protein deleted in velo-cardio-facial syndrome																Yes	Yes			2
Asah1	acid ceramidase							Yes								Yes					2
Asns	asparagine synthetase [glutamine-hydrolyzing]															Yes					1
Aspa	aspartocyalase																		Yes	Yes	2
Asrgl1	L-asparaginase															Yes			Yes		2
Astn1	astroactin 1		Yes																		1
Atad3a	ATPase family ATPase associated with diverse cellular activities (AAA) domain-containing protein 3A							Yes													1
Atg3	ubiquitin-like conjugating enzyme ATG3															Yes		Yes			2
Atg7	ubiquitin-like modifier-activating enzyme ATG7															Yes		Yes			2
Atic	5-aminoimidazole-4-carboxamide ribonucleotide formyltransferase/IMP cyclohydrolase															Yes					1
Atl1	atlastin-1							Yes													1
Atox1	copper transport protein ATOX1																			Yes	1
Atp11a	probable phospholipid-transporting ATPase IH					Yes												Yes			2
Atp11b	probable phospholipid-transporting ATPase IF					Yes		Yes													2
Atp1a1	α1 subunit of sodium/potassium ATPase isoform long				Yes			Yes		Yes	Yes		Yes				Yes				6
Atp1a2	sodium/potassium transporting ATPase subunit α2																Yes				1
Atp1a3	cation transporting ATPase				Yes												Yes				2
Atp1b1	β1 subunit of sodium/potassium-ATPase		Yes														Yes				2
Atp1b2	β2 subunit of sodium/potassium-ATPase		Yes									Yes					Yes		Yes	Yes	5
Atp1b3	β3 subunit of sodium/potassium-ATPase												Yes								1
Atp2a1	sarcoplasmic/endoplasmic reticulum calcium ATPase 1												Yes			Yes					2
Atp2a2	sarcoplasmic/endoplasmic reticulum calcium ATPase 2												Yes			Yes	Yes				3
Atp2a3	sarcoplasmic/endoplasmic reticulum calcium ATPase 3												Yes								1
Atp2b1	plasma membrane Ca2+ transporting ATPase 1																Yes				1
Atp2b2	plasma membrane Ca2+ transporting ATPase 2																Yes				1
Atp2b3	plasma membrane Ca2+ transporting ATPase 3		Yes														Yes				2
Atp2b4	plasma membrane Ca2+ transporting ATPase 4																Yes				1
Atp2c1	ATPase Ca2+-sequestering		Yes																		1
Atp5a1	ATP synthase subunit α, mitochondrial						Yes				Yes				Yes	Yes	Yes				5
Atp5b	ATP synthase subunit β, mitochondrial															Yes	Yes				2
Atp5l	ATP synthase subunit γ							Yes													1
Atp5o	ATP synthase subunit O, mitochondrial						Yes									Yes			Yes	Yes	4
Atp6v0a1	V-type proton ATPase 116 kDa subunit a isoform 1																Yes				1
Atp6v0a2	V-type proton ATPase 116 kDa subunit a isoform 2							Yes								Yes					2
Atp6v1a	V-type proton ATPase catalytic subunit A															Yes	Yes	Yes			3
Atp6v1b2	vacuolar ATP synthase subunit B, brain isoform												Yes				Yes				2
Atp6v1c1	V-type proton ATPase subunit C1																		Yes		1
Atp6v1e1	V-type proton ATPase subunit E1																		Yes		1
Atp6v1g2	ATPase, H+ transporting, lysosomal, V1 subunit G2																		Yes	Yes	2
Atp6v1h	V-type proton ATPase subunit H																Yes				1
Atp7a	copper-transporting ATPase 1															Yes					1
Atp9a	probable phospholipid-transporting ATPase IIa		Yes														Yes				2
Atrn	attractin		Yes																		1
Atxn10	ataxin-10															Yes					1
AU040320	dyslexia-associated protein KIAA0319-like protein isoform 1											Yes	Yes								2
Aup1	ancient ubiquitous protein 1 isoform long				Yes	Yes								Yes				Yes			4
B4galt1	β-1,4-galactosyltransferase 1, long isoform												Yes	Yes				Yes			3
B4galt3	β-1,4-galactosyltransferase 3												Yes								1
B4galt5	β-1,4-galactosyltransferase 5																	Yes			1
Bak	BCL2 antagonist/killer 1								Yes												1
Basp1	brain acid soluble protein 1																			Yes	1
Bat1a	spliceosome RNA helicase																Yes				1
Bat5	B-associated transcript 5				Yes	Yes						Yes									3
BC002199	BC002199 protein												Yes								1
BC031181	UPF0729 protein C18orf32 homolog												Yes								1
Bcam	Lutheran blood group glycoprotein precursor					Yes												Yes			2
Bcan	Brevican core protein																			Yes	1
Bcas1	breast carcinoma-amplified sequence 1 homolog																		Yes		1
Bcat2	branched-chain-amino-acid aminotransferase, mitochondrial															Yes					1
Bckdha	2-oxoisovalerate dehydrogenase subunit α, mitochondrial															Yes					1
Bckdhb	2-oxoisovalerate dehydrogenase subunit β, mitochondrial															Yes					1
Bckdk	[3-methyl-2-oxobutanoate [lipoamide]] kinase							Yes													1
Bcl2l12	Bcl2-like protein 12																	Yes			1
Bcl2l13	Bcl2-like protein 13															Yes					1
Bet1	BET1 homolog							Yes					Yes	Yes				Yes			4
Bet1l	BET1-like protein							Yes					Yes					Yes			3
Bin1	isoform AMPH2-1 of Myc box-dependent-interacting protein 1																		Yes		1
Birc6	baculoviral IAP repeat-containing protein 6															Yes					1
Blmh	bleomycin hydrolase															Yes					1
Bk	brain-kidney protein		Yes																		1
Bpnt1	3(2),5-bisphosphate nucleotidase 1															Yes			Yes		2
Bri3bp	brain protein I3 (BRI3)-binding protein								Yes				Yes								2
Bsg	basigin precursor isoform 1												Yes								1
Bsn	protein bassoon																Yes				1
Bst2	bone marrow stromal antigen 2 precursor												Yes	Yes				Yes			3
Btf3	transcription factor BTF3																	Yes			1
C12orf10	protein melanocyte proliferating gene 1, mitochondrial	MYG1													Yes						1
C14orf166	protein C14orf166				Yes	Yes															2
C14orf24	protein C14orf24					Yes															1
C1orf75	transmembrane protein 206					Yes															1
C1orf95	protein C1orf95							Yes													1
C1qbp	complement component 1 Q subcomponent-binding protein, mitochondrial							Yes			Yes				Yes			Yes			4
C21orf33	ES1 protein homolog, mitochondrial									Yes											1
C22orf25	protein C22orf25							Yes													1
C2orf18	protein C2orf18														Yes			Yes			2
C2orf88	protein C2orf88							Yes													1
C3	complement C3															Yes					1
C4b	complement C4-B															Yes					1
C6orf125	uncharacterised protein C6orf125														Yes			Yes			2
C8orf82	protein C8orf82							Yes						Yes				Yes			3
C9orf169	protein C9orf169					Yes															1
Cacfd1	calcium channel flower homolog isoform 1 (also called 5930434B04Rik)											Yes	Yes								2
Cacng8	voltage-gated calcium channel γ8 subunit		Yes														Yes				2
Cacybp	calcyclin-binding protein												Yes						Yes		2
Cad	carbamoyl-phosphate synthetase 2, aspartate transcarbamylase, and dihydroorotase									Yes						Yes					2
Cadm4	cell adhesion molecule 4	SynCAM4	Yes									Yes									2
Cadps	calcium-dependent secretion activator 1																Yes		Yes	Yes	3
Calhm2	calcium homeostasis modulator protein 2												Yes								1
Calb2	calretinin																		Yes		1
Calr	calreticulin precursor			Yes												Yes	Yes				3
Camk2a	calcium/calmodulin-dependent protein kinase type II α chain																Yes				1
Camk2b	calcium/calmodulin-dependent protein kinase II isoform βM																Yes				1
Camk2d	calcium/calmodulin-dependent protein kinase type II subunit δ															Yes	Yes				2
Camk2g	calcium/calmodulin-dependent protein kinase type II γ chain																Yes				1
Camkv	CaM kinase-like vesicle-associated protein																Yes				1
Canx	calnexin		Yes		Yes	Yes	Yes	Yes	Yes		Yes	Yes	Yes	Yes	Yes	Yes	Yes	Yes		Yes	15
Cap1	adenylyl cyclase-associated protein 1						Yes										Yes		Yes		3
Cap2	adenylyl cyclase-associated protein 2																Yes				1
Capg	capping protein (actin filament), gelsolin-like						Yes														1
Capn1	calpain-1 catalytic subunit															Yes					1
Capn2	calpain-2 catalytic subunit															Yes					1
Capn5	calpain 5		Yes												Yes	Yes	Yes	Yes			5
Capza2	F-actin-capping protein subunit α2															Yes					1
Capzb	F-actin-capping protein subunit β															Yes	Yes				2
Car2	carbonic anhydrase 2																Yes		Yes		2
Carkd	carbohydrate kinase domain containing (also called 0710008K08Rik)											Yes				Yes					2
Carns1	carnitine synthase 1									Yes											1
Cars2	probable cysteinyl-tRNA synthetase							Yes													1
Cask	calcium/calmodulin-dependent serine protein kinase					Yes															1
Cav1	caveolin-1					Yes									Yes	Yes		Yes			4
Cav2	caveolin-2															Yes		Yes			2
Cbr3	carbonyl reductase [NADPH] 3																	Yes			1
Ccdc109a	coiled-coil domain-containing protein 109A							Yes						Yes							2
Ccdc47	coiled-coil domain containing 47											Yes									1
Ccdc69	coiled-coil domain-containing protein 69												Yes								1
Ccnb1ip1	cyclin B1 interacting protein 1																		Yes		1
Ccny	cyclin Y		Yes		Yes	Yes		Yes	Yes									Yes			6
Ccnyl1	cyclin Y-like 1											Yes	Yes					Yes			3
Ccs	copper chaperone for superoxide dismutase							Yes													1
Cct2	T-complex protein 1 subunit β				Yes						Yes					Yes					3
Cct3	chaperonin containing TCP1, subunit 3 isoform b										Yes										1
Cct4	T-complex protein 1 subunit δ										Yes					Yes					2
Cct5	T-complex protein 1 subunit ε				Yes						Yes				Yes	Yes					4
Cct6a	T-complex protein 1 subunit ζ										Yes				Yes	Yes					3
Cct7	T-complex protein 1 subunit η										Yes										1
Cct8	T-complex protein 1 subunit θ										Yes				Yes	Yes					3
Cd151	CD151 antigen					Yes		Yes		Yes		Yes	Yes			Yes		Yes			7
Cd1d1	antigen-presenting glycoprotein CD1d1 precursor												Yes								1
Cd1d2	antigen-presenting glycoprotein CD1d2 precursor												Yes								1
Cd247	CD247 antigen												Yes								1
Cd276	CD276 antigen																	Yes			1
Cd28	CD28 antigen												Yes								1
Cd3eap	DNA-directed RNA polymerase I subunit RPA34															Yes					1
Cd36	platelet glycoprotein 4							Yes	Yes			Yes									3
Cd37	leukocyte antigen CD37												Yes								1
Cd38	ADP-ribosyl cyclase 1 isoform 1				Yes			Yes													2
Cd3d	T-cell surface glycoprotein CD3 δ chain precursor				Yes								Yes								2
Cd44	CD44 antigen					Yes	Yes		Yes			Yes	Yes	Yes	Yes	Yes		Yes			9
Cd47	leukocyte surface antigen CD47 precursor												Yes								1
Cd48	CD48 antigen												Yes								1
Cd5	T-cell surface glycoprotein CD5 precursor				Yes																1
Cd53	leukocyte surface antigen CD53													Yes							1
Cd63	CD63 antigen					Yes		Yes						Yes	Yes	Yes		Yes			6
Cd69	early activation antigen CD69							Yes													1
Cd70	tumour necrosis factor ligand superfamily member 7					Yes								Yes							2
Cd74	CD74 molecule, major histocompatibility complex, class II invariant chain								Yes					Yes							2
Cd81	CD81 antigen		Yes			Yes					Yes	Yes	Yes	Yes		Yes		Yes			8
Cd82	CD82 antigen							Yes			Yes		Yes	Yes	Yes			Yes			6
Cd9	CD9 antigen					Yes								Yes	Yes			Yes			4
Cd99	CD99 antigen									Yes					Yes						2
Cd99l2	CD99 antigen-like protein 2							Yes													1
Cdc42	cell division cycle 42		Yes					Yes									Yes		Yes		4
Cdc42se1	cell division cycle 42 small effector protein 1							Yes					Yes								2
Cdc42se2	cell division cycle 42 small effector protein 2							Yes				Yes	Yes								3
Cdcp1	complement C1r/C1s, Uegf, Bmp1 (CUB) domain-containing protein 1 precursor					Yes															1
Cdip	liposaccharide induced tumour necrosis factor (TNF) factor (LITAF)-like protein							Yes													1
Cdipt	CDP-diacylglycerol--inositol 3-phosphatidyltransferase												Yes								1
Cdk1	cyclin-dependent kinase 1																	Yes			1
Cds2	CDP-diacylglycerol synthase (phosphatidate cytidylyltransferase) 2											Yes					Yes				2
Celf2	CUG triplet repeat RNA-binding protein 2	CUGBP2																	Yes	Yes	2
Cept	choline/ethanolaminephosphotransferase 1									Yes			Yes								2
Cetp	cholesteryl ester transfer protein							Yes													1
Cfl1	cofilin-1			Yes							Yes				Yes						3
Cfl2	cofilin-2														Yes						1
Chchd3	coiled-coil-helix-coiled-coil-helix domain-containing protein 3, mitochondrial precursor										Yes		Yes								2
Chd3	chromodomain helicase DNA binding protein 3																	Yes			1
Chd5	chromodomain helicase DNA binding protein 5												Yes								1
Chdh	choline dehydrogenase, mitochondrial precursor												Yes								1
Chrna5	neuronal acetylcholine receptor subunit α5												Yes								1
Chst11	carbohydrate sulfotransferase 11 isoform 1				Yes																1
Chst7	carbohydrate (N-acetylglucosamino) sulfotransferase 7											Yes									1
Cisd1	CDGSH iron sulphur domain 1		Yes										Yes					Yes	Yes		4
Cisd2	CDGSH iron sulphur domain 2												Yes								1
Ckap4	cytoskeleton-associated protein 4		Yes	Yes		Yes	Yes		Yes			Yes		Yes	Yes	Yes		Yes			10
Ckb	creatine kinase B-type																Yes				1
Ckm	creastin kinase M-type																		Yes		1
Ckmt1	creatine kinase U-type, mitochondrial																Yes		Yes	Yes	3
Clcn7	H+/Cl- exchange transporter 7															Yes					1
Cldn11	claudin-11																Yes	Yes			2
Cldn3	claudin-3					Yes		Yes													2
Cldn5	claudin-5							Yes										Yes			2
Cldnd1	claudin domain-containing protein 1 isoform 1					Yes						Yes									2
Clec14a	C-type lectin domain family 14 member A																	Yes			1
Clec2d	C-type lectin domain family 2 member D												Yes			Yes					2
Clgn	calmegin																	Yes			1
Clic1	chloride intracellular channel protein 1			Yes							Yes					Yes					3
Clic4	chloride intracellular channel protein 4															Yes			Yes		2
Clld6	chronic lymphocytic leukaemia deletion region gene 6 protein							Yes													1
Cln6	ceroid lipofuscinosis, neuronal 6												Yes								1
Clptm1	cleft lip and palate transmembrane protein 1												Yes								1
Clta	isoform Brain of clathrin light chain A																			Yes	1
Cltb	clathrin light chain B isoform Brain																		Yes		1
Cltc	clathrin heavy chain 1 isoform 1				Yes						Yes						Yes				3
Cmpk1	UMP-CMP kinase															Yes				Yes	2
Cmtm3	chemokine-like factor (CKLF)-like myelin and lymphocyte (MAL) and related proteins for vesicle trafficking and membrane link (MARVEL) transmembrane domain-containing protein 3							Yes													1
Cmtm5	chemokine-like factor (CKLF)-like myelin and lymphocyte (MAL) and related proteins for vesicle trafficking and membrane link (MARVEL) transmembrane domain-containing protein 5							Yes													1
Cmtm7	chemokine-like factor (CKLF)-like myelin and lymphocyte (MAL) and related proteins for vesicle trafficking and membrane link (MARVEL) transmembrane domain-containing protein 7							Yes										Yes			2
Cndp2	cytosolic non-specific dipeptidase															Yes				Yes	2
Cnnm2	metal transporter CNNM2															Yes					1
Cnp	2,3-cyclic nucleotide phosphodiesterase											Yes					Yes		Yes		3
Cnpy2	protein canopy homolog 2 precursor												Yes								1
Cnrip1	CB1 cannabinoid receptor-interacting protein 1																Yes		Yes		2
Cnst	consortin															Yes					1
Cntn1	contactin 1											Yes									1
Cntnap1	contactin-associated protein 1															Yes	Yes				2
Coasy	bifunctional coenzyme A synthase															Yes					1
Col4a1	collagen α-1(IV) chain									Yes											1
Col4a2	collagen α-2(IV) chain									Yes											1
Commd9	copper metabolism mouse u2af1-rs1 region 1 (MURR1) (COMM) domain-containing protein 9							Yes													1
Comt	catechol O-methyltransferase membrane-bound isoform					Yes		Yes													2
Comtd1	catechol O-methyltransferase domain-containing protein 1							Yes													1
Copa	coatomer subunit α															Yes					1
Copb1	coatomer subunit β															Yes					1
Copb2	coatomer protein complex, subunit β2 (beta prime)											Yes				Yes					2
Cope	coatomer subunit ε															Yes					1
Copg1	coatomer subunit γ1															Yes					1
Coro1a	coronin-1A										Yes						Yes				2
Coro1c	coronin-1C																Yes				1
Coro2b	coronin-2B																Yes				1
Cox16	cytochrome c oxidase assembly protein COX16 homolog, mitochondrial												Yes								1
Cox20	cytochrome c oxidase protein 20 homolog												Yes								1
Cox4nb	endoplasmic reticulum membrane protein complex subunit 8												Yes								1
Cox6c	cytochrome c oxidase subunit VIc		Yes																		1
Cpd	carboxypeptidase D precursor				Yes							Yes	Yes								3
Cpne1	copine-1															Yes					1
Cpsf1	cleavage and polyadenylation specificty factor subunit 1																	Yes			1
Cpt1c	carnitine O-palmitoyltransferase 1, brain isoform																Yes				1
Crim1	cysteine-rich motor neuron 1 protein																	Yes			1
Crmp1	dihydropyrimidine-related protein 1	Dpysl1															Yes				1
Cryz	crystallin ζ																Yes				1
Cs	citrate synthase, mitochondrial																Yes		Yes		2
Cse1l	exportin-2															Yes					1
Csnk1g1	casein kinase I isoform γ1							Yes				Yes	Yes				Yes				4
Csnk1g2	casein kinase I isoform γ2												Yes			Yes	Yes				3
Csnk1g3	casein kinase I isoform γ3					Yes		Yes									Yes				3
Csnk2b	casein kinase II subunit β																			Yes	1
Csrp1	cysteine and glycine-rich protein 1															Yes					1
Cst3	cystatin-C																			Yes	1
Cst4	cystatin-S							Yes													1
Ctdsp1	carboxy-terminal domain RNA polymerase II polypeptide A small phosphatase 1					Yes						Yes	Yes			Yes		Yes			5
Ctdsp2	carboxy-terminal domain RNA polymerase II polypeptide A small phosphatase 2															Yes					1
Ctdspl	carboxy-terminal domain phosphatase-like protein							Yes					Yes								2
Ctl1	choline transporter-like protein 1							Yes													1
Ctl2	choline transporter-like protein 2							Yes													1
Ctnna2	catenin α2																			Yes	1
Ctnnd1	catenin δ1 isoform 1AB					Yes						Yes				Yes		Yes			4
Ctnnd2	catenin δ2; neural plakophilin-related ARM repeat protein	NPRAP	Yes														Yes				2
Ctsb	cathepsin B															Yes		Yes			2
Ctse	cathepsin E preproprotein											Yes	Yes								2
Ctsl	cathepsin L1															Yes					1
Ctsz	cathepsin Z															Yes		Yes			2
Cxadr	coxsackievirus and adenovirus receptor		Yes			Yes						Yes									3
Cxcl1	growth-regulated α protein																	Yes			1
Cxcr4	chemokine (C-X-C motif) receptor 4												Yes								1
Cyb5b	cytochrome b5 type B						Yes	Yes			Yes		Yes		Yes	Yes		Yes		Yes	8
Cyb5d2	neuferricin precursor											Yes	Yes			Yes					3
Cyb5r3	NADH-dependent cytochrome c reductase		Yes		Yes							Yes	Yes			Yes					5
Cyba	cytochrome b-245 α polypeptide								Yes												1
Cybb	cytochrome b-245 β polypeptide								Yes												1
Cyc1	cytochrome c-1																Yes	Yes	Yes		3
Cycs	cytochrome c									Yes								Yes	Yes		3
Cyfip1	cytoplasmic FMR1-interacting protein 1																Yes				1
Cygb	cytoglobin																			Yes	1
Cyp51	cytochrome P450, family 51												Yes								1
D10Jhu81e	ES1 protein homolog, mitochondrial															Yes	Yes				2
D1Pas1	DNA segment, Chr 1, Pasteur Institute 1															Yes					1
Daam1	dishevelled associated activator of morphogenesis 1		Yes					Yes								Yes					3
Daam2	dishevelled associated activator of morphogenesis 2																Yes				1
Dag1	dystroglycan							Yes					Yes		Yes			Yes			4
Dagla	diacylglycerol lipase α																Yes				1
Daglb	Sn1-specific diacylglycerol lipase β				Yes	Yes		Yes	Yes												4
Dars	aspartate--tRNA ligase, cytoplasmic															Yes					1
Dars2	aspartyl-tRNA synthetase, mitochondrial																	Yes			1
Dbn1	drebrin isoform A																		Yes		1
Dbnl	drebrin-like protein															Yes					1
Dbp	D site-binding protein															Yes					1
Dbt	lipoamide acyltransferase component of branched-chain α-keto acid dehydrogenase complex, mitochondrial															Yes					1
Dbt2	dihydrolipoamide branched chain transacylase E2							Yes													1
Dctn1	dynactin subunit 1																	Yes			1
Dctn4	dynactin subunit 4																Yes				1
Dcun1d3	defective in cullin neddylation 1 (DCN1) domain-containing 3					Yes															1
Dcxr	L-xylulose reductase															Yes					1
Ddah1	N(G),N(G)-dimethylarginine dimethylaminohydrolase 1																		Yes	Yes	2
Ddah2	N(G),N(G)-dimethylarginine dimethylaminohydrolase 2																		Yes		1
Ddb1	DNA damage-binding protein 1										Yes					Yes					2
Ddr2	discoidin domain-containing receptor 2															Yes					1
Ddt	D-dopachrome decarboxylase																		Yes		1
Ddx1	ATP-dependent RNA helicase DDX1															Yes	Yes				2
Ddx39a	nuclear RNA helicase			Yes																	1
Ddx39b	spliceosome RNA helicase DDX39B			Yes																	1
Ddx5	probable ATP-dependent RNA helicase DDX5										Yes										1
Degs1	sphingolipid δ4-desaturase DES1											Yes	Yes								2
Derl1	derlin-1												Yes								1
Des	desmin																	Yes			1
Desi2/Pppde1	desumoylating isopeptidase 2 (also called 5830417C01Rik)	DESI2							Yes			Yes	Yes								3
Dgke	diacylglycerol kinase ε															Yes					1
Dhcr24	24-dehydrocholesterol reductase precursor												Yes								1
Dhrs13	dehydrogenase/reductase (SDR family) member 13											Yes									1
Dhrs4	dehydrogenase/reductase SDR family member 4 isoform 1											Yes	Yes								2
Dhrs7b	dehydrogenase/reductase SDR family member 7B isoform 1												Yes								1
Dhx15	DEAH (Asp-Glu-Ala-His) box polypeptide 15										Yes	Yes									2
Dhx30	DEAH (Asp-Glu-Ala-His) box polypeptide 30											Yes									1
Dhx9	ATP-dependent RNA helicase A										Yes						Yes				2
Dlat	dihydrolipoyllysine-residue acetyltransferase component of pyruvate dehydrogenase complex, mitochondrial																Yes	Yes			2
Dld	dihydrolipoyl dehydrogenase, mitochondrial															Yes	Yes				2
Dlg1	disks, large homolog 1 (Drosophila) homolog 4	SAP-97															Yes				1
Dlg2	postsynaptic density protein 93	PSD-93	Yes														Yes				2
Dlg4	postsynaptic density protein 95	PSD-95	Yes														Yes				2
Dlgap	discs large-associated protein 4							Yes													1
Dlst	dihydrolipoyllysine-residue succinyltransferase component of 2-oxoglutarate dehydrogenase complex, mitochondrial																Yes	Yes			2
Dmxl2	rabconnectin-3 (Dmx-like 2)																Yes				1
Dnah1	dynein heavy chain 1							Yes													1
Dnajb6	DnaJ homolog subfamily B member 6												Yes								1
Dnajc11	DnaJ homolog subfamily C member 11												Yes			Yes					2
Dnajc13	DnaJ homolog subfamily C member 13															Yes					1
Dnajc5	cysteine string protein	CSP	Yes			Yes		Yes	Yes			Yes				Yes	Yes	Yes	Yes		9
Dnajc6	putative tyrosine-protein phosphatase auxilin																Yes				1
Dnajc7	DnaJ homolog subfamily C member 7															Yes					1
Dnm1	dynamin-1																Yes				1
Dnm1l	dynamin-1-like protein															Yes			Yes		2
Dnm3	dynamin-3																Yes				1
Dnpep	aspartyl aminopeptidase															Yes					1
Doc2a	double C2-like domain-containing protein α																	Yes			1
Dolpp1	dolichyldiphosphatase 1							Yes													1
Dpp6	dipeptidyl peptidase 6																Yes				1
Dpysl2	dihydropyrimidinase-related protein 2														Yes	Yes	Yes				3
Dpysl3	dihydropyrimidinase-like 3											Yes					Yes				2
Dpysl4	dihydropyrimidinase-related protein 4																Yes				1
Dpysl5	dihydropyrimidinase-related protein 5																Yes				1
Dsg1	desmoglein-1														Yes						1
Dsg2	desmoglein-2					Yes															1
Dsg4	desmoglein-4														Yes						1
Dsp	desmoplakin							Yes													1
Dstnl1	destrin-like 1																		Yes		1
Dtna	dystrobrevin α																	Yes			1
Dusp23	dual specificity protein phosphatase 23																	Yes			1
Dync1h1	cytoplasmic dynein heavy chain				Yes											Yes	Yes				3
Dynll2	dynein light chain 2, cytoplasmic																		Yes		1
Dysf	dysferlin															Yes					1
Ebag9	estrogen receptor binding site associated antigen 9	RCAS1	Yes		Yes							Yes	Yes			Yes					5
Ece1	endothelin-converting enzyme 1					Yes		Yes							Yes	Yes		Yes			5
Ecgf1	platelet-derived endothelial cell growth factor							Yes													1
Ech1	Δ(3,5)-Δ(2,4)-dienoyl-CoA isomerase, mitochondrial										Yes										1
Echdc1	ethylmalonyl-CoA decarboxylase															Yes					1
Echs1	enoyl-CoA hydratase, mitochondrial															Yes					1
Eci	enoyl-CoA δ isomerase 1, mitochondrial															Yes					1
Eci2	enoyl-CoA δ isomerase 2, mitochondrial															Yes					1
Eci3	MCG120270, isoform CRA_a															Yes					1
Eea1	early endosome antigen 1																		Yes		1
Eef1a1	elongation factor 1α 1			Yes							Yes					Yes	Yes				4
Eef1a2	elongation factor 1α2															Yes	Yes				2
Eef1b	elongation factor 1β						Yes														1
Eef1b2	eukaryotic translation elongation factor 1 β2																		Yes	Yes	2
Eef1d	elongation factor 1δ															Yes					1
Eef1e1	eukaryotic translation elongation factor 1 ε-1							Yes													1
Eef1g	elongation factor 1γ									Yes						Yes				Yes	3
Eef2	elongation factor 2			Yes							Yes				Yes	Yes	Yes				5
Efcab14	EF-hand calcium-binding domain-containing protein 14 (also called 4732418C07Rik)											Yes	Yes								2
Efemp1	EGF-containing fibulin-like extracellular matrix protein 1																	Yes			1
Efnb3	ephrin-B3		Yes																		1
Efr3a	S. cerevisiae EFR3 homolog A					Yes		Yes	Yes							Yes		Yes			5
Efr3b	S. cerevisiae EFR3 homolog B		Yes														Yes				2
Eftud2	116 kDa U5 small nuclear ribonucleoprotein component										Yes										1
Ehd2	EH domain-containing protein 2															Yes					1
Eif2s1	eukaryotic translation initiation factor 2 subunit 1															Yes					1
Eif2s2	eukaryotic translation initiation factor 2 subunit 2															Yes					1
Eif2s3	eukaryotic translation initiation factor 2 subunit 3																	Yes			1
Eif3a	eukaryotic translation initiation factor 3 subunit 10				Yes																1
Eif3c	eukaryotic translation initiation factor 3 subunit C															Yes					1
Eif3d	eukaryotic translation initiation factor 3 subunit D															Yes					1
Eif3e	eukaryotic translation initiation factor 3 subunit E															Yes				Yes	2
Eif3g	eukaryotic translation initiation factor 3 subunit G								Yes												1
Eif3k	eukaryotic translation initiation factor 3 subunit 12					Yes															1
Eif3l	eukaryotic translation initiation factor 3 subunit L															Yes					1
Eif4a1	eukaryotic translation initiation factor 4A-1						Yes									Yes					2
Eif4g1	eukaryotic translation initiation factor, γ1 isoform a																			Yes	1
Eif5	eukaryotic translation initiation factor 5																		Yes		1
Eif5a	eukaryotic translation initiation factor 5A-1							Yes		Yes	Yes								Yes		4
Eif6	eukaryotic translation initiation factor 6															Yes					1
Elovl1	elongation of very long fatty acids protein 1					Yes							Yes								2
Emb	embigin precursor												Yes								1
Emc1	endoplasmic reticulum membrane protein complex subunit 1 isoform 2 precursor (also called C230096C10Rik)											Yes	Yes								2
Emc4	ER membrane protein complex subunit 4 (also called transmembrane protein 85 (Tmem85)											Yes									1
Emc8	ER membrane protein complex subunit 8															Yes					1
Emg1	EMG1 nucleolar protein homolog (S. cerevisiae)											Yes									1
Eng	endoglin																	Yes			1
Eno1	α-enolase										Yes				Yes	Yes	Yes				4
Eno2	γ-enolase															Yes	Yes		Yes		3
Eno3	β-enolase isoform 1			Yes															Yes		2
Eno-ps1	α-enolase																		Yes		1
Entpd1	ectonucleoside triphosphate diphosphohydrolase 1													Yes							1
Epb4.1l1	band 4.1-like protein 1																Yes				1
Epb4.1;3	band 4.1-like protein 3																Yes				1
Epc1	enhancer of polycomb homolog 1																	Yes			1
Epdr1	mammalian ependymin-related protein 1																		Yes		1
Epha5	Eph receptor A5		Yes																		1
Ephb2	Eph receptor B2		Yes																		1
Ephx2	bifunctional epoxide hydrolase 2															Yes					1
Eprs	glutamyl-prolyl-tRNA synthetase		Yes		Yes											Yes					3
Erbb2ip	lamina-associated polypeptides 2 isoform 1	LAP2			Yes	Yes		Yes					Yes				Yes	Yes			6
Ergic1	endoplasmic reticulum-Golgi intermediate compartment protein 1								Yes			Yes	Yes			Yes		Yes			5
Ergic2	endoplasmic reticulum-Golgi intermediate compartment protein 2				Yes							Yes	Yes								3
Ergic3	endoplasmic reticulum-Golgi intermediate compartment protein 3		Yes		Yes				Yes			Yes	Yes	Yes	Yes	Yes		Yes			9
Ermp1	endoplasmic reticulum metallopeptidase 1															Yes					1
Ero1l	endoplasmic reticulum oxidoreductase 1 (ERO1)-like												Yes					Yes			2
Erp29	endoplasmic reticulum protein ERp29																		Yes	Yes	2
Erp44	endoplasmic reticulum resident protein 44																	Yes			1
Esd	S-formylglutathione hydrolase									Yes						Yes					2
Esyt1	extended synaptotagmin 1									Yes											1
Etfa	electron transfer flavoprotein subunit α, mitochondrial															Yes					1
Etfb	electron transfer flavoprotein subunit β															Yes					1
Etfdh	electron transferring flavoprotein, dehydrogenase											Yes				Yes					2
Ethe1	ethylmalonic encephalopathy 1								Yes												1
Eva1a	protein eva-1 homolog A	FAM176A																Yes			1
Eva1b	protein eva-1 homolog B															Yes					1
Exoc3l2	exocyst complex component 3-like protein 2							Yes													1
Exoc3l4	exocyst complex component 3-like protein 4							Yes													1
F3	tissue factor precursor					Yes						Yes									2
Fabp4	fatty acid-binding protein, adipocyte														Yes						1
Fabp5	fatty acid-binding protein, epidermal																	Yes			1
Fads3	fatty acid desaturase 3															Yes					1
Fah	fumarylacetoacetase															Yes					1
Fam108a1	abhydrolase domain-containing protein FAM108A1							Yes					Yes								2
Fam108b	family with sequence similarity 108, member B								Yes				Yes								2
Fam108b1	family with sequence similarity 108, member B1		Yes		Yes	Yes		Yes			Yes							Yes			6
Fam108c1	family with sequence similarity 108, member C1		Yes										Yes								2
Fam120c	family with sequence similarity 120, member C (also called LOC207375) (also called ORF34)											Yes									1
Fam131b	family with sequence similarity 131, member B		Yes														Yes				2
Fam162a	family with sequence similarity 162, member A							Yes						Yes				Yes			3
Fam171a1	protein FAM171A1																	Yes			1
Fam171a2	family with sequence similarity 171, member A2		Yes																		1
Fam171b	family with sequence similarity 171, member B		Yes																		1
Fam184a	protein FAM184A																	Yes			1
Fam193b	protein FAM193B																	Yes			1
Fam213a	redox regulatory protein FAM213A	C10orf58														Yes		Yes			2
Fam219b	family with sequence similarity 219, member B (also called 2310046O06Rik)											Yes	Yes								2
Fam49a	protein FAM49A																	Yes			1
Fam49b	family with sequence similarity 49, member B (also called 0910001A06Rik)				Yes	Yes		Yes			Yes	Yes	Yes			Yes		Yes	Yes	Yes	10
Fam62b	family with sequence similarity 62, member B				Yes																1
Fam78a	family with sequence similarity 78, member A							Yes					Yes								2
Fam98b	family with sequence similarity 98, member B																			Yes	1
Fas	tumour necrosis factor receptor superfamily member 6													Yes							1
Fasn	fatty acid synthase									Yes					Yes	Yes	Yes	Yes			5
Fblim1	filamin-binding LIM protein 1																	Yes			1
Fbp2	fructose-1,6-bisphosphatase isozyme 2																	Yes			1
Fbxl15	F-box and leucine-rich repeat (LRR) protein 15																			Yes	1
Fbxl20	F-box/leucine-rich repeat (LRR) protein 20							Yes													1
Fcer2	low affinity immunoglobulin ε Fc receptor													Yes							1
Fdps	farnesyl pyrophosphate synthase															Yes					1
Fermt2	fermitin family homolog 2															Yes					1
Fetub	fetuin-B																		Yes	Yes	2
Fgr	Gardner-Rasheed feline sarcoma viral												Yes								1
Fh	fumarate hydratase, mitochondrial															Yes					1
Fh1	fumarate hydratase 1											Yes									1
Fig4	polyphosphoinositide phosphatase																	Yes			1
Fis1	mitochondrial fission 1 protein																			Yes	1
Fkbp8	FK506 binding protein 8 isoform a												Yes			Yes					2
Flg	filaggrin							Yes													1
Flna	filamin-A isoform 1			Yes												Yes			Yes		3
Flnb	filamin-B														Yes	Yes					2
Flot1	flotillin 1		Yes		Yes	Yes		Yes				Yes	Yes	Yes	Yes	Yes	Yes	Yes			11
Flot2	flotillin 2		Yes		Yes	Yes		Yes	Yes			Yes	Yes	Yes	Yes	Yes	Yes	Yes			12
Fndc3a	fibronectin type-III domain-containing protein 3A																	Yes			1
Fnml2	formin-like 2											Yes									1
Frmpd4	FERM and PDZ domain-containing protein 4																	Yes			1
Frs2	fibroblast growth factor receptor substrate 2											Yes	Yes								2
Fryl	protein Fryl															Yes					1
Fscn1	fascin			Yes											Yes	Yes	Yes				4
Fth1	ferritin heavy chain																		Yes		1
Ftl	ferritin light chain														Yes						1
Ftl1	ferritin															Yes					1
Ftl2	ferritin light chain 2															Yes					1
Fubp3	far upstream element-binding protein 3																	Yes			1
Fuom	fucose mutarotase																			Yes	1
Fut7	α-1,3-fucosyltransferase isoform 1												Yes								1
Fxyd5	FXYD domain-containing ion transport regulator 5												Yes								1
Fxyd6	FXYD domain-containing ion transport regulator 6		Yes									Yes									2
Fxyd7	FXYD domain-containing ion transport regulator 7																			Yes	1
Fyco1	FYVE and coiled-coil domain-containing protein 1															Yes					1
Fyn	Fyn non-receptor tyrosine kinase		Yes		Yes			Yes				Yes	Yes	Yes	Yes		Yes	Yes			9
G6pdx	glucose-6-phosphate 1-dehydrogenase X															Yes					1
Gaa	glucosidase, alpha, acid											Yes									1
Gabarapl2	γ-aminobutyric acid receptor-associated protein-like 2												Yes								1
Gabrg2	γ-aminobutyric acid A receptor subunit γ2		Yes																		1
Gad1	glutamate decarboxylase 1																Yes				1
Gad2	glutamate decarboxylase 2																Yes				1
Gale	UDP-glucose 4-epimerase															Yes					1
Galk1	galactokinase															Yes					1
Galnt1	polypeptide N-acetylgalactosaminyltransferase 1											Yes	Yes					Yes			3
Galnt10	polypeptide N-acetylgalactosaminyltransferase 10																	Yes			1
Galnt12	polypeptide N-acetylgalactosaminyltransferase 12												Yes								1
Galnt2	polypeptide N-acetylgalactosaminyltransferase 2											Yes	Yes								2
Ganab	neutral α-glucosidase AB										Yes					Yes					2
Gap43	neuromodulin											Yes					Yes		Yes	Yes	4
Gapdh	glyceraldehyde-3-phosphate dehydrogenase			Yes							Yes						Yes				3
Gapdhs	glyceraldehyde-3-phosphate dehydrogenase, testis-specific															Yes					1
Gatm	glycine amidinotransferase (L-arginine:glycine amidinotransferase)											Yes									1
Gbas	glioblastoma amplified sequence																			Yes	1
Gbe1	1,4-α-glucan-branching enzyme															Yes					1
Gclc	glutamate--cysteine ligase catalytic subunit															Yes					1
Gcn1l1	protein Gcn1l1															Yes					1
Gcs1	mannosyl-oligosaccharide glucosidase												Yes								1
Gcsaml	germinal centre-associated signaling and motility-like protein							Yes													1
Gda	guanine deaminase															Yes			Yes		2
Gdap1l1	ganglioside-induced differentiation-associated protein 1-like 1																Yes				1
Gdi1	Rab-GDP dissociation inhibitor α															Yes	Yes		Yes		3
Gdi2	Rab-GDP dissociation inhibitor β										Yes					Yes	Yes		Yes		4
Gfap	glial fibrillary acidic protein																		Yes		1
Gfpt1	glucosamine-fructose-6-phosphate aminotransferase [isomerising] 1					Yes															1
Gga1	Golgi-associated, γ-adaptin ear containing, ARF-binding protein 1																		Yes		1
Ggt7	γ-glutamyltranspeptidase		Yes																		1
Gimap7	GTPase IMAP family member 7																	Yes			1
Git1	ARF GTPase-activating protein GIT1																			Yes	1
Gjc3	gap junction protein, γ3											Yes									1
Glb1	β-galactosidase																	Yes			1
Glce	D-glucuronyl C5-epimerase																	Yes			1
Glg1	Golgi apparatus protein 1		Yes									Yes	Yes					Yes			4
Glipr2	Golgi-associated plant pathogenesis-related protein 1												Yes					Yes			2
Glo1	lactoylglutathione lyase																		Yes		1
Glod4	glyoxolase domain-containing protein 4																		Yes	Yes	2
Glrx1	glutaredoxin-1																		Yes		1
Gls	glutaminase kidney isoform							Yes									Yes			Yes	3
Glud1	glutamate dehydrogenase 1, mitochondrial															Yes	Yes				2
Glul	glutamine synthetase															Yes	Yes		Yes		3
Gltp	glycolipid transfer protein																			Yes	1
Gm10273	predicted pseudogene 10273												Yes								1
Gm10366	predicted gene 10366												Yes								1
Gm10499	predicted gene 10499												Yes								1
Gm3200	predicted pseudogene 3200 (also called LOC100041204)											Yes									1
Gm614	interleukin 2 receptor γ chain												Yes								1
Gm9755	predicted pseudogene 9755											Yes									1
Gmfb	glia maturation factor β																		Yes		1
Gmps	guanine monphosphate synthetase															Yes					1
Gna11	Gα11 G protein subunit		Yes		Yes	Yes		Yes		Yes		Yes	Yes		Yes	Yes	Yes	Yes			11
Gna12	Gα12 G protein subunit					Yes												Yes			2
Gna13	Gα13 G protein subunit		Yes		Yes	Yes		Yes			Yes	Yes	Yes	Yes	Yes	Yes	Yes	Yes			12
Gna14	Gα14 G protein subunit		Yes									Yes				Yes	Yes	Yes			5
Gna15	Gα15 G protein subunit				Yes			Yes										Yes			3
Gnai1	Gαi1 G protein subunit		Yes			Yes		Yes				Yes	Yes				Yes				6
Gnai2	Gαi2 G protein subunit		Yes		Yes	Yes	Yes	Yes	Yes		Yes	Yes	Yes	Yes	Yes	Yes	Yes	Yes			14
Gnai3	Gαi3 G protein subunit		Yes		Yes	Yes	Yes	Yes			Yes	Yes	Yes	Yes	Yes	Yes	Yes	Yes			13
Gnal	guanine nucleotide-binding protein G(olf) subunit α																Yes				1
Gnao1	Gαo G protein subunit		Yes		Yes						Yes					Yes	Yes	Yes	Yes	Yes	8
Gnaq	Gαq G protein subunit		Yes		Yes	Yes		Yes	Yes		Yes	Yes	Yes		Yes	Yes	Yes	Yes	Yes		13
Gnas	Gαs G protein subunit short		Yes		Yes	Yes	Yes	Yes		Yes	Yes		Yes		Yes	Yes	Yes	Yes			12
Gnas	Gαs G protein subunit XLαs isoform											Yes		Yes	Yes						3
Gnaz	Gαz G protein subunit		Yes														Yes				2
Gnb1	guanine nucleotide-binding protein G(I)/G(S)/G(T) subunit β1																Yes				1
Gnb2	guanine nucleotide-binding protein G(I)/G(S)/G(T) subunit β2												Yes				Yes				2
Gnb2l1	guanine nucleotide-binding protein subunit β2-like 1										Yes				Yes	Yes					3
Gnb4	guanine nucleotide-binding protein subunit β4																Yes				1
Gnpat	dihydroxyacetone phosphate acetyltransferase																	Yes			1
Golga7	golgin subfamily A member 7				Yes	Yes		Yes	Yes				Yes	Yes				Yes			7
Golgb1	Golgi autoantigen, golgin subfamily b, macrogolgin 1												Yes								1
Golim4	Golgi integral membrane protein 4					Yes						Yes	Yes		Yes	Yes		Yes			6
Got1	aspartate aminotransferase, cytoplasmic; glutamate oxaloacetate transaminase																Yes		Yes		2
Got2	aspartate aminotransferase, mitochondrial						Yes				Yes						Yes				3
Gpd1	glycerol-3-phosphate dehydrogenase [NAD+], cytoplasmic															Yes					1
Gpd2	glycerol-3-phosphate dehydrogenase, mitochondrial															Yes	Yes				2
Gphn	gephyrin isoform 2																		Yes		1
Gpi	glucose-6-phosphate isomerase					Yes	Yes										Yes		Yes		4
Gpm6a	glycoprotein m6a		Yes									Yes					Yes				3
Gpm6b	glycoprotein m6b		Yes									Yes					Yes				3
Gpr126	developmentally regulated G protein-coupled receptor β1					Yes															1
Gprc5a	retinoic acid induced protein 3					Yes									Yes			Yes			3
Gprc5c	G protein-coupled receptor family 5 member C precursor					Yes															1
Gprin1	G protein-regulated inducer of neurite outgrowth 1	GRIN1	Yes														Yes		Yes		3
Gpsn2	very long chain enoyl-CoA reductase												Yes								1
Gpt	alanine aminotransferase 1															Yes					1
Gpt2	glutamic pyruvate transaminase (alanine aminotransferase) 2											Yes				Yes					2
Gpx1	glutathione peroxidase 1															Yes		Yes	Yes		3
Gpx4	phospholipid hydroperoxide glutathione peroxidase, mitochondrial																	Yes			1
Gpx8	probable glutathione peroxidase 8																	Yes			1
Grb2	growth factor receptor-bound protein 2																		Yes		1
Grhpr	glyoxylate reductase/hydroxypyruvate reductase															Yes		Yes			2
Gria1	glutamate receptor subunit α1	GluR1	Yes																		1
Gria2	glutamate receptor subunit α2	GluR2	Yes														Yes				2
Gria3	glutamate receptor subunit α3	GluR3	Yes														Yes				2
Gria4	glutamate receptor, ionotropic, AMPA4 (α4)											Yes									1
Grid1	glutamate receptor subunit δ1	δ1-GluR	Yes																		1
Grik2	glutamate receptor, ionotropic, kainate 2																	Yes			1
Grk6	G protein-coupled receptor kinase 6							Yes													1
Grpel1	GrpE protein homolog 1							Yes												Yes	2
Gsn	gelsolin															Yes					1
Gsr	glutathione reductase, mitochondrial															Yes					1
Gsta1	glutathione-S-transferase α3																		Yes		1
Gstm1	glutathione-S-transferase μ1																Yes		Yes		2
Gstm5	glutathione-S-transferase μ5															Yes			Yes		2
Gstm7	glutathione-S-transferase Yb-3																		Yes		1
Gsto1	glutathione-S-transferase ω															Yes			Yes		2
Gstp1	glutathione-S-transferase P			Yes							Yes					Yes			Yes		4
Gstp2	glutathione-S-transferase P 2															Yes					1
Gstz2	maleylacetoacetate isomerase															Yes					1
Gusb	β-glucoronidase															Yes					1
Gys1	glycogen [starch] synthase, muscle															Yes					1
H2afx	histone H2A							Yes													1
H2afy	core histone macro-H2A.1 isoform 2				Yes																1
H2-Q1	histocompatibility 2, Q region locus 1, precursor												Yes								1
H3f3a	histone H3.3										Yes										1
Hadh	hydroxyacyl-coenzyme A dehydrogenase, mitochondrial															Yes					1
Hadha	trifunctional enzyme subunit α, mitochondrial precursor				Yes											Yes	Yes				3
Hadhb	trifunctional enzyme subunit β, mitochondrial precursor				Yes						Yes	Yes	Yes			Yes	Yes				6
Hba-a1	hemoglobin α, adult chain 2																Yes				1
Hbb	hemoglobin subunit β2																		Yes		1
Hbb-b1	hemoglobin subunit β1																Yes				1
Hbe1	ε1 globin																		Yes		1
Hccs	cytochrome c-type haem lyase									Yes		Yes									2
Hdac1	histone deacetylase 1																	Yes			1
Hdhd2	haloacid dehalogenase-like hydrolase domain-containing 2																		Yes	Yes	2
Hdlbp	vigilin															Yes		Yes			2
Hebp1	heme binding-protein 1															Yes					1
Hepacam	hepatocyte cell adhesion molecule											Yes									1
Herc1	protein Herc1															Yes					1
Herc4	probable E3 ubiquitin-protein ligase HERC4															Yes					1
Hgsnat	heparan-α-glucosaminide N-acetyltransferase															Yes					1
Hibadh	3-hydroxyisobutyrate dehydrogenase, mitochondrial															Yes					1
Hibch	3-hydroxyisobutyryl-CoA hydrolase, mitochondrial															Yes					1
Hic2	hypermethylated in cancer 2 protein												Yes								1
Hint1	histidine triad nucleotide binding protein 1																		Yes		1
Hist1h2bm	histone H2B type 1-M																			Yes	1
Hist1h2bn	histone H2B type 1-N							Yes													1
Hist1h3b	histone H3.1										Yes										1
Hist1h4a	histone H4														Yes						1
Hist2h3d	histone H3.2										Yes										1
Hk1	hexokinase 1											Yes				Yes	Yes				3
Hk2	hexokinase 2															Yes					1
Hla-a	HLA class I histocompatibility antigen				Yes													Yes			2
Hla-b	HLA class I histocompatibility antigen				Yes			Yes						Yes				Yes			4
Hla-c	HLA class I histocompatibility antigen				Yes									Yes	Yes			Yes			4
Hla-dpb1	HLA class II histocompatability antigen, DP β1 chain																	Yes			1
Hla-e	major histocompatibility complex class 1, E				Yes																1
Hla-g	human leukocyte antigen (HLA) class I histocompatibility antigen, α chain G													Yes				Yes			2
Hmg1l1	putative high mobility group protein 1-like 1										Yes										1
Hmgb1	high mobility group protein B1										Yes										1
Hmgcl	hydroxymethylglutaryl-CoA lyase, mitochondrial															Yes					1
Hmgcs1	hydroxymethylglutaryl-CoA synthase, cytoplasmic					Yes										Yes					2
Hmha1	minor histocompatibility protein HA-1							Yes													1
Hmox1	haem oxygenase 1															Yes					1
Hmox2	haem oxygenase 2				Yes								Yes								2
Hnrnpa1	heterogeneous nuclear ribonucleoprotein A1										Yes				Yes						2
Hnrnpa1l2	heterogeneous nuclear ribonucleoprotein A1-like 2														Yes						1
Hnrnpa1l3	heterogeneous nuclear ribonucleoprotein A1-like 3														Yes						1
Hnrnpa1p8	hCG2023776										Yes										1
Hnrnpa2b1	heterogeneous nuclear ribonucleoproteins A2/B1										Yes				Yes						2
Hnrnpa3	heterogeneous nuclear ribonucleoprotein A3				Yes												Yes				2
Hnrnpab	CArG-binding factor A																			Yes	1
Hnrnpd	isoform 1 of heterogeneous nuclear ribonucleoprotein D0										Yes										1
Hnrnpf	heterogeneous nuclear ribonucleoprotein F										Yes										1
Hnrnph1	heterogeneous nuclear ribonucleoprotein H										Yes										1
Hnrnpk	heterogeneous nuclear ribonucleoprotein K						Yes				Yes				Yes				Yes		4
Hnrnpl	heterogeneous nuclear ribonucleoprotein L isoform a																Yes		Yes		2
Hnrnpr	heterogeneous nuclear ribonucleoprotein R			Yes																	1
Hnrnpu	heterogeneous nuclear ribonucleoprotein U										Yes						Yes				2
Hnrnpul1	heterogeneous nuclear ribonucleoprotein U-like protein 1									Yes											1
Homer1	Homer protein homolog 1																		Yes		1
Hp1bp3	heterochromatin protein 1-binding protein 3				Yes																1
Hpca	neuron-specific calcium-binding protein hippocalcin																		Yes		1
Hpcal4	hippocalcin-like protein 4																		Yes		1
Hprt1	hypoxanthine-guanine phosphoribosyltransferase															Yes			Yes		2
Hpx	hemopexin																			Yes	1
Hras	H-Ras		Yes		Yes	Yes		Yes		Yes		Yes	Yes	Yes	Yes	Yes	Yes	Yes			12
Hsd17b10	hydroxyacyl-CoA dehydrogenase type II isoform 1					Yes					Yes	Yes									3
Hsd17b11	estradiol 17β-dehydrogenase 11 precursor												Yes								1
Hsd17b12	hydroxysteroid (17-β) dehydrogenase 12								Yes				Yes								2
Hsd17b4	peroxisomal multifunctional enzyme type 2															Yes	Yes				2
Hsdl1	inactive hydroxysteroid dehydrogenase-like protein 1															Yes					1
Hsdl2	hydroxysteroid dehydrogenase-like protein 2															Yes					1
Hsp60s2	short heat shock protein 60 Hsp60s2										Yes										1
Hsp90aa1	heat shock protein 90 α			Yes							Yes					Yes	Yes				4
Hsp90ab1	heat shock protein HSP90β										Yes					Yes	Yes				3
Hsp90b1	endoplasmin precursor										Yes		Yes			Yes					3
Hspa12a	heat shock 70 kDa protein 12A																Yes				1
Hspa1a	heat shock 70 kDa protein 1A				Yes						Yes										2
Hspa1b	heat shock 70 kDa protein 1B				Yes																1
Hspa1l	heat shock 70 kDa protein 1-like										Yes					Yes					2
Hspa2	heat shock 70 kDa protein 2																Yes				1
Hspa4	heat shock 70 kDa protein 4										Yes					Yes	Yes				3
Hspa4l	heat shock 70 kDa protein 4L																Yes				1
Hspa5	78 kDa glucose-regulated protein	GRP-78									Yes					Yes				Yes	3
Hspa8	heat shock cognate 71 kDa protein isoform 1			Yes							Yes					Yes	Yes				4
Hspa9	heat shock 70 kDa protein 9									Yes	Yes					Yes			Yes	Yes	5
Hspb1	heat shock protein β1														Yes						1
Hspd1	chaperonin	HSP60		Yes			Yes				Yes				Yes	Yes	Yes		Yes		7
Hsph1	heat shock protein 105 kDa																Yes		Yes		2
Htatip2	oxidoreductase HIV-1 Tat interactive protein 2							Yes													1
Htt	huntingtin															Yes					1
Huwe1	E3 ubiquitin-protein ligase HUWE1	Mule, ARF-BP1														Yes					1
Hyal2	hyaluronidase 2 precursor												Yes								1
Iah1	isoamyl acetate-hydrolysing esterase 1 homolog															Yes			Yes		2
Icam2	intercellular adhesion molecule 2												Yes		Yes			Yes			3
Icam5	intercellular adhesion molecule 5 precursor																			Yes	1
Icoslg	ICOS ligand														Yes						1
Ide	insulin degrading enzyme															Yes					1
Idh1	isocitrate dehydrogenase 1 (NADP+), soluble											Yes				Yes					2
Idh2	isocitrate dehydrogenase 2 (NADP+), mitochondrial										Yes	Yes				Yes					3
Idh3a	isocitrate dehydrogenase [NAD] subunit α, mitochondrial															Yes	Yes		Yes		3
Idh3b	isocitrate dehydrogenase [NAD] subunit, mitochondrial															Yes					1
Idi1	isopentenyl-diphosphate δ-isomerase 1															Yes					1
Ifitm1	interferon-induced transmembrane protein 1													Yes	Yes			Yes			3
Ifitm2	interferon-induced transmembrane protein 2								Yes			Yes	Yes		Yes						4
Ifitm3	interferon-induced transmembrane protein 3						Yes	Yes	Yes			Yes	Yes		Yes			Yes			7
Igf2r	cation independent mannose-6-phosphate receptor precursor				Yes						Yes		Yes								3
Igkc	immunoglobulin κ chain C region														Yes						1
Igsf8	immunoglobulin superfamily member 8		Yes		Yes							Yes	Yes			Yes	Yes				6
Il27ra	interleukin 27 receptor subunit α precursor												Yes								1
Il2rg	cytokine receptor common γ chain precursor												Yes								1
Il6st	interleukin-6 receptor subunit β																	Yes			1
Ildr2	immunoglobulin-like domain containing receptor 2		Yes														Yes				2
Ilk	integrin-linked protein kinase															Yes					1
Immt	mitochondrial inner membrane protein																Yes				1
Imp3	U3 small nucleolar ribonucleoprotein protein IMP3												Yes								1
Impa1	inositol monophosphatase 1															Yes					1
Impact	protein IMPACT																		Yes		1
Ina	α-internexin																Yes				1
Inf2	inverted formin-2																	Yes			1
Inpp4a	inositol polyphosphate-4-phosphatase, type I																Yes				1
Inpp5a	inositol polyphosphate-5-phosphatase 40 kDa		Yes					Yes								Yes	Yes				4
Ipo4	importin 4																			Yes	1
Ipo5	RAN binding protein 5										Yes					Yes			Yes		3
Ipo7	importin-7															Yes					1
Ipo9	importin 9															Yes					1
Iqgap1	Ras GTPase-activating-like protein IQGAP1															Yes					1
Iqgap3	IQ motif containing GTPase activating protein 3															Yes					1
Irgm	immunity-related GTPase family M protein isoform 1						Yes					Yes				Yes					3
Irgq	immunity-related GTPase family Q																		Yes		1
Isoc1	isochorismatase domain-containing protein 1															Yes					1
Isoc2a	isochorismatase domain-containing protein 2A, mitochondrial															Yes					1
Isyna1	inositol-3-phosphate synthase 1															Yes			Yes		2
Itfg2	integrin-α FG-GAP repeat-containing protein 2															Yes					1
Itga3	integrin α3														Yes			Yes			2
Itga5	integrin α5																	Yes			1
Itga6	integrin α6											Yes	Yes		Yes	Yes		Yes			5
Itgal	integrin αL precursor												Yes								1
Itgb1	integrin β1 precursor												Yes								1
Itgb2	integrin β2 precursor												Yes								1
Itgb4	integrin β4 isoform β4C precursor					Yes															1
Itm2a	integral membrane protein 2A												Yes								1
Itm2b	integral membrane protein 2B											Yes	Yes			Yes		Yes			4
Itm2c	integral membrane protein 2C isoform 1					Yes						Yes	Yes								3
Itpa	inosine triphosphatase																		Yes	Yes	2
Ivd	isovaleryl-CoA dehydrogenase, mitochondrial															Yes					1
Jag1	jagged 1											Yes									1
Jak1	tyrosine protein kinase JAK1															Yes		Yes			2
Jam2	junction adhesion molecule 2											Yes									1
Jam3	junctional adhesion molecule C							Yes				Yes						Yes			3
Jup	junction plakoglobin														Yes						1
Kalrn	kalirin							Yes													1
Kat6b	histone acetyltransferase KAT6B	MYST4																Yes			1
Kcnab2	voltage-gated potassium channel subunit β2																Yes				1
Kcnip2	Kv channel interacting protein 2																		Yes		1
Kcnip3	Kv channel interacting protein 3, calsenilin											Yes									1
Kcnj10	ATP-sensitive inward rectifier potassium channel 10																Yes				1
Kdr	vascular endothelial growth factor receptor 2															Yes					1
Khdrbs1	KH domain-containing RNA-binding signal transduction-associated protein 1														Yes					Yes	2
Khsrp	far upstream element-binding protein 2														Yes				Yes		2
Kiaa0152	protein KIAA0152					Yes					Yes										2
Kiaa2013	protein KIAA2013							Yes						Yes				Yes			3
Kidins220	kinase D-interacting substrate of 220 kDa																	Yes			1
Kif3b	kinesin-like protein KIF3B																	Yes			1
Kif5b	kinesin 1 heavy chain															Yes					1
Kpnb1	importin subunit β1				Yes						Yes	Yes	Yes			Yes	Yes				6
Kras	KRas GTPase isoform 1 precursor				Yes	Yes							Yes			Yes	Yes	Yes			6
Krt17	keratin, type I cytoskeletal 17			Yes																	1
Krt40	keratin, type I cytoskeletal 40																	Yes			1
L1cam	neural cell adhesion molecule L1		Yes																		1
L3mbtl3	lethal(3)malignant brain tumor-like protein 3																	Yes			1
Lama4	laminin subunit α4																	Yes			1
Lamp2	lysosome-associated membrane glycoprotein 2												Yes								1
Lamtor1	late endosomal/lysosomal adaptor, MAPK and MTOR activator 1 (also called 2400001E08Rik)	C11orf59	Yes				Yes	Yes	Yes		Yes	Yes	Yes	Yes			Yes	Yes			10
Lancl2	LanC-like protein 2															Yes					1
Lap3	cytosol aminopeptidase															Yes					1
Laptm4a	lysosomal-associated transmembrane protein 4A					Yes						Yes						Yes			3
Laptm5	lysosomal-associated transmembrane protein 5																	Yes			1
Lars	leucyl-tRNA synthetase, cytoplasmic				Yes	Yes															2
Lasp1	LIM and SH3 domain protein 1															Yes					1
Lass2	LAG1 longevity assurance homolog 2											Yes	Yes								2
Lass5	LAG1 longevity assurance homolog 5												Yes								1
Lat	linker for activation of T cells				Yes			Yes					Yes								3
Lat2	linker for activation of T cells family member 2							Yes	Yes				Yes	Yes							4
Lbr	lamin-B receptor												Yes								1
Lck	proto-oncogene tyrosine-protein kinase Lck isoform 3				Yes						Yes		Yes	Yes	Yes						5
Lcp1	plastin-2										Yes										1
Ldha	L-lactate dehydrogenase A chain isoform 1			Yes							Yes					Yes	Yes		Yes		5
Ldhb	L-lactate dehydrogenase B chain										Yes				Yes	Yes	Yes		Yes		5
Ldlr	low density lipoprotein receptor precursor												Yes								1
Leprot	leptin receptor gene-related protein							Yes													1
Letm1	leucine zipper-EF-hand containing transmembrane protein 1											Yes									1
Lgals1	galectin-1			Yes											Yes						2
Lgals9	galectin-9 long isoform												Yes								1
Lgi3	leucine-rich repeat LGI family member 3																Yes				1
Lgmn	legumain															Yes					1
Lhfp	lipoma high mobility group isoform I-C (HMGIC) fusion partner							Yes													1
Lhfpl2	lipoma high mobility group isoform I-C (HMGIC) fusion partner-like 2							Yes										Yes			2
Lhfpl3	lipoma HMGIC fusion partner-like 3											Yes									1
Lipe	hormone-sensitive lipase															Yes					1
Llgl1	lethal(2) giant larvae protein homolog 1																Yes				1
Lman1	endoplasmic reticulum-Golgi intermediate compartment protein 53 precursor	ERGIC53											Yes								1
Lman2	vesicular integral membrane protein VIP36 precursor												Yes								1
Lmbrd1	LMBR1 domain containing 1											Yes									1
Lmbrd2	limb receptor 1 (LMBR) domain-containing protein 2											Yes	Yes								2
Lmnb1	lamin-B1										Yes										1
Lnp	protein lunapark												Yes								1
Lnpep	leucyl-cysteinyl aminopeptidase isoform 1				Yes	Yes		Yes	Yes		Yes	Yes	Yes	Yes				Yes			9
LOC100045332	mCG122533															Yes					1
LOC665506	T-cell receptor β2 chain C region-like												Yes								1
Lonp2	lon peptidase 2, peroxisomal											Yes									1
Lpcat1	lysophosphatidylcholine acyltransferase 1							Yes													1
Lphn1	latrophilin 1		Yes																		1
Lpl	lipoprotein lipase															Yes					1
Lrpprc	leucine-rich PPR motif-containing protein, mitochondrial															Yes					1
Lrrc1	leucine rich repeat containing 1 isoform 1					Yes												Yes			2
Lrrc32	leucine rich repeat containing 32							Yes										Yes			2
Lrrc47	leucine rich repeat containing 47																	Yes		Yes	2
Lrrc57	leucine rich repeat containing 57											Yes									1
Lrrc59	leucine rich repeat containing 59															Yes					1
Lrrc7	leucine rich repeat containing 7; densin-180		Yes														Yes				2
Lrrfip1	leucine rich repeat flightless-interacting protein 1														Yes						1
Lsr	lipolysis-stimulated lipoprotein receptor					Yes															1
Lss	lanosterol synthase											Yes				Yes					2
Lta4h	leukotriene A-4 hydrolase															Yes	Yes				2
Ly6a	lymphocyte antigen 6A-2/6E-1 precursor												Yes								1
Ly6c1	lymphocyte antigen 6 complex, locus C1												Yes								1
Ly6c2	lymphocyte antigen 6 complex, locus C2												Yes								1
Ly6e	lymphocyte antigen 6 complex, locus E												Yes								1
Ly6h	lymphocyte antigen 6 complex, locus H																			Yes	1
Ly9	lymphocyte antigen 9								Yes				Yes								2
Lyn	v-yes-1 Yamaguchi sarcoma viral related oncogene homolog					Yes		Yes				Yes				Yes					4
Lypla1	acyl-protein thioesterase 1	APT1														Yes				Yes	2
Lyplal1	lysophospholipase-like protein 1															Yes					1
Lypla2	acyl-protein thioesterase 2	APT2																	Yes		1
Lyve1	lymphatic vessel endothelial hyaluronic acid receptor 1																	Yes			1
M6pr	cation-dependent mannose-6-phosphate receptor						Yes	Yes	Yes			Yes	Yes	Yes			Yes	Yes			8
Mag	myelin-associated glycoprotein																Yes				1
Magt	magnesium transporter protein 1												Yes								1
Maml3	mastermind-like protein 3																	Yes			1
Man1b1	mannosidase α class 1B member 1											Yes	Yes					Yes			3
Maob	amine oxidase [flavin-containing] B																Yes				1
Map1a	microtubule-associated protein 1A																		Yes		1
Map1lc3a	microtubule-associated proteins 1A/1B light chain 3A																		Yes	Yes	2
Map1lc3b	microtubule-associated proteins 1A/1B light chain 3B												Yes								1
Map1s	microtubule-associated protein 1S																			Yes	1
Map2	microtubule-associated protein 2 isoform MAP2x																		Yes		1
Mapk1	mitogen-activated protein kinase 1															Yes					1
Mapk3	mitogen-activated protein kinase 3																			Yes	1
March	E3 ubiquitin-protein ligase membrane-associated ring finger (C3HC4) (MARCH)							Yes				Yes									2
Marcks	myristoylated alanine rich C-kinase substrate														Yes				Yes		2
Marcksl1	myristoylated alanine rich C-kinase substrate (MARCKS)-related protein										Yes		Yes								2
Marveld1	putative MARVEL domain-containing 1																	Yes			1
Mat2a	S-adenosylmethionine synthase isoform type-2															Yes					1
Mat2b	methionine adenyltransferase 2 subunit β																	Yes			1
Matr3	matrin-3																Yes				1
Mbc2	extended synaptotagmin 1 isoform 1												Yes								1
Mblac2	metallo-β-lactamase domain containing 2 (also called 2900024O10Rik)		Yes					Yes		Yes		Yes		Yes				Yes			6
Mbp	myelin basic protein		Yes														Yes				2
Mcam	melanoma cell adhesion molecule; cell surface glycoprotein MUC18		Yes			Yes									Yes	Yes		Yes			5
Mccc1	methylcrotonoyl-Coenzyme A carboxylase 1 (alpha)											Yes									1
Mccc2	methylcrotonoyl-Coenzyme A carboxylase 2 (beta)											Yes									1
Mcm6	DNA replication licencing factor MCM6																	Yes			1
Mcoln1	mucolipin-1 isoform 2											Yes	Yes								2
Mcrs1	microspherule protein 1																	Yes			1
Mdc1	mediator of DNA damage checkpoint protein 1																	Yes			1
Mdga1	meprin/A5 protein/PTPμ (MAM) domain-containing glycophosphatidylinositol anchor protein 1 precursor												Yes								1
Mdga2	MAM domain containing glycosylphosphatidylinositol anchor 2											Yes									1
Mdh1	malate dehydrogenase, cytoplasmic															Yes	Yes		Yes		3
Mdh2	malate dehydrogenase, mitochondrial										Yes				Yes	Yes	Yes		Yes		5
Me1	NADP-dependent malic enzyme														Yes						1
Me3	malic enzyme 3, NADP+-dependent, mitochondrial																Yes				1
Metap2	methionine aminopeptidase 2														Yes	Yes					2
Mfap3	microfibril-associated glycoprotein 3 precursor											Yes	Yes								2
Mfap3l	microfibril-associated glycoprotein 3-like precursor											Yes	Yes								2
Mfsd10	major facilitator superfamily domain-containing protein 10																	Yes			1
Mfsd6	major facilitator superfamily domain-containing protein 2							Yes													1
MGC94207	similar to Riken cDNA C030006K11																			Yes	1
Mgll	monoglyceride lipase																			Yes	1
Mgst2	microsomal glutathione S-transferase 2												Yes								1
Mgst3	microsomal glutathione S-transferase 3									Yes		Yes						Yes			3
Mif	macrophage migration inhibitory factor																		Yes		1
Mki67	antigen KI-67									Yes											1
Mlec	malectin (also called 2410014A08Rik)		Yes		Yes			Yes	Yes			Yes	Yes	Yes				Yes			8
Mlstd2	fatty acyl-CoA reductase 1												Yes								1
Mlycd	malonyl-CoA decarboxylase, mitochondrial															Yes					1
Mmp14	matrix metalloproteinase 14					Yes									Yes			Yes			3
Mmp15	matrix metallopeptidase 15											Yes									1
Mms19	MMS19 nucleotide excision repair protein homolog															Yes					1
Mnf1	mitochondrial nucleoid factor 1		Yes						Yes												2
Mobkl3	MPS one binder kinase activator-like 3							Yes											Yes		2
Mobp	myelin-associated oligodendrocyte basic protein		Yes																		1
Mog	myelin-oligodendrocyte glycoprotein																Yes		Yes	Yes	3
Mon	Mon2 protein															Yes					1
Mpdu1	suppressor of Lec15							Yes													1
Mpp1	55 kDa erythrocyte membrane protein							Yes					Yes								2
Mpp2	membrane protein palmitoylated 2		Yes														Yes				2
Mpp5	membrane-associated guanylate kinase (MAGUK) p55 subfamily member 5 isoform 1					Yes															1
Mpp6	membrane-associated guanylate kinase (MAGUK) p55 subfamily member 6					Yes				Yes			Yes			Yes	Yes				5
Mpst	mercaptopyruvate sulfotransferase		Yes					Yes								Yes		Yes			4
Mreg	melanoregulin											Yes		Yes				Yes			3
Mrpl12	39S ribosomal protein L12							Yes	Yes					Yes							3
Mrps18a	28S ribosomal protein S18a, mitochondrial									Yes											1
Mrps18b	28S ribosomal protein S18b, mitochondrial													Yes							1
Ms4a1	B-lymphocyte antigen CD20													Yes							1
Msn	moesin										Yes										1
Msra	mitochondrial peptide methionine sulfoxide reductase															Yes					1
Mt-co2	cytochrome c oxidase subunit II																		Yes		1
Mtap1a	microtubule-associated protein 1A																Yes				1
Mtap1b	microtubule-associated protein 1B																Yes				1
Mtap4	microtubule-associated protein 4																Yes				1
Mtap6	microtubule-associated protein 6	STOP	Yes																		1
Mtch1	mitochondrial carrier homolog 1 isoform 1												Yes			Yes					2
Mtch2	mitochondrial carrier homolog 2												Yes			Yes	Yes				3
Mtdh	lysine-rich Ceacam1 co-isolated	Lyric	Yes		Yes	Yes	Yes	Yes	Yes			Yes	Yes	Yes	Yes	Yes	Yes	Yes			13
Mthdfd	C-1-tetrahydrofolate synthase, cytoplasmic															Yes					1
Mthfd1l	monofunctional C1-tetrahydrofolate synthase, mitochondrial									Yes											1
Mtor	serine/threonine-protein kinase mTOR															Yes					1
Muc1	mucin 1, transmembrane					Yes															1
Mut	methylmalonyl-CoA mutase, mitochondrial															Yes					1
Mxra8	matrix-remodelling associated 8											Yes									1
Myct1	Myc target protein 1							Yes										Yes			2
Myh10	myosin-10															Yes	Yes				2
Myh11	myosin-11															Yes					1
Myh9	myosin-9										Yes					Yes					2
Myl6	isoform non-muscle of myosin light polypeptide 6										Yes										1
Myo1b	unconventional myosin Ib															Yes					1
Myo1c	unconventional myosin Ic															Yes					1
Myo1d	unconventional myosin Id									Yes											1
Myo1g	myosin IG				Yes						Yes										2
Myo5a	myosin Va																Yes				1
Myof	myoferlin								Yes						Yes			Yes			3
Naalad2	N-acetylated-alpha-linked acidic dipeptidase 2															Yes					1
Naglu	α-N-acetylglucosaminidase															Yes					1
Nampt	nicotinamide phosphoribosyltransferase															Yes					1
Nans	N-acetylneuraminic acid synthase (sialic acid synthase)															Yes					1
Nap1l1	nucleosome assembly protein 1-like 1																		Yes		1
Nap1l4	nucleosome assembly protein 1-like 4																		Yes	Yes	2
Napa	α-soluble N-ethylmaleimide-sensitive fusion factor (NSF) attachment protein												Yes			Yes					2
Napg	N-ethylmaleimide-sensitive factor (NSF) attachment protein γ																		Yes	Yes	2
Nasp	nuclear autoantigenic sperm protein														Yes						1
Nav3	neuron navigator 3																	Yes			1
Nbas	protein Nbas															Yes					1
Ncam1	neural cell adhesion molecule 1		Yes													Yes	Yes				3
Ncam2	neural cell adhesion molecule 2		Yes									Yes					Yes				3
Ncan	neurocan																			Yes	1
Ncdn	neurochondrin																Yes		Yes		2
Nceh1	neutral cholesterol ester hydrolase 1																	Yes			1
Ncl	nucleolin						Yes														1
Ncstn	nicastrin precursor											Yes	Yes					Yes			3
Ndfip1	neural precursor cell expressed developmentally downregulated protein 4 (NEDD4) family-interacting protein 1											Yes	Yes								2
Ndfip2	neural precursor cell expressed developmentally downregulated protein 4 (NEDD4) family-interacting protein 2												Yes								1
Ndrg2	N-Myc downstream regulated gene 2																Yes		Yes		2
Ndrg4	brain development-related molecule 1	NDRG4																	Yes	Yes	2
Ndufa9	NADH dehydrogenase [ubiquinone] 1 α subcomplex subunit 9, mitochondrial																Yes				1
Ndufab1	NADH dehydrogenase (ubiquinone) 1, α/β subcomplex 1																			Yes	1
Ndufb9	NADH dehydrogenase (ubiquinone) 1, β subcomplex 9																			Yes	1
Ndufs1	NADH-ubiquinone oxidoreductase 75 kDa subunit, mitochondrial															Yes	Yes				2
Ndufs2	NADH dehydrogenase [ubiquinone] iron-sulfur protein 2, mitochondrial															Yes					1
Ndufs3	NADH dehydrogenase [ubiquinone] iron-sulfur protein 3, mitochondrial															Yes					1
Ndufs7	NADH dehydrogenase [ubiquinone] iron-sulfur protein 7, mitochondrial															Yes					1
Ndufs8	NADH dehydrogenase [ubiquinone] iron-sulfur protein 8, mitochondrial															Yes					1
Ndufv1	NADH dehydrogenase [ubiquinone] flavoprotein 1, mitochondrial															Yes	Yes				2
Ndufv2	NADH dehydrogenase flavoprotein 2, mitochondrial															Yes			Yes		2
Necab2	neuronal calcium binding protein NECAB2																			Yes	1
Nedd4	E3 ubiquitin-protein ligase NEDD4															Yes					1
Nefl	neurofilament light polypeptide																Yes			Yes	2
Nefm	neurofilament medium polypeptide																Yes				1
Neo1	neogenin											Yes					Yes				2
Nfasc	neurofascin																Yes			Yes	2
Nfxl1	NF-X1-type zinc finger protein									Yes											1
Nhlrc3	NHL repeat-containing protein 3															Yes					1
Nipsnap1	Nipsnap homolog 1		Yes																		1
Nme1	nucleoside diphosphate kinase A isoform a			Yes													Yes				2
Nme2	nucleoside diphosphate kinase B						Yes												Yes	Yes	3
Nnt	NAD(P) transhydrogenase							Yes													1
Nol3	nucleolar protein 3																			Yes	1
Nono	non-POU domain-containing octamer-binding protein																		Yes		1
Nos3	nitric oxide synthase, endothelial														Yes			Yes			2
Npc1	Niemann-Pick C1 protein precursor												Yes								1
Npc2	epididymal secretory protein E1															Yes					1
Npepl1	probable aminopeptidase NPEPL1															Yes					1
Npepps	puromycin-sensitive aminopeptidase															Yes	Yes				2
Npm1	isoform 1 of nucleophosmin										Yes										1
Nqo1	NAD(P)H dehydrogenase [quinone] 1					Yes															1
Nr4a2	nuclear receptor subfamily 4 group A member 2							Yes													1
Nras	N-Ras		Yes			Yes	Yes	Yes	Yes		Yes	Yes	Yes	Yes	Yes		Yes	Yes	Yes		13
Nrcam	neuronal cell adhesion molecule long isoform Nc17																	Yes		Yes	2
Nrm	nurim												Yes								1
Nrn1l	neuritin 1-like																			Yes	1
Nrp1	neuropilin-1 isoform 1 precursor					Yes										Yes		Yes			3
Nrp2	neuropilin-2																	Yes			1
Nrsn2	neurensin 2					Yes															1
Nsddr	neural stem cell-derived dendrite regulator		Yes																		1
Nsf	vesicle-fusing ATPase; N-ethylmaleimide-sensitive fusion protein											Yes					Yes				2
Nsun2	tRNA (cytosine-5-)-methyltransferase NSUN2																	Yes			1
Nt5dc2	5'-nucleotidase domain containing 2											Yes									1
Nucb1	nucleobindin-1 precursor												Yes								1
Nudt5	ADP-sugar pyrophosphatase															Yes					1
Numa1	nuclear mitotic apparatus protein 1																	Yes			1
Nup210	nuclear pore membrane glycoprotein 210 precursor											Yes	Yes								2
Nutf2	nuclear transport factor 2																			Yes	1
Oat	ornithine aminotransferase, mitochondrial															Yes					1
Ociad1	ovarian carcinoma immunoreactive antigen (OCIA) domain-containing protein 1 isoform 1												Yes								1
Ogdh	2-oxoglutarate dehydrogenase, mitochondrial															Yes	Yes				2
Ogdhl	protein Ogdhl															Yes	Yes				2
Ola1	Obg-like ATPase 1															Yes			Yes		2
Omg	oligodendrocyte myelin glycoprotein																		Yes	Yes	2
Opcml	opioid binding protein/cell adhesion molecule-like											Yes									1
Orai1	calcium release-activated calcium channel protein 1							Yes				Yes									2
Osmr	oncostatin M receptor					Yes															1
Ostc	oligosaccharyltransferase complex subunit OSTC							Yes													1
Otub1	ubiquitin thioesterase OTUB1															Yes	Yes				2
Oxa1l	inner membrane protein oxidase (cytochrome c) assembly 1-like (OXA1L), mitochondrial												Yes								1
Oxct1	3-oxoacid CoA transferase 1											Yes					Yes				2
Oxsm	3-ocoacyl-[acyl carrier protein] synthase, mitochondrial							Yes							Yes	Yes		Yes			4
P2rx4	purinergic receptor P2X, ligand gated ion channel 4											Yes	Yes								2
P2rx7	purinergic receptor P2X, ligand-gated ion channel, 7											Yes									1
P4hb	protein disulphide-isomerase	PDI								Yes	Yes					Yes					3
Pa2g4	proliferation-associated protein 2G4															Yes					1
Pacs1	phosphofurin acidic cluster sorting protein 1																		Yes	Yes	2
Pacs2	phosphofurin acidic cluster sorting protein 2																		Yes	Yes	2
Pacsin1	protein kinase C and casein kinase substrate in neurons 1																		Yes	Yes	2
Pacsin3	protein kinase C and casein kinase substrate in neurons 3					Yes										Yes					2
Pafah1b2	platelet-activating factor acetylhydrolase IB subunit β																		Yes		1
Pag1	phosphoprotein associated with glycosphingolipid-enriched microdomains 1												Yes								1
Paics	multifunctional protein ADE2															Yes					1
Paip1	poly(A)-binding protein interacting protein 1																		Yes		1
Pak1	serine/threonine protein kinase PAK1																			Yes	1
Palm	paralemmin-1		Yes			Yes						Yes	Yes				Yes				5
Palm2	paralemmin-2		Yes			Yes											Yes				3
Pank4	pantothenate kinase 4																	Yes			1
Park7	protein DJ-1									Yes						Yes					2
Parp1	poly [ADP ribose] polymerase 1														Yes						1
Pbxip1	pre-B-cell leukemia transcription factor-interacting protein 1																	Yes			1
Pc	pyruvate carboxylase, mitochondrial															Yes					1
Pcbp1	poly(rC)-binding protein 1																		Yes		1
Pcbp2	poly(rC)-binding protein 2																		Yes		1
Pcca	propionyl-Coenzyme A carboxylase, α polypeptide										Yes	Yes				Yes					3
Pccb	propionyl-CoA carboxylase β chain, mitochondrial															Yes	Yes				2
Pcdh1	protocadherin 1		Yes														Yes				2
Pcdh17	protocadherin 17																	Yes			1
Pcdh7	brain-heart protocadherin		Yes																		1
Pcdhb12	protocadherin 3																		Yes		1
Pcdhga12	protocadherin γ subfamily C, 5																Yes				1
Pcf11	pre-mRNA cleavage complex 2 protein Pcf11																	Yes			1
Pck2	phosphoenolpyruvate carboxykinase [GTP], mitochondrial															Yes					1
Pcx	pyruvate carboxylase											Yes					Yes				2
Pdaf	placenta-derived apoptotic factor							Yes													1
Pdcd1	programmed cell death protein 1 precursor												Yes								1
Pdcd6ip	programmed cell death 6-interacting protein															Yes					1
Pde10a	phosphodiesterase 10A		Yes														Yes				2
Pde2a	phosphodiesterase 2A, cGMP-stimulated isoform 2																Yes				1
Pdgfra	α-type platelet-derived growth factor receptor						Yes														1
Pdha1	pyruvate dehydrogenase E1 component subunit α, somatic form, mitochondrial									Yes						Yes	Yes				3
Pdhb	pyruvate dehydrogenase E1 component subunit β, mitochondrial															Yes	Yes				2
Pdhx	pyruvate dehydrogenase protein X component, mitochondrial															Yes	Yes	Yes			3
Pdia3	protein disulphide-isomerase A3												Yes			Yes			Yes	Yes	4
Pdia4	protein disulphide-isomerase A4												Yes			Yes					2
Pdia6	protein disulphide-isomerase A6												Yes			Yes			Yes	Yes	4
Pdlim1	PDZ and LIM domain protein 1																	Yes			1
Pdro	ragulator complex protein PDRO														Yes						1
Pdxk	pyridoxal kinase																Yes				1
Pdzk1ip1	PDZ domain-containing 1 (PDZK1)-interacting protein 1							Yes													1
Pebp1	phosphatidyl-ethanolamine-binding protein 1																Yes				1
Pecam1	platelet endothelial cell adhesion molecule												Yes	Yes	Yes			Yes			4
Peci	peroxisomal 3,2-trans-enoyl-CoA isomerase																	Yes			1
Per1	period circadian homolog 1												Yes								1
Pex11b	peroxisomal membrane protein 11B															Yes					1
Pex11g	peroxisomal membrane protein 11C															Yes					1
Pfdn5	prefoldin subunit 5												Yes								1
Pfkl	ATP-dependent 6-phosphofructokinase, liver type															Yes	Yes				2
Pfkm	6-phosphofructokinase, muscle type																Yes				1
Pfkp	ATP-dependent 6-phosphofructokinase, platelet type															Yes	Yes				2
Pfn1	profilin-1			Yes			Yes				Yes				Yes				Yes		5
Pfn2	profilin-2																		Yes		1
Pgam1	phosphoglycerate mutase 1			Yes							Yes					Yes	Yes		Yes		5
Pgam2	phosphoglycerate mutase 2															Yes					1
Pgam5	phosphoglycerate mutase 5									Yes											1
Pgap1	post-GPI attachment to proteins 1 (also called D230012E17Rik)											Yes									1
Pgd	6-phosphogluconate dehydrogenase, decarboxylating			Yes			Yes									Yes					3
Pgk1	phosphoglycerate kinase 1										Yes					Yes	Yes		Yes		4
Pgk2	phosphoglycerate kinase 2															Yes					1
Pgls	6-phosphogluconolactonase																		Yes	Yes	2
Pgm1	phosphoglucomutase 1																Yes				1
Pgm2	phosphoglucomutase 2															Yes					1
Pgp	pyridoxal (pyridoxone, vitamin B6) phosphatase																			Yes	1
Pgrmc1	membrane-associated progesterone receptor component 1												Yes			Yes					2
Pgrmc2	membrane-associated progesterone receptor component 2												Yes			Yes					2
Phb	prohibitin						Yes				Yes										2
Phf8	plant homeo domain (PHD) finger protein 8						Yes														1
Phgdh	D-3-phosphoglycerate dehydrogenase						Yes														1
Phkb	phosphorylase b kinase regulatory subunit β															Yes					1
Phyhipl	isoform 1 of phytanoyl-CoA hydroxylase-interacting protein-like																Yes				1
Pi4k2a	phosphatidylinositol 4-kinase type IIα		Yes		Yes	Yes		Yes	Yes			Yes	Yes	Yes	Yes	Yes	Yes	Yes			12
Pi4k2b	phosphatidylinositol 4-kinase type IIβ				Yes	Yes		Yes					Yes			Yes					5
Picalm	phosphatidylinositol-binding clathrin assembly protein															Yes					1
Piezo2	piezo-type mechanosensitive ion channel component 2	FAM38B																Yes			1
Pigk	phosphatidylinositol glycan anchor biosynthesis, class K								Yes				Yes			Yes					3
Pign	glycophosphatidylinositol (GPI) ethanolamine phosphate transferase 1							Yes													1
Pigq	phosphatidylinositol N-acetylglucosaminyltransferase subunit Q															Yes					1
Pigt	phosphatidylinositol glycan anchor biosynthesis, class T								Yes												1
Pik3r1	phosphatidylinositol 3-kinase regulatory subunit α isoform 2												Yes								1
Pip	prolactin-inducable protein							Yes													1
Pithd1	PREDICTED: PITH domain-containing protein 1																		Yes		1
Pitpna	phosphatidylinositol transfer protein α																		Yes	Yes	2
Pitpnb	phosphatidylinositol transfer protein β isoform															Yes					1
Pitrm1	presequence protease, mitochondrial															Yes					1
Pkm	pyruvate kinase 3 isoform 2			Yes												Yes					2
Pkm2	pyruvate kinase isozymes M1/M2										Yes				Yes		Yes				3
Pknox1	homeobox protein PBX/knotted 1 homeobox 1 (PKNOX1)									Yes											1
Pkp1	plakophilin 1														Yes						1
Pkp4	plakophilin 4		Yes														Yes				2
Plcb1	1-phosphatidylinositol-4,5-bisphosphate phosphodiesterase β1																Yes			Yes	2
Plcb4	1-phosphatidylinositol-4,5-bisphosphate phosphodiesterase β4																	Yes			1
Pld6	phospholipase D6																	Yes			1
Plec	plectin															Yes		Yes			2
Plin4	perilipin-4															Yes					1
Plp1	myelin proteolipid protein																Yes		Yes		2
Plp2	proteolipid protein 2							Yes										Yes			2
Pls3	plastin-3															Yes					1
Plscr1	phospholipid scramblase 1					Yes		Yes	Yes			Yes	Yes	Yes				Yes			7
Plscr3	phospholipid scramblase 3		Yes			Yes		Yes	Yes			Yes	Yes	Yes	Yes	Yes		Yes			10
Plscr4	phospholipid scramblase 4							Yes										Yes			2
Plxnb1	plexin B1																			Yes	1
Plxnb2	plexin B2		Yes									Yes						Yes			3
Pmp2	myelin P2 protein														Yes						1
Pmpcb	mitochondrial-processing peptidase subunit beta															Yes					1
Pnp	purine nucleoside phosphorylase															Yes					1
Pnpla2	patatin-like phospholipase domain-containing protein 2															Yes					1
Pnpo	pyridoxine-5-phosphate oxidase																		Yes	Yes	2
Podxl	podocalyxin														Yes			Yes			2
Pomgnt1	protein O-linked mannose β 1,2-N-acetylglucosaminyltransferase											Yes									1
Pon3	serum paraoxonase/lactonase 3												Yes								1
Por	NADPH--cytochrome P450 reductase												Yes			Yes					2
Ppa1	pyrophosphatase 1															Yes			Yes	Yes	3
Ppa2	pyrophosphatase (inorganic) 2															Yes				Yes	2
Ppap2b	lipid phosphate phosphohydrolase 3															Yes					1
Ppcdc	phosphopantothenoylcysteine decarboxylase															Yes					1
Ppfia3	liprin-α3																		Yes		1
Ppia	peptidylprolyl cis-trans isomerase A			Yes							Yes										2
Ppib	peptidylprolyl cis-trans isomerase B		Yes								Yes										2
Ppid	peptidyl-prolyl cis-trans isomerase																		Yes		1
Ppif	peptidylprolyl cis-trans isomerase, mitochondrial													Yes							1
Ppm1a	protein phosphatase 1A															Yes					1
Ppm1g	protein phosphatase 1G										Yes										1
Ppox	protoporphyrinogen oxidase																	Yes			1
Ppp1cb	serine/threonine protein phosphatase PP1β catalytic subunit										Yes						Yes				2
Ppp1cc	serine/threonine protein phosphatase PP1γ catalytic subunit isoform γ2										Yes								Yes		2
Ppp2ca	serine/threonine protein phosphatase 2A catalytic subunit α isoform																			Yes	1
Ppp2r1a	serine/threonine protein phosphatase 2A 65 kDa regulatory subunit A α isoform												Yes		Yes	Yes	Yes		Yes		5
Ppp2r1b	serine/threonine-protein phosphatase 2A 65 kDa regulatory subunit A β isoform															Yes					1
Ppp2r2a	serine/threonine-protein phosphatase 2A 55 kDa regulatory subunit B α isoform															Yes					1
Ppp2r4	protein phosphatase 2A, regulatory subunit B															Yes				Yes	2
Ppp2r5d	protein Ppp2r5d															Yes					1
Ppp2r5e	protein phosphatase 2, regulatory subunit B, ε isoform																		Yes		1
Ppp3ca	serine/threonine protein phosphatase 2B catalytic subunit α isoform isoform 1																Yes		Yes		2
Ppp3r1	calcineurin subunit B type 1																		Yes		1
Pppde1	PPPDE peptidase domain-containing protein 1																	Yes			1
Praf2	prenylated Rab acceptor 1 family protein 2				Yes			Yes	Yes			Yes	Yes	Yes				Yes			7
Prdx1	peroxiredoxin 1										Yes					Yes	Yes		Yes		4
Prdx2	peroxiredoxin 2										Yes					Yes			Yes		3
Prdx3	thioredoxin-dependent peroxide reductase, mitochondrial										Yes					Yes					2
Prdx4	peroxiredoxin 4															Yes					1
Prdx5	peroxiredoxin 5																Yes	Yes	Yes		3
Prdx6	peroxiredoxin 6		Yes												Yes	Yes	Yes	Yes			5
Prdx6b	MCG48959 (peroxiredoxin 6, related sequence 1)															Yes					1
Preb	prolactin regulatory element-binding protein												Yes								1
Prep	prolyl endopeptidase															Yes					1
Prg1	plasticity-related gene 1		Yes																		1
Prg2	plasticity-related gene 2		Yes																		1
Prkaa1	5'-AMP-activated protein kinase catalytic subunit α1	AMPK														Yes					1
Prkacb	cAMP-dependent protein kinase catalytic subunit β																Yes				1
Prkar2a	protein kinase, cAMP dependent regulatory, type IIα															Yes					1
Prkar2b	cAMP-dependent protein kinase type IIβ regulatory subunit															Yes					1
Prkcb	protein kinase C β type																Yes				1
Prkcc	protein kinase C γ type																Yes				1
Prkcsh	glucosidase 2 subunit β precursor				Yes								Yes					Yes		Yes	4
Prkdc	DNA-dependent protein kinase catalytic subunit isoform 1				Yes																1
Prnd	prion-like protein doppel precursor												Yes								1
Prnp	major prion protein precursor												Yes								1
Procr	endothelial protein C receptor					Yes	Yes								Yes			Yes			4
Prodh	proline dehydrogenase 1, mitochondrial (EC 1.5.5.2) (proline oxidase)															Yes					1
Prph	peripherin																	Yes			1
Prps1	ribose-phosphate pyrophosphokinase 1															Yes					1
Prrt2	proline-rich transmembrane protein 2																Yes				1
Psd3	PH and SEC7 domain-containing protein 3																Yes				1
Psen1	presenilin-1 isoform 1					Yes						Yes	Yes	Yes		Yes					5
Psip1	PC4 and splicing factor arginine/serine-rich 1 (SFRS1)-interacting protein									Yes											1
Psma1	proteasome subunit α type 1															Yes				Yes	2
Psma3	proteasome subunit α type 3															Yes					1
Psma6	proteasome subunit α type 6										Yes					Yes					2
Psmb1	proteasome subunit β type 1															Yes					1
Psmb2	proteasome subunit β type 2															Yes				Yes	2
Psmb3	proteasome subunit β type 3															Yes					1
Psmb5	proteasome subunit β type 5															Yes					1
Psmb8	proteasome subunit β type 8 precursor												Yes								1
Psmc1	26S proteasome regulatory subunit 4				Yes						Yes	Yes									3
Psmc2	26S protease regulatory subunit 7															Yes					1
Psmc5	26S protease regulatory subunit 8															Yes					1
Psmd1	26S proteasome non-ATPase regulatory subunit 1															Yes		Yes			2
Psmd11	26S proteasome non-ATPase regulatory subunit 11							Yes													1
Psmd13	26S proteasome non-ATPase regulatory subunit 13															Yes					1
Psmd14	26S proteasome non-ATPase regulatory subunit 14															Yes					1
Psmd2	26S proteasome non-ATPase regulatory subunit 2															Yes	Yes				2
Psmd3	26S proteasome non-ATPase regulatory subunit 3															Yes					1
Psmd4	26S proteasome non-ATPase regulatory subunit 4															Yes					1
Psmd5	26S proteasome non-ATPase regulatory subunit 5															Yes					1
Psme2	proteasome activator complex subunit 2										Yes					Yes					2
Psme4	proteasome activator complex subunit 4															Yes					1
Ptbp1	polypyrimidine tract-binding protein 1 isoform a				Yes																1
Ptges2	prostaglandin E synthase 2											Yes									1
Ptges3	prostaglandin E synthase 3																			Yes	1
Ptgfrn	prostaglandin F2 receptor negative regulator		Yes			Yes						Yes						Yes			4
Ptgir	prostacyclin receptor							Yes													1
Ptgr2	prostaglandin reductase 2															Yes					1
Ptk7	protein tyrosine kinase 7 isoform D precursor					Yes															1
Ptplad1	3-hydroxyacyl-CoA dehydratase 3											Yes	Yes				Yes				3
Ptpn1	tyrosine-protein phosphatase non-receptor type 1															Yes					1
Ptprc	receptor-type protein phosphatase C isoform 2 precursor										Yes		Yes								2
Ptprcap	protein tyrosine phosphatase receptor type C-associated protein precursor												Yes								1
Ptprf	receptor-type protein tyrosine kinase F precursor					Yes															1
Ptprg	protein tyrosine phosphatase, receptor type, G											Yes									1
Ptprn2	protein tyrosine phosphatase receptor type N2		Yes																		1
Ptrh2	peptidyl-tRNA hydrolase 2				Yes	Yes							Yes					Yes			4
Pttg1ip	pituitary tumour-transforming gene 1 protein-interacting protein precursor				Yes	Yes		Yes				Yes	Yes					Yes			6
Pura	transcriptional activator protein Pur-α															Yes			Yes		2
Pus1	tRNA pseudouridine synthase A													Yes							1
Pvr	poliovirus receptor					Yes							Yes		Yes			Yes			4
Pvrl2	poliovirus receptor-related 2											Yes						Yes			2
Pycr	pyrroline-5-carboxylate reductase 1												Yes								1
Pygb	phosphoglycerase															Yes	Yes				2
Pygm	glycogen phosphorylase, muscle form															Yes					1
Pzp	α2-macroglobulin																Yes				1
Qdpr	dihydropteridine reductase																Yes				1
R3hdm	R3H domain containing 1																			Yes	1
Rab10	Ras-related GTP-binding protein 10		Yes												Yes		Yes				3
Rab11a	Ras-related protein Rab-11A												Yes								1
Rab14	Ras-related protein Rab-14															Yes	Yes				2
Rab18	Ras-related protein Rab-18												Yes			Yes		Yes			3
Rab1a	Ras-related protein Rab-1A					Yes					Yes				Yes	Yes					4
Rab1b	Ras-related protein Rab-1B				Yes						Yes				Yes	Yes					4
Rab1c	Ras-related protein Rab-1C														Yes						1
Rab2a	Ras-related GTP-binding protein 2A														Yes	Yes	Yes				3
Rab34	Ras-related protein Rab-34															Yes					1
Rab35	RAB35, member RAS oncogene family															Yes					1
Rab3a	Ras-related GTP-binding protein 3A		Yes																		1
Rab4a	Ras-related protein Rab-4A												Yes								1
Rab5a	Ras-related protein Rab-5A															Yes					1
Rab5b	Ras-related protein Rab-5B												Yes			Yes					2
Rab5c	Ras-related protein Rab-5C					Yes							Yes			Yes					3
Rab7	Ras-related protein Rab-7A												Yes			Yes	Yes				3
Rab8b	Ras-related protein Rab-8B																	Yes			1
Rac1	Ras-related C3 botulinum toxin substrate 1		Yes										Yes			Yes	Yes		Yes		5
Rac2	Ras-related C3 botulinum toxin substrate 2												Yes								1
Rala	RalA		Yes			Yes			Yes				Yes	Yes	Yes	Yes		Yes			8
Ralb	RalB		Yes			Yes							Yes	Yes	Yes	Yes		Yes			7
Ran	GTP-binding nuclear protein Ran										Yes				Yes		Yes				3
Ranbp1	RAN binding protein 1															Yes			Yes	Yes	3
Ranbp2	E3 SUMO-protein ligase RanBP2									Yes											1
Rap1a	Ras-related protein Rap-1a												Yes								1
Rap1b	Ras-related protein Rap-1b												Yes					Yes			2
Rap1gds1	RAP1, GTP-GDP dissociation stimulator 1																		Yes	Yes	2
Rap2a	Ras-related protein Rap-2a		Yes		Yes	Yes		Yes				Yes	Yes	Yes		Yes	Yes	Yes			10
Rap2b	Ras-related protein Rap-2b		Yes		Yes	Yes		Yes	Yes			Yes	Yes	Yes	Yes	Yes	Yes	Yes			12
Rap2c	Ras-related protein Rap-2c				Yes	Yes	Yes	Yes				Yes	Yes	Yes	Yes	Yes	Yes	Yes			11
Rars	arginine--tRNA ligase, cytoplasmic															Yes					1
Rasl2-9	GTP-binding nuclear protein Ran, testis-specific isoform															Yes					1
Rbm13	maintenance of killer 16 (MAK16)-like protein RBM13 isoform 1												Yes								1
Rbm28	RNA binding motif protein 28																		Yes	Yes	2
Rdh11	retinol dehydrogenase 11												Yes								1
Reep5	receptor accessory protein 5; deleted in polyposis 1		Yes										Yes		Yes			Yes	Yes		5
Rell1	receptor expressed in lymphoid tissues (RELT)-like 1					Yes				Yes			Yes					Yes			4
Rer1	retention in endoplasmic reticulum 1 (RER1) homolog											Yes	Yes								2
Rfc1	replication factor C (activator 1) 1											Yes									1
Rfc2	replication factor C subunit 2												Yes								1
Rftn1	raftilin							Yes					Yes	Yes							3
Rfx1	MHC class II regulatory factor RFX1											Yes	Yes		Yes						3
Rfx3	regulatory factor X3		Yes																		1
RGD1304693	RCG54799																		Yes		1
RGD1304704	UPF0568 protein C14orf166 homolog																		Yes		1
RGD1304884	RIKEN cDNA 6430548M08																		Yes		1
RGD1306271	KIAA1549 protein		Yes																		1
RGD1309534	ester hydrolase C11orf54 homolog																			Yes	1
RGD1311595	RGD1311595 protein																			Yes	1
RGD1563986	RIKEN cDNA E330009J07 gene		Yes																		1
Rgma	repulsive guidance molecule family member A											Yes									1
Rgpd1	RANBP2-like and GRIP domain-containing protein 1																	Yes			1
Rgs19	regulator of G protein signaling 19							Yes	Yes			Yes	Yes					Yes			5
Rgs20	regulator of G protein signaling 20 isoform 6					Yes						Yes									2
Rhbdd2	rhomboid domain-containing protein 2				Yes								Yes								2
Rheb	GTP-binding protein RheB							Yes													1
Rhoa	transforming protein RhoA					Yes							Yes						Yes		3
Rhob	Rho-related GTP-binding protein RhoB		Yes			Yes												Yes	Yes		4
Rhoj	Rho-related GTP-binding protein RhoJ																	Yes			1
Rhoq	Rho-related GTP-binding protein RhoQ							Yes				Yes									2
Rhot2	mitochondrial Rho GTPase 2																	Yes			1
Rmp	unconventional prefoldin RPB5 interactor																	Yes			1
Rnasek	ribonuclease κ												Yes								1
Rnf11	RING finger protein 11							Yes				Yes									2
Rnh1	ribonuclease inhibitor														Yes	Yes					2
Rnm1	ribonucleoside diphosphate reductase large subunit														Yes						1
Rnpep	aminopeptidase B															Yes					1
Rock2	Rho-associated protein kinase 2															Yes					1
Rp2	protein XRP2															Yes					1
Rp2h	retinitis pigmentosa 2 homolog								Yes			Yes	Yes								3
Rpia	ribose-5-phosphate isomerase															Yes					1
Rpl1	60S ribosomal protein L1						Yes														1
Rpl10	60S ribosomal protein L10				Yes					Yes	Yes					Yes					4
Rpl10a	60S ribosomal protein L10a									Yes											1
Rpl10l	60S ribosomal protein L10-like															Yes					1
Rpl11	60S ribosomal protein L11									Yes											1
Rpl12	60S ribosomal protein L12			Yes							Yes				Yes				Yes	Yes	5
Rpl13	60S ribosomal protein L13				Yes																1
Rpl15	60S ribosomal protein L15									Yes						Yes		Yes			3
Rpl17	60S ribosomal protein L17						Yes														1
Rpl18a	60S ribosomal protein L18a			Yes																	1
Rpl19	60S ribosomal protein L19						Yes									Yes					2
Rpl29	60S ribosomal protein L29						Yes														1
Rpl3	60S ribosomal protein L3		Yes		Yes	Yes	Yes							Yes		Yes	Yes				7
Rpl30	60S ribosomal protein L30					Yes															1
Rpl35	60S ribosomal protein L35																	Yes			1
Rpl3l	60S ribosomal protein L3-like									Yes											1
Rpl4	60S ribosomal protein L4						Yes							Yes		Yes					3
Rpl5	60S ribosomal protein L5						Yes											Yes			2
Rpl6	60S ribosomal protein L6						Yes									Yes	Yes				3
Rpl7	60S ribosomal protein L7						Yes								Yes	Yes					3
Rpl7a	60S ribosomal protein L7a						Yes			Yes											2
Rpl8	60S ribosomal protein L8															Yes					1
Rpl9	60S ribosomal protein L9								Yes						Yes						2
Rplp0	ribosomal protein, large P0			Yes							Yes					Yes					3
Rpn1	dolichyl-diphosphooligosaccharide--protein glycosyltransferase subunit 1 precursor										Yes		Yes			Yes					3
Rpn2	ribophorin II								Yes				Yes				Yes	Yes			4
Rps11	40S ribosomal protein S11			Yes						Yes								Yes			3
Rps12	40S ribosomal protein S12																		Yes		1
Rps15	40S ribosomal protein S15			Yes														Yes			2
Rps15a	40S ribosomal protein S15a			Yes																	1
Rps16	40S ribosomal protein S16									Yes	Yes										2
Rps17	40S ribosomal protein S17				Yes		Yes														2
Rps19	40S ribosomal protein S19		Yes																		1
Rps2	40S ribosomal protein S2			Yes												Yes					2
Rps20	40S ribosomal protein S20 isoform 2			Yes						Yes											2
Rps23	40S ribosomal protein S23				Yes																1
Rps24	40S ribosomal protein S24																	Yes			1
Rps27a	40S ribosomal protein S27a												Yes					Yes			2
Rps2-ps6	ribosomal protein S2, pseudogene 6						Yes														1
Rps3	40S ribosomal protein S3						Yes				Yes					Yes					3
Rps3a	40S ribosomal protein S3a isoform 1			Yes							Yes					Yes					3
Rps4x	40S ribosomal protein S4, X isoform										Yes					Yes					2
Rps5	40S ribosomal protein S5				Yes					Yes											2
Rps6	40S ribosomal protein S6				Yes										Yes						2
Rps6ka1	ribosomal protein S6 kinase α1															Yes					1
Rps6ka2	ribosomal protein S6 kinase α2																			Yes	1
Rps6ka3	ribosomal protein S6 kinase α3															Yes					1
Rps7	40S ribosomal protein S7																Yes				1
Rps8	40S ribosomal protein S8						Yes				Yes										2
Rps9	40S ribosomal protein S9															Yes					1
Rragd	Ras-related GTP-binding protein D															Yes					1
Rras	R-Ras		Yes		Yes	Yes		Yes	Yes			Yes	Yes	Yes	Yes	Yes		Yes			11
Rras2	R-Ras2		Yes			Yes						Yes	Yes	Yes	Yes	Yes		Yes			8
Rrs1	ribosome biogenesis regulatory protein homolog												Yes								1
Rspry1	ring finger and SPIa and ryanodine receptor (SPRY) domain containing 1					Yes															1
Rtcb	tRNA-splicing ligase RtcB homolog															Yes					1
Rtn1	reticulon 1		Yes														Yes	Yes			3
Rtn3	reticulon 3												Yes			Yes	Yes	Yes			4
Rtn4	reticulon 4 isoform C			Yes	Yes										Yes		Yes	Yes			5
S100a14	protein S100-A14							Yes													1
S100a16	protein S100-A16																		Yes	Yes	2
S100a9	protein S100-A9														Yes						1
S100b	protein S100-B																		Yes		1
S1pr1	sphingosine 1-phosphate receptor 1																	Yes			1
Sacm1l	phosphatidylinositide phosphatase SAC1												Yes			Yes					2
Samhd1	deoxynucleoside triphosphate triphosphohydrolase SAMHD1															Yes					1
Samm50	sorting and assembly machinery component 50 homolog															Yes	Yes				2
Sar1a	GTP-binding protein SAR1a															Yes					1
Saraf	store-operated calcium entry-associated regulatory factor (also called transmembrane protein 66 (Tmem66))											Yes									1
Sars	serine--tRNA ligase, cytoplasmic															Yes					1
Scamp1	secretory carrier membrane protein 1		Yes		Yes	Yes		Yes	Yes			Yes	Yes	Yes		Yes	Yes	Yes			11
Scamp2	secretory carrier membrane protein 2				Yes	Yes		Yes	Yes			Yes	Yes	Yes		Yes		Yes			9
Scamp3	secretory carrier membrane protein 3		Yes		Yes	Yes	Yes	Yes	Yes			Yes	Yes	Yes		Yes	Yes	Yes			12
Scamp4	secretory carrier membrane protein 4					Yes		Yes					Yes			Yes					4
Scamp5	secretory carrier membrane protein 5		Yes									Yes					Yes				3
Scarb1	scavanger receptor class B member 1					Yes							Yes	Yes		Yes		Yes			5
Scarb2	scavanger receptor class B member 2; CD36 antigen-like 2; lysosomal integral membrane protein II	LIMP-II	Yes			Yes						Yes	Yes	Yes	Yes		Yes	Yes		Yes	9
Scarf1	endothelial cells scavenger receptor							Yes													1
Sccpdh	saccharopine dehydrogenase-like oxidoreductase															Yes					1
Scn2a1	sodium channel voltage-gated type 2α1		Yes																		1
Scp2	nonspecific lipid transfer protein							Yes													1
Scrib	scribble isoform 3	LAP4			Yes	Yes						Yes	Yes					Yes			5
Scrn1	secernin-1																		Yes		1
Scrn3	secernin-3																Yes				1
Sdha	succinate dehydrogenase [ubiquinone] flavoprotein subunit, mitochondrial															Yes	Yes				2
Sdhb	succinate dehydrogenase [ubiquinone] iron-sulfur subunit, mitochondrial															Yes			Yes	Yes	3
Sdhd	succinate dehydrogenase [ubiquinone] cytochrome b small subunit, mitochondrial												Yes								1
Sdpr	serum deprivation-response protein															Yes					1
Sec11a	signal peptidase complex catalytic subunit SEC11A												Yes					Yes			2
Sec22b	vesicle trafficking protein Sec22b precursor												Yes			Yes					2
Sec23b	protein transport protein Sec23B															Yes					1
Sec24c	Sec24 related gene family, member C (S. cerevisiae)															Yes					1
Sec24d	protein Sec24D															Yes					1
Sec31a	protein transport protein Sec31A															Yes					1
Sec61a1	protein transport protein Sec61 subunit α isoform 1																	Yes			1
Sec61b	protein transport protein Sec61 subunit β									Yes											1
Selenbp1	selenium-binding protein 1														Yes						1
Selenbp2	selenium-binding protein 2															Yes					1
Selo	selenoprotein O																	Yes			1
Selplg	selectin P ligand												Yes								1
Selt	selenoprotein T																	Yes			1
Sema4d	semaphorin 4D		Yes					Yes					Yes								3
Sep15	15 kDa selenoprotein precursor												Yes					Yes			2
Sept11	septin-11																Yes				1
Sept5	septin 5															Yes					1
Sept6	septin 6		Yes														Yes				2
Sept7	septin 7 isoform b																Yes		Yes		2
Sept8	septin 8		Yes														Yes				2
Serbp1	plasminogen activator inhibitor 1 RNA-binding protein isoform 1				Yes																1
Serinc1	serine incorporator 1											Yes						Yes			2
Serpina1	α1-antiproteinase																		Yes	Yes	2
Serpina3k	serine protease inhibitor A3K																		Yes	Yes	2
Serpinb4	serpin B4														Yes						1
Serpinb6	serpin B6															Yes					1
Serpinh1	serpin H1															Yes		Yes			2
Sf1	splicing factor 1									Yes			Yes								2
Sf3b3	splicing factor 3b, subunit 3										Yes	Yes									2
Sfn	isoform 1 of 14-3-3 protein ς										Yes										1
Sfpq	splicing factor, proline- and glutamine-rich																	Yes			1
Sfrs3	splicing factor, arginine/serine-rich 3																		Yes	Yes	2
Sft2d1	vesicle transport protein SFT2-domain 1				Yes							Yes	Yes								3
Sft2d2	SFT2 domain containing 2											Yes									1
Sft2d3	vesicle transport protein SFT2-domain 3							Yes				Yes	Yes								3
Sfxn1	sideroflexin-1															Yes					1
Sfxn3	sideroflexin-3															Yes	Yes				2
Sfxn5	sideroflexin-5																Yes				1
Sgcd	δ-sarcoglycan															Yes					1
Sgip1	SH3-domain GRB-like (endophilin) interacting protein 1																		Yes		1
Sgpl1	sphingosine phosphate lyase 1											Yes									1
Sgta	small glutamine-rich tetratricopeptide repeat-containing protein α															Yes					1
Sh3gl1	endophilin A1																		Yes		1
Sh3gl2	SH3-domain growth factor receptor-bound 2 (GRB2)-like 2																Yes		Yes		2
Sh3glb1	endophilin B1															Yes					1
Sh3glb2	endophilin B2																		Yes		1
Shmt2	serine hydroxymethyltransferase 2 (mitochondrial)											Yes									1
Shroom2	shroom family member 2																		Yes		1
Sidt1	SID1 transmembrane family member 1							Yes													1
Sidt2	SID1 transmembrane family member 2												Yes			Yes					2
Sil1	endoplasmic reticulum chaperone SIL1 homolog (S. cerevisiae)								Yes							Yes					2
Sirt2	NAD-dependent deacetylase sirtuin 2																		Yes		1
Skp1	S-phase kinase-associated protein 1																		Yes		1
Slc11a2	solute carrier family 11 (proton-coupled divalent metal ion transporters), member 2												Yes								1
Slc12a5	solute carrier family 12 member 5; potassium-chloride cotransporter 2																Yes				1
Slc15a3	solute carrier family 15 member A3						Yes														1
Slc16a3	monocarboxylate transporter 4					Yes															1
Slc17a7	vesicular glutamate transporter 1																Yes				1
Slc18a1	chromaffin granule amine transporter															Yes					1
Slc19a1	folate transporter 1					Yes															1
Slc1a1	excitatory amino acid transporter 1	EAAC1	Yes																		1
Slc1a2	glutamate transporter 1; excitatory amino acid transporter 2	EAAC2; GLT1	Yes														Yes				2
Slc1a3	glutamate and aspartate-sodium transporter	GLAST	Yes														Yes				2
Slc1a4	neutral amino acid transporter A											Yes		Yes							2
Slc1a5	neutral amino acid transporter B				Yes	Yes	Yes		Yes		Yes	Yes	Yes	Yes	Yes	Yes		Yes			11
Slc1a6	excitatory amino acid transporter 4																Yes				1
Slc22a8	solute carrier family 22 member 8																	Yes			1
Slc25a1	tricarboxylate transport protein, mitochondrial															Yes		Yes			2
Slc25a10	mitochondrial dicarboxylate carrier												Yes								1
Slc25a11	mitochondrial 2-oxoglutarate/malate carrier protein															Yes	Yes				2
Slc25a12	calcium-binding mitochondrial carrier protein Aralar1																Yes				1
Slc25a13	solute carrier family 25 (mitochondrial carrier, adenine nucleotide translocator), member 13												Yes								1
Slc25a20	solute carrier family 25 (mitochondrial carnitine/acylcarnitine translocase), member 20											Yes									1
Slc25a2	MCG1033320																Yes				1
Slc25a3	phosphate carrier protein, mitochondrial precursor isoform A				Yes											Yes	Yes				3
Slc25a32	solute carrier family 25 member 32												Yes								1
Slc25a33	solute carrier family 25 member 33											Yes	Yes								2
Slc25a36	solute carrier family 25 member 36											Yes	Yes								2
Slc25a4	ADP/ATP translocase 1										Yes					Yes	Yes				3
Slc25a5	ADP/ATP carrier protein; adenine nucleotide translocator 2	ANT2		Yes			Yes				Yes		Yes			Yes	Yes				6
Slc25a6	ADP/ATP translocase 3				Yes						Yes										2
Slc26a11	sodium-independent sulfate anion transporter															Yes					1
Slc26a2	sulphate transporter					Yes															1
Slc27a1	long-chain fatty acid transport protein 1															Yes					1
Slc2a1	solute carrier family 2 (facilitated glucose transporter), member 1												Yes			Yes					2
Slc2a4	solute carrier family 2, facilitated glucose transporter member 4															Yes					1
Slc30a1	zinc transporter 1												Yes								1
Slc30a6	solute carrier family 30 (zinc transporter), member 6											Yes									1
Slc32a1	vesicular inhibitory amino acid transporter		Yes														Yes				2
Slc35b2	adenosine 3'-phospho 5'-phosphosulphate transporter 1					Yes						Yes				Yes					3
Slc35e2	solute carrier family 35 member E2				Yes																1
Slc35f6	solute carrier family 35, member F6 (also called 4930471M23Rik)											Yes									1
Slc38a2	solute carrier family 38 member A2				Yes	Yes				Yes		Yes	Yes								5
Slc39a4	solute carrier family 39 (zinc transporter), member 4												Yes								1
Slc3a2	solute carrier family 3 member A2		Yes										Yes				Yes	Yes			4
Slc43a3	solute carrier family 43 member A3							Yes													1
Slc44a1	choline transporter-like 1 isoform 1					Yes			Yes					Yes			Yes	Yes			5
Slc44a2	choline transporter-like 2		Yes										Yes					Yes			3
Slc4a10	sodium-driven chloride bicarbonate exchanger																			Yes	1
Slc4a4	sodium bicarbonate cotransporter, member 4 isoform B																Yes				1
Slc5a3	sodium/myo-inositol cotransporter															Yes					1
Slc5a6	sodium-dependent multivitamin transporter					Yes										Yes					2
Slc7a1	high affinity cationic amino acid transporter 1					Yes							Yes								2
Slc7a5	solute carrier family 7 (cationic amino acid transporter, y+ system), member 5												Yes								1
Slc8a1	sodium/calcium exchanger 1		Yes														Yes				2
Slc8a2	sodium/calcium exchanger 2		Yes														Yes				2
Slc9a1	sodium/hydrogen exchanger 1															Yes					1
Slc9a3r1	sodium/hydrogen exchange regulatory cofactor	NHE-RF1																	Yes		1
Slc9a6	sodium/hydrogen exchanger 6 isoform c				Yes											Yes					2
Slc9a9	sodium/hydrogen exchanger 9							Yes													1
Slfn5	schlafen family member 5																	Yes			1
Smpd3	sphingomyelin phosphodiesterase 3		Yes																		1
Snap23	synaptosomal-associated protein of 23 kDa				Yes	Yes	Yes	Yes	Yes	Yes	Yes	Yes	Yes	Yes	Yes	Yes		Yes			13
Snap25	synaptosomal-associated protein of 25 kDa		Yes														Yes		Yes		3
Snap91	clathrin coat assembly protein AP180 long isoform																Yes		Yes	Yes	3
Snd1	Staphylococcal nuclease domain-containing protein 1									Yes						Yes					2
Snn	stannin											Yes									1
Snrpd3	small nuclear ribonucleoprotein D3											Yes									1
Snx12	sorting nexin 12																		Yes	Yes	2
Soat1	sterol O-acyltransferase 1												Yes								1
Sod1	superoxide dismutase [Cu-Zn]			Yes											Yes						2
Sod2	superoxide dismutase [Mn], mitochondrial														Yes	Yes				Yes	3
Sorcs2	VPS10 domain-containing receptor SorCS2																	Yes			1
Sort1	sortilin 1		Yes					Yes								Yes					3
Spcs2	signal peptidase complex subunit 2												Yes								1
Spcs3	signal peptidase complex subunit 3												Yes								1
Spen	Msx2-interacting protein																	Yes			1
Spint2	serine protease inhibitor, Kunitz type 2												Yes								1
Spna2	αII spectrin																Yes		Yes		2
Spnb2	spectrin β chain, brain 1																Yes				1
Spnb3	spectrin β chain, brain 2																Yes				1
Sppl2b	signal peptide peptidase like 2B											Yes									1
Spred1	sprouty protein with EVH-1 domain 1-related sequence		Yes						Yes												2
Spred2	sprouty protein with EVH-1 domain 2-related sequence											Yes	Yes								2
Spry2	sprouty homolog 2 (Drosophila)											Yes									1
Spry4	sprouty homolog 4 (Drosophila)											Yes				Yes					2
Spryd7	SPIa and ryanodine receptor (SPRY) domain-containing protein 7 (also called 6330409N04Rik)											Yes	Yes			Yes					3
Sptan1	spectrin α chain, non-erythrocytic 1										Yes					Yes					2
Sptbn1	spectrin β chain, non-erythrocytic 1															Yes					1
Sqle	squalene epoxidase											Yes									1
Sqrdl	sulfide:quinone oxidoreductase, mitochondrial															Yes					1
Sqstm1	sequestosome-1 (also called ubiquitin-binding protein p62)	STONE14														Yes					1
Src	proto-oncogene tyrosine-protein kinase Src														Yes						1
Srcin1	Snap25-interacting protein	P140															Yes				1
Sri	sorcin																		Yes		1
Srprb	signal recognition particle receptor, B subunit												Yes						Yes		2
Ssrp1	structure specific recognition protein 1											Yes									1
St13	Hsc70-interacting protein																		Yes	Yes	2
St6gal1	β galactoside α 2,6 sialyltransferase 1												Yes								1
Stard3nl	metastatic lymph node protein 64 (MLN64) N-terminal domain homolog					Yes		Yes				Yes		Yes				Yes			5
Stat1	signal transducer and activator of transcription															Yes					1
Steap3	metalloreductase six-transmembrane epithelial antigen of prostate 3							Yes	Yes							Yes					3
Stip1	stress-induced phosphoprotein 1														Yes		Yes		Yes		3
Stk16	serine/threonine-protein kinase 16															Yes					1
Stk39	STE20/SPS1-related proline-alanine-rich protein kinase																			Yes	1
Stmn3	stathmin-like 3		Yes																		1
Stmn4	stathmin-like 4		Yes																		1
Stom	stomatin; erythrocyte band 7 integral membrane protein		Yes		Yes	Yes		Yes	Yes			Yes	Yes	Yes	Yes	Yes		Yes			11
Stoml3	stomatin-like protein 3																	Yes			1
Stt3a	STT3, subunit of the oligosaccharyltransferase complex, homolog A (S. cerevisiae)												Yes					Yes			2
Stt3b	STT3, subunit of the oligosaccharyltransferase complex, homolog B (S. cerevisiae)												Yes								1
Stub1	STIP1 homology and U-box containing protein 1																		Yes	Yes	2
Stx10	syntaxin 10				Yes			Yes										Yes			3
Stx11	syntaxin 11							Yes					Yes	Yes	Yes			Yes			5
Stx12	syntaxin 12		Yes		Yes			Yes	Yes				Yes	Yes	Yes	Yes		Yes			9
Stx1a	syntaxin 1a		Yes														Yes		Yes		3
Stx1b	syntaxin 1b		Yes														Yes		Yes		3
Stx2	syntaxin 2							Yes													1
Stx4a	syntaxin 4A (placental)												Yes								1
Stx5a	syntaxin 5 isoform 1												Yes								1
Stx6	syntaxin 6		Yes		Yes	Yes			Yes			Yes	Yes	Yes	Yes	Yes		Yes			10
Stx7	syntaxin 7		Yes						Yes				Yes	Yes		Yes					5
Stx8	syntaxin 8				Yes	Yes		Yes	Yes				Yes	Yes							6
Stxbp1	syntaxin-binding protein 1	Munc18															Yes		Yes		2
Stxbp3	syntaxin-binding protein 3	Munc18c														Yes					1
Sucla2	succinyl-CoA ligase [ADP-forming] subunit β, mitochondrial															Yes					1
Suclg1	succinyl-CoA ligase [ADP/GDP-forming] subunit α, mitochondrial															Yes	Yes				2
Surf1	surfeit gene 1											Yes									1
Surf4	surfeit locus protein 4 isoform 1				Yes	Yes							Yes								3
Susd3	sushi domain containing 3												Yes								1
Susd5	sushi domain containing 5																	Yes			1
Sv2a	synaptic vesicle glycoprotein 2A																Yes				1
Svip	small VCP/p97-interacting protein							Yes							Yes						2
Sybl1	synaptobrevin-like protein 1 isoform 2				Yes																1
Syn1	synapsin-1																Yes				1
Syn2	synapsin-2																Yes				1
Syngap1	neuronal RasGAP																Yes				1
Syne3	nesprin-3												Yes								1
Synj1	synaptojanin 1; inositol 5'-phosphatase																Yes				1
Syt1	synaptotagmin 1		Yes														Yes				2
Syt11	synaptotagmin 11		Yes									Yes									2
Syt13	synaptotagmin 13												Yes								1
Syt2	synaptotagmin 2		Yes														Yes			Yes	3
Syt3	synaptotagmin 3		Yes														Yes				2
Syt5	synaptotagmin 5		Yes														Yes				2
Syt7	synaptotagmin 7		Yes														Yes				2
Tacr	substance-P receptor															Yes					1
Taf15	TATA-binding protein-associated factor 2N														Yes						1
Tagln2	transgelin-2															Yes			Yes	Yes	3
Tagln3	transgelin-3																		Yes		1
Taldo1	transaldolase																	Yes			1
Tap1	transporter 1, ATP-binding cassette, subfamily B				Yes								Yes								2
Tapt1	transmembrane anterior posterior transformation protein 1															Yes					1
Tardbp	TAR DNA-binding protein 43															Yes					1
Tars	threonine--tRNA ligase, cytoplasmic															Yes					1
Tbc1d4	TBC1 domain family member 4															Yes					1
Tbcd	tubulin-specific chaperone D															Yes					1
Tbl2	transducin β-like protein 2									Yes											1
Tbxa2r	thromboxane A2 receptor							Yes													1
Tc2n	tandem C2 domains nuclear protein							Yes													1
Tceb2	transcription elongation factor B polypeptide 2																		Yes		1
Tcp1	T-complex protein 1 subunit α										Yes										1
Tead	TEA domain family member 1											Yes									1
Tesc	tescalcin							Yes													1
Tfb2m	dimethyladenosine transferase 2, mitochondrial																	Yes			1
Tfrc	transferrin receptor		Yes		Yes	Yes	Yes	Yes			Yes		Yes	Yes	Yes	Yes		Yes			11
Thbd	thrombomodulin																	Yes			1
Them6	UPF0670 protein thioesterase superfamily member 6 (THEM6) homolog precursor												Yes								1
Thrsp	thyroid hormone-inducible hepatic protein															Yes					1
Thy1	Thy-1 membrane glycoprotein precursor												Yes							Yes	2
Timm22	translocase of inner mitochondrial membrane 22												Yes								1
Timm50	mitochondrial import inner membrane translocase subunit TIM50							Yes		Yes						Yes					3
Timp1	metalloproteinase inhibitor 1							Yes													1
Tkt	transketolase										Yes						Yes				2
Tlcd1	TRAM/LAG1/CLN8 (TLC) domain-containing protein 1									Yes											1
Tln1	talin-1										Yes					Yes					2
Tln2	talin-2															Yes					1
Tloc1	translocation protein SEC62												Yes								1
Tm2d2	two transmembrane domain (TM2) domain-containing protein 2 precursor												Yes								1
Tm4sf1	transmembrane 4 L6 family member 1																	Yes			1
Tm4sf19	transmembrane 4 L six family member 19												Yes								1
Tm9sf2	transmembrane 9 superfamily member 2		Yes							Yes											2
Tmbim1	transmembrane BAX inhibitor motif-containing protein 1							Yes													1
Tmco1	transmembrane and coiled-coil domains 1												Yes								1
Tmed1	transmembrane emp24 domain-containing protein 1 precursor					Yes										Yes					2
Tmed10	transmembrane emp24-like trafficking protein 10 (yeast)												Yes					Yes			2
Tmem106b	transmembrane protein 106B											Yes									1
Tmem109	transmembrane protein 109																	Yes			1
Tmem11	transmembrane protein 11							Yes													1
Tmem115	transmembrane protein 115											Yes	Yes			Yes					3
Tmem120a	transmembrane protein 120A															Yes					1
Tmem120b	transmembrane protein 120B															Yes					1
Tmem126a	transmembrane protein 126A																	Yes			1
Tmem134	transmembrane protein 134 isoform 1												Yes			Yes					2
Tmem168	transmembrane protein 168											Yes	Yes			Yes					3
Tmem16f	transmembrane protein 16F isoform 1												Yes								1
Tmem173	transmembrane protein 173											Yes	Yes								2
Tmem184c	transmembrane protein 184C													Yes				Yes			2
Tmem206	transmembrane protein 206 (also called 2310028N02Rik)											Yes									1
Tmem222	transmembrane protein 222							Yes						Yes				Yes			3
Tmem33	transmembrane protein 33												Yes			Yes					2
Tmem38b	transmembrane protein 38B											Yes				Yes					2
Tmem43	transmembrane protein 43												Yes								1
Tmem50a	transmembrane protein 50A					Yes		Yes													2
Tmem50b	transmembrane protein 50B							Yes													1
Tmem55a	transmembrane protein 55A							Yes				Yes	Yes			Yes					4
Tmem55b	transmembrane protein 55B							Yes	Yes			Yes		Yes		Yes					5
Tmem59	transmembrane protein 59					Yes						Yes	Yes								3
Tmem63a	transmembrane protein 63A							Yes				Yes	Yes	Yes		Yes		Yes			6
Tmem63b	transmembrane protein 63B					Yes		Yes				Yes									3
Tmem87a	transmembrane protein 87A															Yes					1
Tmem97	transmembrane protein 97							Yes													1
Tmem98	transmembrane protein 98											Yes						Yes			2
Tmlhe	trimethyllysine dioxygenase, mitochondrial															Yes					1
Tmp3l	tropomyosin α3 chain-like protein				Yes																1
Tmppe	transmembrane protein with metallophosphoesterase domain							Yes													1
Tmtc3	transmembrane and TPR repeat-containing protein 3																	Yes			1
Tmx1	thioredoxin-related transmembrane protein 1													Yes		Yes		Yes			3
Tmx2	thioredoxin-related transmembrane protein 2															Yes					1
Tmx3	protein disulphide-isomerase TMX3							Yes										Yes			2
Tmx4	thioredoxin-related transmembrane protein 4							Yes										Yes			2
Tnfaip2	tumour necrosis factor α-induced protein 2					Yes															1
Tnfrsf10a	tumour necrosis factor superfamily member 10A precursor					Yes															1
Tnfrsf10b	tumour necrosis factor superfamily member 10B long isoform precursor					Yes												Yes			2
Tnfrsf12a	tumour necrosis factor superfamily member 12A																	Yes			1
Tnfrsf8	tumour necrosis factor superfamily member 8													Yes							1
Tnks2	tankyrase-2															Yes					1
Tnpo2	transportin-2															Yes					1
Tnpo3	transportin-3															Yes					1
Tnr	tenascin-R																Yes				1
Tollip	toll-interacting protein															Yes					1
Tomm40	probable mitochondrial import receptor subunit TOM40 homolog isoform 1				Yes								Yes								2
Tomm70a	translocase of outer mitochondrial membrane 70 homolog A (yeast)												Yes			Yes					2
Tpbg	trophoblast glycoprotein precursor					Yes												Yes			2
Tpi1	triosephosphate isomerase			Yes							Yes						Yes				3
Tpm1	tropomyosin α1 chain																		Yes		1
Tpm3	tropomyosin α3 chain														Yes				Yes		2
Tpp2	tripeptidyl-peptidase 2																Yes				1
Tpt1	translationally-controlled tumour protein															Yes			Yes	Yes	3
Traf3ip3	tumour necrosis factor (TNF) receptor-associated factor 3 (TRAF3)-interacting Jun N-terminal kinase-activating modulator				Yes									Yes							2
Trap1	heat shock protein 75 kDa, mitochondrial precursor				Yes											Yes					2
Trappc3	trafficking protein particle complex 3	Bet3	Yes			Yes		Yes	Yes			Yes	Yes	Yes	Yes			Yes	Yes	Yes	11
Trav4n-4	T cell receptor alpha variable 4N-4												Yes								1
Tspan13	tetraspanin-13												Yes								1
Tspan14	tetraspanin-14							Yes		Yes		Yes	Yes					Yes			5
Tspan15	tetraspanin-15							Yes				Yes									2
Tspan3	tetraspanin-3											Yes	Yes					Yes			3
Tspan33	tetraspanin-33							Yes													1
Tspan6	tetraspanin 6											Yes						Yes			2
Tspan7	tetraspanin 7											Yes									1
Tspan9	tetraspanin-9							Yes								Yes					2
Tst	thiosulfate sulfurtransferase																	Yes	Yes		2
Ttll12	tubulin tyrosine ligase-like family, member 12																	Yes		Yes	2
Ttll3	similar to actin-related protein 2/3 complex subunit 4										Yes										1
Ttn	titin																	Yes			1
Ttyh1	tweety homolog 1		Yes									Yes					Yes				3
Ttyh3	tweety homolog 3		Yes			Yes		Yes				Yes	Yes					Yes			6
Tuba1a	tubulin α-1A chain										Yes		Yes			Yes	Yes				4
Tuba1b	tubulin α-1B chain										Yes		Yes								2
Tuba1c	tubulin α-1C chain												Yes								1
Tubb	tubulin β			Yes							Yes										2
Tubb2a	tubulin β2A chain																		Yes		1
Tubb2b	tubulin β2B chain										Yes					Yes					2
Tubb2c	tubulin β2C chain										Yes		Yes				Yes				3
Tubb3	tubulin β3 chain										Yes						Yes				2
Tubb4a	tubulin β4A chain															Yes					1
Tubb5	tubulin β5 chain															Yes	Yes				2
Tubb6	tubulin β6 chain										Yes						Yes				2
Tufm	elongation factor Tu, mitochondrial									Yes		Yes				Yes					3
Tusc5	tumor suppressor candidate 5 homolog															Yes					1
Txn1	thioredoxin																		Yes	Yes	2
Txndc1	protein disulphide-isomerase thioredoxin domain-containing 1										Yes	Yes	Yes								3
Txndc1/Tmx1	thioredoxin-related transmembrane protein 1		Yes	Yes	Yes	Yes		Yes	Yes						Yes						7
Txndc10	protein disulphide-isomerase thioredoxin domain-containing 10					Yes						Yes	Yes								3
Txndc12	protein disulphide-isomerase thioredoxin domain-containing 12												Yes								1
Txndc13	protein disulphide-isomerase thioredoxin domain-containing 13											Yes	Yes								2
Txndc14	protein disulphide-isomerase thioredoxin domain-containing 14												Yes								1
Txndc17	thioredoxin-like 5																		Yes	Yes	2
Txndc4	protein disulphide-isomerase thioredoxin domain-containing 4												Yes								1
Txndc5	thioredoxin domain-containing protein 5															Yes					1
Txnl1	thioredoxin-like protein 1															Yes					1
Txnrd1	thioredoxin reductase 1, cytoplasmic															Yes	Yes	Yes			3
Tysnd1	trypsin domain containing 1											Yes									1
Uba1	ubiquitin-like modifier-activating enzyme 1									Yes	Yes	Yes				Yes	Yes				5
Uba2	SUMO-activating enzyme subunit 2																	Yes			1
Uba3	NEDD8-activating enzyme E1 catalytic subunit															Yes					1
Uba6	ubiquitin-like modifier-activating enzyme 6															Yes					1
Uba7	MCG18845, isoform CRA_d															Yes					1
Ubb/Ubc/Rps27a/Uba52	ubiquitin												Yes					Yes			2
Ube2d2	ubiquitin-conjugating enzyme E2 D2																			Yes	1
Ube2d3	ubiquitin-conjugating enzyme E2 D3																		Yes		1
Ube2f	NEDD8-conjugating enzyme E2 F																		Yes	Yes	2
Ube2g1	ubiquitin-conjugating enzyme E2 G1																	Yes			1
Ube2g2	ubiquitin-conjugating enzyme E2 G2																	Yes			1
Ube2k	ubiquitin-conjugating enzyme E2 K															Yes		Yes		Yes	3
Ube2l3	ubiquitin-conjugating enzyme E2 L3																	Yes	Yes		2
Ube2l6	ubiquitin/ISG15-conjugating enzyme E2 L6																	Yes			1
Ube2m	ubiquitin-conjugating enzyme E2 M																	Yes	Yes	Yes	3
Ube2n	ubiquitin-conjugating enzyme E2 N																Yes	Yes	Yes		3
Ube2nl	putative ubiquitin-conjugating enzyme E2 N-like																	Yes			1
Ube2v1	ubiquitin-conjugating enzyme E2 V1																	Yes	Yes		2
Ube2v2	ubiquitin-conjugating enzyme E2 V2																		Yes		1
Ube3a	ubiquitin-protein ligase E3A															Yes					1
Ubl3	ubiquitin-like protein 3 precursor											Yes	Yes								2
Ubr4	E3 ubiquitin ligase UBR4															Yes		Yes			2
Ubtd1	ubiquitin domain-containing 10					Yes															1
Ubxd2	ubiquitin regulatory x (UBX) domain-containing protein 2												Yes								1
Uchl1	ubiquitin carboxy-terminal hydrolase enzyme L1																Yes		Yes		2
Uchl3	ubiquitin carboxy-terminal hydrolase isozyme L3																			Yes	1
Uchl4	ubiquitin carboxyl-terminal hydrolase isozyme L4															Yes					1
Ufc1	Ufm1-conjugating enzyme 1																	Yes		Yes	2
Ugt1a6b	UDP glucuronosyltransferase 1 family, polypeptide A6B											Yes									1
Ugt1a7c	UDP glucuronosyltransferase 1 family, polypeptide A7C								Yes												1
Upf1	regulator of nonsense transcripts 1 isoform 1					Yes															1
Uqcrc1	cytochrome b-c1 complex subunit 1, mitochondrial															Yes	Yes				2
Uqcrc2	cytochrome b-c1 complex subunit 2, mitochondrial															Yes	Yes				2
Uqcrfs1	cytochrome b-c1 complex subunit Rieske							Yes								Yes		Yes			3
Usp19	ubiquitin carboxyl-terminal hydrolase 19															Yes					1
Usp4	ubiquitin carboxyl-terminal hydrolase 4															Yes					1
Usp5	ubiquitin-specific peptidase 5															Yes	Yes		Yes		3
Usp9x	probable ubiquitin carboxyl-terminal hydrolase FAF-X															Yes					1
Utrn	utrophin															Yes			Yes		2
Vamp1	vesicle-associated membrane protein 1; synaptobrevin 1		Yes												Yes						2
Vamp2	vesicle-associated membrane protein 2; synaptobrevin 2		Yes										Yes		Yes		Yes		Yes		5
Vamp3	vesicle-associated membrane protein 3; synaptobrevin 3				Yes	Yes		Yes	Yes				Yes	Yes	Yes			Yes	Yes		9
Vamp4	vesicle-associated membrane protein 4; synaptobrevin 4		Yes		Yes			Yes	Yes			Yes	Yes					Yes			7
Vamp5	vesicle-associated membrane protein 5; synaptobrevin 5							Yes	Yes									Yes			3
Vamp7	vesicle-associated membrane protein 7; synaptobrevin 7					Yes		Yes	Yes			Yes	Yes	Yes		Yes		Yes			8
Vangl1	vang-like protein 1 isoform 1					Yes															1
Vangl2	vang-like 2 (van gogh, Drosophila)											Yes									1
Vapa	vesicle-associated membrane protein-associated protein A																		Yes	Yes	2
Vapb	vesicle-associated membrane protein-associated protein B																		Yes	Yes	2
Vars	valine--tRNA ligase															Yes					1
Vat1	synaptic vesicle membrane protein VAT-1 homolog										Yes										1
Vcan	versican core protein																	Yes			1
Vcl	vinculin															Yes					1
Vcp	transitional endoplasmic reticulum ATPase						Yes				Yes					Yes	Yes		Yes		5
Vdac1	voltage-dependent anion-selective channel protein 1										Yes		Yes			Yes	Yes				4
Vdac2	voltage-dependent anion-selective channel protein 2						Yes				Yes		Yes		Yes	Yes	Yes				6
Vdac3	voltage-dependent anion-selective channel protein 3										Yes		Yes		Yes	Yes	Yes	Yes			6
Vim	vimentin			Yes	Yes											Yes			Yes		4
Vps13c	vacuolar protein sorting-associated protein 13C															Yes					1
Vps35	vacuolar protein sorting-associated protein 35															Yes					1
Vsig8	V-set and immunoglobulin domain-containing protein 8														Yes						1
Vsnl1	visinin-like protein 1	VILIP-1	Yes														Yes				2
Vta1	Vps20-associated 1 homolog (S. cerevisiae)																			Yes	1
Vti1b	vesicle transport through interaction with t-SNAREs 1B												Yes			Yes					2
Vwf	von Willebrand factor																	Yes			1
Wars	tryptophanyl-tRNA synthetase, cytoplasmic															Yes		Yes			2
Wdr1	WD repeat-containing protein 1										Yes					Yes	Yes				3
Wdr46	WD repeat-containing protein 46												Yes								1
Wdr7	WD repeat-containing protein 7																Yes				1
Xdh	xanthine dehydrogenase/oxidase															Yes					1
Xpo1	exportin-1				Yes											Yes					2
Xrcc5	ATP-dependent DNA helicase 2 subunit 2										Yes										1
Xrcc6	X-ray repair cross-complementing protein 6			Yes							Yes										2
Yes1	Yes non-receptor tyrosine kinase		Yes			Yes		Yes				Yes			Yes	Yes	Yes				7
Ywhab	14-3-3 protein β										Yes								Yes		2
Ywhae	14-3-3 protein ε										Yes						Yes				2
Ywhag	14-3-3 protein γ					Yes					Yes						Yes		Yes		4
Ywhah	14-3-3 protein η										Yes										1
Ywhaq	14-3-3 protein θ			Yes							Yes						Yes				3
Ywhaz	14-3-3 protein ζ/δ										Yes				Yes		Yes				3
Zbed5	zinc finger BER domain-containing protein 5																	Yes			1
Zc3h6	zinc finger CCCH domain-containing protein 6																	Yes			1
Zdhhc13	zinc finger, DHHC domain containing 13; huntingtin-interacting protein 14-like	DHHC13/HIP14L										Yes						Yes			2
Zdhhc17	zinc finger, DHHC-type containing 17; huntingtin-interacting protein 14	DHHC17/HIP14	Yes																		1
Zdhhc20	zinc finger, DHHC-type containing 20	DHHC20			Yes	Yes						Yes	Yes								4
Zdhhc5	zinc finger, DHHC-type containing 5	DHHC5				Yes							Yes								2
Zdhhc6	zinc finger, DHHC-type containing 6	DHHC6			Yes							Yes									2
Zfyve28	zinc finger FYVE domain-containing protein 28		Yes																		1
Zgpat	zinc finger, CCCH-type with G patch domain												Yes								1
Zmpste24	CAAX prenyl protease 1 homolog							Yes					Yes								2
Znf330	zinc finger protein 330									Yes											1
Znf426	zinc finger protein 426																	Yes			1
Znf44	zinc finger protein 44 isoform 2			Yes																	1
Znf806	zinc finger protein 806																	Yes			1
Znf827	zinc finger protein 827																	Yes			1
		No. of identifications:	167	48	127	163	58	214	78	65	167	266	402	95	157	675	378	347	241	144
