# Supplementary material for: Analysis of the brain palmitoyl-proteome using both acyl-biotin exchange and acyl-resin-assisted capture methods
Source: Sci Rep. 2017 Jun 12;7:3299. doi: 10.1038/s41598-017-03562-7 (PMC5468251; doi:10.1038/s41598-017-03562-7)
Supplement: Supplementary file 3 — Supplementary File 2 [file 41598_2017_3562_MOESM3_ESM.xls]

## Sheet: ABE HA 
Protein IDs	Fasta headers	Peptides	Sequence coverage [%]	Mol. weight [kDa]	PEP	Ox (C) site IDs	Oxidation (M) site IDs	Ox (C) site positions	Oxidation (M) site positions				Analysis:	removed all with only 1 peptide	removed all in common with Tris list
IPI00204375;IPI00777816	>IPI:IPI00204375.2|SWISS-PROT:Q00981|ENSEMBL:ENSRNOP00000003248|REFSEQ:NP_058933 Tax_Id=10116 Gene_Symbol=Uchl1 Ubiquitin carboxyl-terminal hydrolase isozyme L1;>IPI:IPI00777816.1|ENSEMBL:ENSRNOP00000056108 Tax_Id=10116 Gene_Symbol=Uchl1 25 kDa protein	15	92.4	24.838	0	10	32;33;34;35	152	1;6;12;179
IPI00204644;IPI00231420	>IPI:IPI00204644.1|SWISS-PROT:P60881-1|ENSEMBL:ENSRNOP00000008734|REFSEQ:NP_112253 Tax_Id=10116 Gene_Symbol=Snap25 Isoform SNAP-25b of Synaptosomal-associated protein 25;>IPI:IPI00231420.1|SWISS-PROT:P60881-2|ENSEMBL:ENSRNOP00000007998 Tax_Id=10116 Gene_Sy	11	69.9	23.315	0		36;37;38;39		7;32;163;167
IPI00231192	>IPI:IPI00231192.5|SWISS-PROT:P11517|ENSEMBL:ENSRNOP00000048546;ENSRNOP00000049976|REFSEQ:NP_001104739;NP_001106694;XP_001070195 Tax_Id=10116 Gene_Symbol=LOC100134871;LOC689064;Hbb;MGC72973 Hemoglobin subunit beta-2	14	78.9	15.982	0	13	56	126	110
IPI00326412;IPI00339153	>IPI:IPI00326412.4|SWISS-PROT:P07323|ENSEMBL:ENSRNOP00000005601|REFSEQ:NP_647541 Tax_Id=10116 Gene_Symbol=Eno2 Gamma-enolase;>IPI:IPI00339153.3|ENSEMBL:ENSRNOP00000005535 Tax_Id=10116 Gene_Symbol=Eno2 37 kDa protein	21	66.8	47.14	0	14	72;73	337	165;169
IPI00778032;IPI00369496;IPI00777342	>IPI:IPI00778032.3|ENSEMBL:ENSRNOP00000052297 Tax_Id=10116 Gene_Symbol=Rap1gds1 62 kDa protein;>IPI:IPI00369496.4|ENSEMBL:ENSRNOP00000021457|REFSEQ:NP_001101198 Tax_Id=10116 Gene_Symbol=Rap1gds1 RAP1, GTP-GDP dissociation stimulator 1	11	26.7	61.913	0
IPI00949661;IPI00204447;IPI00781701	>IPI:IPI00949661.1|ENSEMBL:ENSRNOP00000062895 Tax_Id=10116 Gene_Symbol=Vamp2 18 kDa protein;>IPI:IPI00204447.3|TREMBL:Q9WUW2|ENSEMBL:ENSRNOP00000009586 Tax_Id=10116 Gene_Symbol=Vamp2 Vesicle associated membrane protein 2B;>IPI:IPI00781701.2|SWISS-PROT:P630	9	50.9	17.62	0
IPI00767147;IPI00464815;IPI00777730;IPI00782342;IPI00947869;IPI00951317;IPI00387816;IPI00557049;IPI00565703;IPI00388191;IPI00951666;IPI00562524;IPI00948585	>IPI:IPI00767147.1|REFSEQ:XP_001067222 Tax_Id=10116 Gene_Symbol=Eno1-ps1 similar to Alpha-enolase;>IPI:IPI00464815.11|SWISS-PROT:P04764|TREMBL:Q5BJ93;Q5EB49|ENSEMBL:ENSRNOP00000024106|REFSEQ:NP_001103378;NP_036686 Tax_Id=10116 Gene_Symbol=Eno1 Alpha-enolas	19	43.2	53.923	8.3246e-293
IPI00950777;IPI00230865	>IPI:IPI00950777.1|ENSEMBL:ENSRNOP00000013494 Tax_Id=10116 Gene_Symbol=Gmfb 17 kDa protein;>IPI:IPI00230865.7|SWISS-PROT:Q63228|ENSEMBL:ENSRNOP00000059018|REFSEQ:NP_112294 Tax_Id=10116 Gene_Symbol=Gmfb Glia maturation factor beta	7	43.4	16.863	1.0609e-278
IPI00324986;IPI00950695	>IPI:IPI00324986.1|SWISS-PROT:P50398|TREMBL:Q5BK95|ENSEMBL:ENSRNOP00000053135|REFSEQ:NP_058784 Tax_Id=10116 Gene_Symbol=Gdi1 Rab GDP dissociation inhibitor alpha	16	39.6	50.536	8.6284e-236
IPI00191730;IPI00196568;IPI00231128;IPI00231129;IPI00951769	>IPI:IPI00191730.1|SWISS-PROT:P61265|ENSEMBL:ENSRNOP00000026063|REFSEQ:NP_036832 Tax_Id=10116 Gene_Symbol=Stx1b Syntaxin-1B	13	41	33.244	2.2866e-233
IPI00231368	>IPI:IPI00231368.5|SWISS-PROT:P11232|ENSEMBL:ENSRNOP00000016447|REFSEQ:NP_446252 Tax_Id=10116 Gene_Symbol=Txn1 Thioredoxin	7	54.3	11.673	2.924e-219
IPI00189813;IPI00194087;IPI00197129;IPI00200455;IPI00560160	>IPI:IPI00189813.1|SWISS-PROT:P68136|ENSEMBL:ENSRNOP00000024084|REFSEQ:NP_062085 Tax_Id=10116 Gene_Symbol=Acta1 Actin, alpha skeletal muscle;>IPI:IPI00194087.3|SWISS-PROT:P68035|ENSEMBL:ENSRNOP00000011773|REFSEQ:NP_062056 Tax_Id=10116 Gene_Symbol=Actc1 Act	17	38.2	42.051	1.5639e-214		18;19;20;21;22		46;49;84;192;327
IPI00210971	>IPI:IPI00210971.1|SWISS-PROT:P63025|ENSEMBL:ENSRNOP00000048364|REFSEQ:NP_476438 Tax_Id=10116 Gene_Symbol=Vamp3 Vesicle-associated membrane protein 3	6	50.5	11.48	3.7215e-213
IPI00358767;IPI00948510	>IPI:IPI00358767.2|SWISS-PROT:O35179|ENSEMBL:ENSRNOP00000008999|REFSEQ:XP_001070855;XP_342858 Tax_Id=10116 Gene_Symbol=Sh3gl2 similar to SH3-domain GRB2-like 2;>IPI:IPI00948510.1|ENSEMBL:ENSRNOP00000059030 Tax_Id=10116 Gene_Symbol=Sh3gl2 19 kDa protein	15	40.1	52.391	3.8332e-195		79		146
IPI00197711;IPI00203823;IPI00781221;IPI00566858;IPI00464822;IPI00555243;IPI00765152;IPI00950051;IPI00949290;IPI00952370	>IPI:IPI00197711.1|SWISS-PROT:P04642|TREMBL:B5DEN4;Q6P9U7|ENSEMBL:ENSRNOP00000017468|REFSEQ:NP_058721 Tax_Id=10116 Gene_Symbol=Ldha L-lactate dehydrogenase A chain;>IPI:IPI00203823.2|REFSEQ:XP_001056645;XP_576374 Tax_Id=10116 Gene_Symbol=RGD1562690 similar	14	40.1	36.45	4.463e-194
IPI00324020	>IPI:IPI00324020.6|SWISS-PROT:P09606|REFSEQ:NP_058769 Tax_Id=10116 Gene_Symbol=Glul Glutamine synthetase	12	35.4	42.267	3.4026e-188
IPI00209258;IPI00776619	>IPI:IPI00209258.5|ENSEMBL:ENSRNOP00000042382 Tax_Id=10116 Gene_Symbol=Spna2 285 kDa protein;>IPI:IPI00776619.2|SWISS-PROT:P16086|TREMBL:Q63363;Q6IRK8|ENSEMBL:ENSRNOP00000057515|REFSEQ:NP_741984 Tax_Id=10116 Gene_Symbol=Spna2 Spectrin alpha chain, brain	54	28.8	285.04	3.1667e-185
IPI00231783	>IPI:IPI00231783.5|SWISS-PROT:P42123|ENSEMBL:ENSRNOP00000017965|REFSEQ:NP_036727 Tax_Id=10116 Gene_Symbol=Ldhb L-lactate dehydrogenase B chain	12	45.8	36.612	5.8504e-178
IPI00206977	>IPI:IPI00206977.1|SWISS-PROT:Q8VHF5|TREMBL:Q0QEL8|ENSEMBL:ENSRNOP00000034921|REFSEQ:NP_570111 Tax_Id=10116 Gene_Symbol=Cs Citrate synthase, mitochondrial	11	29.6	51.866	4.3933e-170
IPI00205745;IPI00760113;IPI00561017	>IPI:IPI00205745.3|SWISS-PROT:Q9R063-1|ENSEMBL:ENSRNOP00000028687|REFSEQ:NP_446062 Tax_Id=10116 Gene_Symbol=Prdx5 Isoform Mitochondrial of Peroxiredoxin-5, mitochondrial;>IPI:IPI00760113.1|SWISS-PROT:Q9R063-2 Tax_Id=10116 Gene_Symbol=Prdx5 Isoform Cytoplas	14	58.7	22.178	3.6569e-168
IPI00207252	>IPI:IPI00207252.1|SWISS-PROT:Q8VI04|ENSEMBL:ENSRNOP00000027459|REFSEQ:NP_659557 Tax_Id=10116 Gene_Symbol=Asrgl1 L-asparaginase	13	42.6	34.41	2.8375e-163		43		152
IPI00208636;IPI00395245	>IPI:IPI00208636.3|SWISS-PROT:Q9Z1B2|ENSEMBL:ENSRNOP00000025589|REFSEQ:NP_742035 Tax_Id=10116 Gene_Symbol=Gstm5 Glutathione S-transferase Mu 5	7	36	26.629	1.059e-162
IPI00230835	>IPI:IPI00230835.5|SWISS-PROT:P61983|ENSEMBL:ENSRNOP00000001954|REFSEQ:NP_062249 Tax_Id=10116 Gene_Symbol=Ywhag 14-3-3 protein gamma	10	47	28.302	3.5658e-161		54		223
IPI00188304	>IPI:IPI00188304.3|SWISS-PROT:Q6P7Q4|ENSEMBL:ENSRNOP00000000650|REFSEQ:NP_997477 Tax_Id=10116 Gene_Symbol=Glo1 Lactoylglutathione lyase	12	62	20.819	4.4833e-154		17		36
IPI00231229;IPI00382211	>IPI:IPI00231229.9|SWISS-PROT:P04906|TREMBL:B6DYQ7|ENSEMBL:ENSRNOP00000024601|REFSEQ:NP_036709 Tax_Id=10116 Gene_Symbol=Gstp1 Glutathione S-transferase P	4	24.8	23.439	4.3179e-151
IPI00952351;IPI00190943;IPI00210211	>IPI:IPI00952351.1|ENSEMBL:ENSRNOP00000059250 Tax_Id=10116 Gene_Symbol=Gfap 50 kDa protein;>IPI:IPI00190943.2|SWISS-PROT:P47819-1|ENSEMBL:ENSRNOP00000032389|REFSEQ:NP_058705 Tax_Id=10116 Gene_Symbol=Gfap Isoform 1 of Glial fibrillary acidic protein;>IPI:IP	20	43.9	50.07	4.0602e-144
IPI00210532;IPI00569387	>IPI:IPI00210532.3|SWISS-PROT:P37805|ENSEMBL:ENSRNOP00000002942|REFSEQ:NP_001030313;NP_113864 Tax_Id=10116 Gene_Symbol=Tagln3 Transgelin-3;>IPI:IPI00569387.3|ENSEMBL:ENSRNOP00000049371 Tax_Id=10116 Gene_Symbol=Tagln3 16 kDa protein	16	66.3	22.5	7.271e-141		47;48;49		57;90;122
IPI00212320	>IPI:IPI00212320.1|SWISS-PROT:P07936|ENSEMBL:ENSRNOP00000002091|REFSEQ:NP_058891 Tax_Id=10116 Gene_Symbol=Gap43 Neuromodulin	13	78.8	23.603	2.2954e-135
IPI00189995	>IPI:IPI00189995.1|SWISS-PROT:P47728|ENSEMBL:ENSRNOP00000022943|REFSEQ:NP_446440 Tax_Id=10116 Gene_Symbol=Calb2 Calretinin	7	28	31.404	2.0142e-125
IPI00372259;IPI00191354;IPI00390663;IPI00212572	>IPI:IPI00372259.4|SWISS-PROT:Q63610-1|ENSEMBL:ENSRNOP00000023567|REFSEQ:NP_775134 Tax_Id=10116 Gene_Symbol=Tpm3 Isoform 1 of Tropomyosin alpha-3 chain;>IPI:IPI00191354.2|ENSEMBL:ENSRNOP00000023874 Tax_Id=10116 Gene_Symbol=Tpm3 33 kDa protein	23	74.2	29.006	5.9837e-122
IPI00198118;IPI00782742;IPI00199693;IPI00207903;IPI00372009	>IPI:IPI00198118.2|ENSEMBL:ENSRNOP00000019215 Tax_Id=10116 Gene_Symbol=Map1a 325 kDa protein;>IPI:IPI00782742.2|ENSEMBL:ENSRNOP00000053764 Tax_Id=10116 Gene_Symbol=Map1a 324 kDa protein;>IPI:IPI00199693.3|SWISS-PROT:P34926|ENSEMBL:ENSRNOP00000019320|REFSEQ	25	13.1	325.01	3.3964e-118
IPI00190559;IPI00766218;IPI00949766;IPI00211685	>IPI:IPI00190559.3|SWISS-PROT:Q9EQX9|ENSEMBL:ENSRNOP00000055805|REFSEQ:NP_446380 Tax_Id=10116 Gene_Symbol=Ube2n Ubiquitin-conjugating enzyme E2 N;>IPI:IPI00766218.1|REFSEQ:XP_001066426 Tax_Id=10116 Gene_Symbol=LOC683536 similar to ubiquitin-conjugating enz	8	56.6	17.124	1.5159e-114
IPI00951599;IPI00231639;IPI00557751;IPI00395250;IPI00559001;IPI00870234;IPI00197371;IPI00778425;IPI00778234	>IPI:IPI00951599.1|ENSEMBL:ENSRNOP00000059800 Tax_Id=10116 Gene_Symbol=Gstm1 28 kDa protein;>IPI:IPI00231639.7|SWISS-PROT:P04905|TREMBL:B6DYQ1;Q6LDP3|ENSEMBL:ENSRNOP00000039050|REFSEQ:NP_058710 Tax_Id=10116 Gene_Symbol=Gstm1 Glutathione S-transferase Mu 1	11	45.7	28.399	1.5131e-112		64		105
IPI00373218;IPI00201417;IPI00394245;IPI00372387;IPI00561998;IPI00387949;IPI00568033;IPI00778343;IPI00765327	>IPI:IPI00373218.3|SWISS-PROT:Q6DGG0|ENSEMBL:ENSRNOP00000035797|REFSEQ:NP_001004279 Tax_Id=10116 Gene_Symbol=Ppid 40 kDa peptidyl-prolyl cis-trans isomerase;>IPI:IPI00201417.3|REFSEQ:XP_001057061;XP_576630 Tax_Id=10116 Gene_Symbol=RGD1560149 similar to pep	18	41.1	40.765	5.4815e-110
IPI00557167;IPI00949293	>IPI:IPI00557167.2|TREMBL:B2RZA9|ENSEMBL:ENSRNOP00000050143 Tax_Id=10116 Gene_Symbol=- Ubiquitin carrier protein;>IPI:IPI00949293.1|ENSEMBL:ENSRNOP00000062836 Tax_Id=10116 Gene_Symbol=- 18 kDa protein	10	71.4	17.861	3.9169e-109
IPI00471835;IPI00779326	>IPI:IPI00471835.1|SWISS-PROT:Q66HA8|ENSEMBL:ENSRNOP00000001201|REFSEQ:NP_001011901 Tax_Id=10116 Gene_Symbol=Hsph1 Heat shock protein 105 kDa;>IPI:IPI00779326.2|ENSEMBL:ENSRNOP00000057971 Tax_Id=10116 Gene_Symbol=Hsph1 Protein	11	13.8	96.417	5.4874e-103
IPI00231631;IPI00765228	>IPI:IPI00231631.13|SWISS-PROT:P15429|ENSEMBL:ENSRNOP00000005612|REFSEQ:NP_037081 Tax_Id=10116 Gene_Symbol=Eno3 Beta-enolase	6	19.1	47.013	2.3755e-101	14	62;63	337	1;3
IPI00230907;IPI00364060;IPI00392464;IPI00369437	>IPI:IPI00230907.5|SWISS-PROT:P30904|ENSEMBL:ENSRNOP00000008608|REFSEQ:NP_112313 Tax_Id=10116 Gene_Symbol=Mif Macrophage migration inhibitory factor;>IPI:IPI00364060.1|ENSEMBL:ENSRNOP00000043849|REFSEQ:XP_001054317;XP_001074688 Tax_Id=10116 Gene_Symbol=LOC	5	41.7	12.477	4.0974e-94		58		3
IPI00213013	>IPI:IPI00213013.1|SWISS-PROT:O35814|ENSEMBL:ENSRNOP00000028743|REFSEQ:NP_620266 Tax_Id=10116 Gene_Symbol=Stip1 Stress-induced-phosphoprotein 1	17	37.4	62.569	2.1639e-93		52;53		1;441
IPI00367152;IPI00767651	>IPI:IPI00367152.1|SWISS-PROT:P19234|ENSEMBL:ENSRNOP00000016965|REFSEQ:NP_112326 Tax_Id=10116 Gene_Symbol=Ndufv2 NADH dehydrogenase [ubiquinone] flavoprotein 2, mitochondrial	3	13.7	27.378	6.7739e-87
IPI00215294	>IPI:IPI00215294.1|SWISS-PROT:Q6MG60|ENSEMBL:ENSRNOP00000001118|REFSEQ:NP_001159408;NP_997697 Tax_Id=10116 Gene_Symbol=Ddah2 N(G),N(G)-dimethylarginine dimethylaminohydrolase 2	6	28.4	29.688	2.5383e-84
IPI00199394	>IPI:IPI00199394.2|SWISS-PROT:P13233|ENSEMBL:ENSRNOP00000023875|REFSEQ:NP_036941 Tax_Id=10116 Gene_Symbol=Cnp 2,3-cyclic-nucleotide 3-phosphodiesterase	17	50.2	47.268	6.8822e-83
IPI00230837;IPI00760126	>IPI:IPI00230837.5|SWISS-PROT:P35213-1|ENSEMBL:ENSRNOP00000016981|REFSEQ:NP_062250 Tax_Id=10116 Gene_Symbol=Ywhab Isoform Long of 14-3-3 protein beta/alpha;>IPI:IPI00760126.1|SWISS-PROT:P35213-2 Tax_Id=10116 Gene_Symbol=Ywhab Isoform Short of 14-3-3 protei	12	48.4	28.054	1.0464e-82		30;55		162;220
IPI00231736;IPI00454435;IPI00561972	>IPI:IPI00231736.9|SWISS-PROT:P09117|ENSEMBL:ENSRNOP00000015535|REFSEQ:NP_036629 Tax_Id=10116 Gene_Symbol=Aldoc Fructose-bisphosphate aldolase C	15	46.3	39.283	5.6846e-76
IPI00325189;IPI00191897;IPI00563837	>IPI:IPI00325189.4|SWISS-PROT:P19804|TREMBL:Q9QWQ4|ENSEMBL:ENSRNOP00000003611|REFSEQ:NP_114021 Tax_Id=10116 Gene_Symbol=Nme2 Nucleoside diphosphate kinase B	12	75	17.283	1.0205e-75		27;71		68;90
IPI00214192	>IPI:IPI00214192.1|SWISS-PROT:O35964|REFSEQ:NP_112518 Tax_Id=10116 Gene_Symbol=Sh3gl1 Endophilin-A2	9	32.6	41.492	7.6883e-75
IPI00210815	>IPI:IPI00210815.1|SWISS-PROT:P62747|ENSEMBL:ENSRNOP00000008008|REFSEQ:NP_071987 Tax_Id=10116 Gene_Symbol=Rhob Rho-related GTP-binding protein RhoB	5	40.8	22.123	1.9623e-73
IPI00368053	>IPI:IPI00368053.2|SWISS-PROT:Q5I0D1|ENSEMBL:ENSRNOP00000010386|REFSEQ:NP_001014249 Tax_Id=10116 Gene_Symbol=Glod4 Glyoxalase domain-containing protein 4	5	20.5	33.267	6.197e-73
IPI00197696	>IPI:IPI00197696.2|SWISS-PROT:P04636|TREMBL:Q0QF43|ENSEMBL:ENSRNOP00000001958|REFSEQ:NP_112413 Tax_Id=10116 Gene_Symbol=Mdh2 Malate dehydrogenase, mitochondrial	10	38.2	35.683	4.1697e-70
IPI00882480	>IPI:IPI00882480.1|ENSEMBL:ENSRNOP00000023806|REFSEQ:XP_575592 Tax_Id=10116 Gene_Symbol=Pcbp1 similar to Poly(rC)-binding protein 1	5	17.4	37.497	3.8312e-69
IPI00365423;IPI00389636;IPI00947759	>IPI:IPI00365423.1|TREMBL:O35511;Q5XI34|ENSEMBL:ENSRNOP00000015019|REFSEQ:NP_476481 Tax_Id=10116 Gene_Symbol=Ppp2r1a Protein phosphatase 2 (Formerly 2A), regulatory subunit A (PR 65), alpha isoform, isoform CRA_a	16	34.3	65.322	1.4768e-68
IPI00201699;IPI00191114;IPI00331896	>IPI:IPI00201699.3|SWISS-PROT:P61589|TREMBL:O35791|REFSEQ:NP_476473 Tax_Id=10116 Gene_Symbol=Rhoa Transforming protein RhoA;>IPI:IPI00191114.1|TREMBL:B2RYP0|ENSEMBL:ENSRNOP00000017254|REFSEQ:NP_001099931 Tax_Id=10116 Gene_Symbol=Rhoc Ras homolog gene famil	4	31.1	21.782	2.2138e-67
IPI00212478	>IPI:IPI00212478.1|TREMBL:O88752|ENSEMBL:ENSRNOP00000040010|REFSEQ:NP_001008890 Tax_Id=10116 Gene_Symbol=Hbe1 RCG39817, isoform CRA_a	2	12.2	16.104	5.321e-67
IPI00193445;IPI00555166;IPI00188313;IPI00896197	>IPI:IPI00193445.1|SWISS-PROT:P25809 Tax_Id=10116 Gene_Symbol=Ckmt1 Creatine kinase U-type, mitochondrial;>IPI:IPI00555166.1|TREMBL:Q5BJT9|ENSEMBL:ENSRNOP00000044253|REFSEQ:NP_001012756 Tax_Id=10116 Gene_Symbol=Ckmt1 Creatine kinase, mitochondrial 1, ubiqu	11	36.1	47.028	5.2523e-63		26		108
IPI00382069;IPI00326606	>IPI:IPI00382069.1|SWISS-PROT:Q8VBU2-1|ENSEMBL:ENSRNOP00000014743;ENSRNOP00000042949 Tax_Id=10116 Gene_Symbol=Ndrg2 Isoform 1 of Protein NDRG2;>IPI:IPI00326606.4|SWISS-PROT:Q8VBU2-2|ENSEMBL:ENSRNOP00000039619|REFSEQ:NP_598267 Tax_Id=10116 Gene_Symbol=Ndrg2	9	49.3	40.779	5.8018e-61		74;75;76		88;196;288
IPI00367653;IPI00948855;IPI00480842	>IPI:IPI00367653.4|ENSEMBL:ENSRNOP00000061412|REFSEQ:NP_001102287 Tax_Id=10116 Gene_Symbol=Snx12 sorting nexin 12;>IPI:IPI00948855.1|ENSEMBL:ENSRNOP00000005385 Tax_Id=10116 Gene_Symbol=Snx12 19 kDa protein	5	27.6	19.807	2.1697e-59
IPI00194312;IPI00569282	>IPI:IPI00194312.3|SWISS-PROT:A0JPJ7|ENSEMBL:ENSRNOP00000026040|REFSEQ:NP_001029099 Tax_Id=10116 Gene_Symbol=Ola1 Obg-like ATPase 1;>IPI:IPI00569282.2|ENSEMBL:ENSRNOP00000048612 Tax_Id=10116 Gene_Symbol=Ola1 30 kDa protein	9	30.8	44.535	5.9999e-57
IPI00202627	>IPI:IPI00202627.1|SWISS-PROT:Q6AY84|ENSEMBL:ENSRNOP00000013088|REFSEQ:NP_001020234 Tax_Id=10116 Gene_Symbol=Scrn1 Secernin-1	15	51	46.396	1.8449e-54
IPI00877387;IPI00767600;IPI00560210;IPI00950865;IPI00764859;IPI00764291;IPI00372061;IPI00557829;IPI00779948;IPI00358611;IPI00767308;IPI00764103;IPI00763635;IPI00763921;IPI00766301;IPI00767230;IPI00393977;IPI00767920;IPI00471820;IPI00769163	>IPI:IPI00877387.2|ENSEMBL:ENSRNOP00000036667|REFSEQ:NP_001103815;XP_001053716;XP_001064478 Tax_Id=10116 Gene_Symbol=Ube2v1;LOC679539;Tmem189;RGD1562209 ubiquitin-conjugating enzyme E2 variant 1;>IPI:IPI00767600.3|ENSEMBL:ENSRNOP00000002504 Tax_Id=10116 Ge	9	49.7	16.355	2.2971e-52
IPI00231963	>IPI:IPI00231963.5|SWISS-PROT:P80254|ENSEMBL:ENSRNOP00000001664|REFSEQ:NP_077045 Tax_Id=10116 Gene_Symbol=Ddt D-dopachrome decarboxylase	5	59.3	13.133	7.7805e-52
IPI00207335	>IPI:IPI00207335.1|SWISS-PROT:O35264|ENSEMBL:ENSRNOP00000024828|REFSEQ:NP_071782 Tax_Id=10116 Gene_Symbol=Pafah1b2 Platelet-activating factor acetylhydrolase IB subunit beta	6	47.6	25.581	4.8546e-51		44		214
IPI00359022	>IPI:IPI00359022.1|SWISS-PROT:Q5U1Z2|ENSEMBL:ENSRNOP00000014383|REFSEQ:NP_001008377 Tax_Id=10116 Gene_Symbol=Trappc3 Trafficking protein particle complex subunit 3	6	35	20.302	2.3221e-50		80		47
IPI00553918	>IPI:IPI00553918.1|SWISS-PROT:Q5GFD9|REFSEQ:NP_001012235 Tax_Id=10116 Gene_Symbol=Impact Protein IMPACT	5	26.5	35.995	1.5328e-47
IPI00231407;IPI00231784;IPI00951832;IPI00949931	>IPI:IPI00231407.4|SWISS-PROT:Q07266-1|ENSEMBL:ENSRNOP00000019569|REFSEQ:NP_112286 Tax_Id=10116 Gene_Symbol=Dbn1 Isoform A of Drebrin;>IPI:IPI00231784.3|SWISS-PROT:Q07266-2|TREMBL:C6L8E0|ENSEMBL:ENSRNOP00000019393 Tax_Id=10116 Gene_Symbol=Dbn1 Isoform E1 o	5	12.9	77.471	1.9766e-47
IPI00562798;IPI00950048;IPI00949444	>IPI:IPI00562798.1|ENSEMBL:ENSRNOP00000027384 Tax_Id=10116 Gene_Symbol=Sirt2 43 kDa protein;>IPI:IPI00950048.1|SWISS-PROT:Q5RJQ4|ENSEMBL:ENSRNOP00000059450|REFSEQ:NP_001008369 Tax_Id=10116 Gene_Symbol=Sirt2 NAD-dependent deacetylase sirtuin-2;>IPI:IPI00949	7	20.4	43.026	4.5649e-47
IPI00767805;IPI00371946;IPI00480687;IPI00767087	>IPI:IPI00767805.1|REFSEQ:XP_001061084 Tax_Id=10116 Gene_Symbol=LOC294446 similar to Myristoylated alanine-rich C-kinase substrate (MARCKS) (Protein kinase C substrate 80 kDa protein) isoform 2;>IPI:IPI00371946.3|ENSEMBL:ENSRNOP00000000707|REFSEQ:XP_001060	8	41.7	30.2	1.1453e-45
IPI00231426;IPI00372910;IPI00371769;IPI00781598	>IPI:IPI00231426.6|SWISS-PROT:P16617|ENSEMBL:ENSRNOP00000003390|REFSEQ:NP_445743 Tax_Id=10116 Gene_Symbol=Pgk1 Phosphoglycerate kinase 1;>IPI:IPI00372910.2|REFSEQ:XP_001074373;XP_574850 Tax_Id=10116 Gene_Symbol=RGD1560402 similar to Phosphoglycerate kinase	10	34.8	44.538	4.7875e-44
IPI00199426;IPI00198966	>IPI:IPI00199426.8|SWISS-PROT:P50554|ENSEMBL:ENSRNOP00000003633|REFSEQ:NP_112265 Tax_Id=10116 Gene_Symbol=Abat 4-aminobutyrate aminotransferase, mitochondrial;>IPI:IPI00198966.3|ENSEMBL:ENSRNOP00000003620 Tax_Id=10116 Gene_Symbol=Abat 50 kDa protein	2	5.4	56.455	6.2742e-44
IPI00207308;IPI00230927	>IPI:IPI00207308.1|SWISS-PROT:P08082-1|ENSEMBL:ENSRNOP00000023651|REFSEQ:NP_446287 Tax_Id=10116 Gene_Symbol=Cltb Isoform Brain of Clathrin light chain B;>IPI:IPI00230927.1|SWISS-PROT:P08082-2|ENSEMBL:ENSRNOP00000028993 Tax_Id=10116 Gene_Symbol=Cltb Isoform	6	19.2	25.117	5.6829e-43
IPI00212014	>IPI:IPI00212014.3|SWISS-PROT:P46462|ENSEMBL:ENSRNOP00000040121|REFSEQ:NP_446316 Tax_Id=10116 Gene_Symbol=Vcp Transitional endoplasmic reticulum ATPase	12	20.8	89.348	1.2322e-42
IPI00207184	>IPI:IPI00207184.1|SWISS-PROT:P52555|ENSEMBL:ENSRNOP00000001822|REFSEQ:NP_446413 Tax_Id=10116 Gene_Symbol=Erp29 Endoplasmic reticulum protein ERp29	4	17.7	28.574	3.096e-42
IPI00208249;IPI00392154;IPI00189503;IPI00371711	>IPI:IPI00208249.3|SWISS-PROT:Q9Z0W7|TREMBL:A3FM27|ENSEMBL:ENSRNOP00000024464|REFSEQ:NP_114006 Tax_Id=10116 Gene_Symbol=Clic4 Chloride intracellular channel protein 4	6	32.8	28.633	4.8573e-42
IPI00230941;CON__Q9H552;IPI00421517;IPI00767381;IPI00558057;IPI00325609;IPI00231302;IPI00211936;IPI00326582;CON__H-INV:HIT000292931;IPI00949178	>IPI:IPI00230941.5|SWISS-PROT:P31000|ENSEMBL:ENSRNOP00000024430|REFSEQ:NP_112402 Tax_Id=10116 Gene_Symbol=Vim Vimentin	10	26	53.732	1.1623e-41
IPI00324381	>IPI:IPI00324381.5|SWISS-PROT:P32851|TREMBL:Q9QXG3|ENSEMBL:ENSRNOP00000040699|REFSEQ:NP_446240 Tax_Id=10116 Gene_Symbol=Stx1a Syntaxin-1A	7	35.1	33.067	1.3979e-41
IPI00197568;IPI00566673	>IPI:IPI00197568.2|SWISS-PROT:P50399|ENSEMBL:ENSRNOP00000024952|REFSEQ:NP_058972 Tax_Id=10116 Gene_Symbol=Gdi2 Rab GDP dissociation inhibitor beta;>IPI:IPI00566673.1|ENSEMBL:ENSRNOP00000027516 Tax_Id=10116 Gene_Symbol=Gdi2 47 kDa protein	5	11	50.537	6.1451e-41
IPI00387852;IPI00950119;IPI00951934;IPI00781926;IPI00782639;IPI00215134;IPI00391854;IPI00565441;IPI00194959;IPI00471607;IPI00194958	>IPI:IPI00387852.3|ENSEMBL:ENSRNOP00000030821 Tax_Id=10116 Gene_Symbol=Snap91 94 kDa protein;>IPI:IPI00950119.1|ENSEMBL:ENSRNOP00000059057 Tax_Id=10116 Gene_Symbol=Snap91 92 kDa protein;>IPI:IPI00951934.1|ENSEMBL:ENSRNOP00000063636 Tax_Id=10116 Gene_Symbol	6	11.1	93.753	1.2118e-40
IPI00198720	>IPI:IPI00198720.1|SWISS-PROT:Q99NA5|ENSEMBL:ENSRNOP00000015102|REFSEQ:NP_446090 Tax_Id=10116 Gene_Symbol=Idh3a Isocitrate dehydrogenase [NAD] subunit alpha, mitochondrial	7	22.1	39.613	1.6343e-38
IPI00205372;IPI00230938	>IPI:IPI00205372.3|SWISS-PROT:P61765-1|ENSEMBL:ENSRNOP00000021178|REFSEQ:NP_037170 Tax_Id=10116 Gene_Symbol=Stxbp1 Isoform 1 of Syntaxin-binding protein 1;>IPI:IPI00230938.1|SWISS-PROT:P61765-2|ENSEMBL:ENSRNOP00000021189 Tax_Id=10116 Gene_Symbol=Stxbp1 Iso	14	37	67.568	3.23e-38		41		38
IPI00230942;IPI00199482;IPI00411230;IPI00915534	>IPI:IPI00230942.5|SWISS-PROT:P08009|ENSEMBL:ENSRNOP00000025689|REFSEQ:NP_112416 Tax_Id=10116 Gene_Symbol=Gstm7 Glutathione S-transferase Yb-3	7	41.3	25.68	3.9114e-38
IPI00198717	>IPI:IPI00198717.8|SWISS-PROT:O88989|ENSEMBL:ENSRNOP00000011429|REFSEQ:NP_150238 Tax_Id=10116 Gene_Symbol=Mdh1 Malate dehydrogenase, cytoplasmic	5	19.8	36.483	7.7509e-38
IPI00475639;IPI00655259;IPI00362160;IPI00197579;IPI00195673;CON__ENSEMBL:ENSBTAP00000025008;IPI00768167;IPI00829443	>IPI:IPI00475639.4|SWISS-PROT:P85108|ENSEMBL:ENSRNOP00000023611|REFSEQ:NP_001102589 Tax_Id=10116 Gene_Symbol=Tubb2a Tubulin beta-2A chain;>IPI:IPI00655259.1|SWISS-PROT:Q3KRE8|ENSEMBL:ENSRNOP00000023582|REFSEQ:NP_001013908 Tax_Id=10116 Gene_Symbol=Tubb2b Tu	6	15.5	49.906	1.4837e-37
IPI00210351	>IPI:IPI00210351.2|SWISS-PROT:P39069|REFSEQ:NP_077325 Tax_Id=10116 Gene_Symbol=Ak1 Adenylate kinase isoenzyme 1	6	44.3	21.584	1.1721e-35		46		75
IPI00206171;IPI00231051;IPI00328017	>IPI:IPI00206171.1|SWISS-PROT:P15146-1|ENSEMBL:ENSRNOP00000050877 Tax_Id=10116 Gene_Symbol=Map2 Isoform MAP2x of Microtubule-associated protein 2;>IPI:IPI00231051.1|SWISS-PROT:P15146-2|ENSEMBL:ENSRNOP00000051431 Tax_Id=10116 Gene_Symbol=Map2 Isoform MAP2b	3	3	202.41	9.7337e-34
IPI00780227;IPI00422092;IPI00370158;IPI00764687;IPI00365842;IPI00551791;IPI00204077;IPI00766655	>IPI:IPI00780227.1|ENSEMBL:ENSRNOP00000057449 Tax_Id=10116 Gene_Symbol=Rac1 23 kDa protein;>IPI:IPI00422092.1|SWISS-PROT:Q6RUV5|TREMBL:Q923X0|ENSEMBL:ENSRNOP00000001417|REFSEQ:NP_599193 Tax_Id=10116 Gene_Symbol=Rac1 Ras-related C3 botulinum toxin substrate	7	37	23.436	1.0945e-33
IPI00209290	>IPI:IPI00209290.3|SWISS-PROT:Q9Z270|ENSEMBL:ENSRNOP00000020681|REFSEQ:NP_113819 Tax_Id=10116 Gene_Symbol=Vapa Vesicle-associated membrane protein-associated protein A	8	22.5	27.841	1.327e-33
IPI00560533;IPI00951911	>IPI:IPI00560533.3|SWISS-PROT:P27605|ENSEMBL:ENSRNOP00000043388|REFSEQ:NP_036715 Tax_Id=10116 Gene_Symbol=Hprt1 Hypoxanthine-guanine phosphoribosyltransferase;>IPI:IPI00951911.1|TREMBL:Q6LDG5|ENSEMBL:ENSRNOP00000062740 Tax_Id=10116 Gene_Symbol=Hprt1 Hypoxa	4	30.3	24.477	1.6908e-33
IPI00372826;IPI00553921;IPI00557792;IPI00776911;IPI00392794;IPI00777894;IPI00389425	>IPI:IPI00372826.3|TREMBL:Q0ZFS8|ENSEMBL:ENSRNOP00000000627|REFSEQ:NP_001041372 Tax_Id=10116 Gene_Symbol=Sfrs3 Putative uncharacterized protein;>IPI:IPI00553921.2|REFSEQ:XP_001054598;XP_001054653;XP_001059807;XP_001059870 Tax_Id=10116 Gene_Symbol=Sfrs3-ps1	4	23.2	19.329	2.6248e-33
IPI00194974;IPI00780608	>IPI:IPI00194974.2|TREMBL:Q5D059|ENSEMBL:ENSRNOP00000025980 Tax_Id=10116 Gene_Symbol=Hnrnpk Hnrpk protein;>IPI:IPI00780608.2|SWISS-PROT:P61980|ENSEMBL:ENSRNOP00000025915|REFSEQ:NP_476482 Tax_Id=10116 Gene_Symbol=Hnrnpk Heterogeneous nuclear ribonucleoprote	8	19.8	51.028	8.9856e-33
IPI00464805;IPI00608171;IPI00558998;IPI00568045;IPI00464574;IPI00197192;IPI00557468;IPI00780141;IPI00555167	>IPI:IPI00464805.2|TREMBL:Q6AYU2;Q6AYU5|ENSEMBL:ENSRNOP00000052173|REFSEQ:NP_001013241 Tax_Id=10116 Gene_Symbol=Pcbp2 Poly(RC) binding protein 2;>IPI:IPI00608171.1|TREMBL:Q4V8F6 Tax_Id=10116 Gene_Symbol=Pcbp2 Pcbp2 protein;>IPI:IPI00558998.3|ENSEMBL:ENSRNO	4	14.8	38.58	2.7332e-32
IPI00208306;IPI00189416;IPI00566979	>IPI:IPI00208306.1|SWISS-PROT:P63029|ENSEMBL:ENSRNOP00000001383|REFSEQ:NP_446319 Tax_Id=10116 Gene_Symbol=Tpt1 Translationally-controlled tumor protein;>IPI:IPI00189416.2|REFSEQ:XP_001060204;XP_576332 Tax_Id=10116 Gene_Symbol=RGD1565798 similar to tumor pr	3	20.9	19.462	3.032e-32
IPI00231191	>IPI:IPI00231191.7|SWISS-PROT:Q9ESH6|ENSEMBL:ENSRNOP00000016372|REFSEQ:NP_071614 Tax_Id=10116 Gene_Symbol=Glrx1 Glutaredoxin-1	2	8.4	11.879	6.9582e-32
IPI00364474	>IPI:IPI00364474.1|ENSEMBL:ENSRNOP00000028838|REFSEQ:NP_001101244 Tax_Id=10116 Gene_Symbol=Itpa inosine triphosphatase	8	57.6	21.927	3.8967e-31
IPI00421719;IPI00475732;IPI00655304;IPI00339109;IPI00551768;IPI00361509;IPI00369031;IPI00763567	>IPI:IPI00421719.3|SWISS-PROT:P63324 Tax_Id=10116 Gene_Symbol=Rps12 40S ribosomal protein S12;>IPI:IPI00475732.3|ENSEMBL:ENSRNOP00000041682 Tax_Id=10116 Gene_Symbol=- 14 kDa protein;>IPI:IPI00655304.1|TREMBL:Q6PDW1|ENSEMBL:ENSRNOP00000022184|REFSEQ:NP_1138	3	24.2	14.525	5.628e-31		87		12
IPI00367047	>IPI:IPI00367047.3|ENSEMBL:ENSRNOP00000026881|REFSEQ:NP_001129214 Tax_Id=10116 Gene_Symbol=Irgq immunity-related GTPase family, Q	8	21.3	59.259	2.3288e-30
IPI00421539;IPI00950672	>IPI:IPI00421539.3|SWISS-PROT:Q9ER34|ENSEMBL:ENSRNOP00000029144|REFSEQ:NP_077374 Tax_Id=10116 Gene_Symbol=Aco2 Aconitate hydratase, mitochondrial;>IPI:IPI00950672.1|ENSEMBL:ENSRNOP00000059782 Tax_Id=10116 Gene_Symbol=Aco2 85 kDa protein	9	15.9	85.432	6.4931e-30
IPI00767486;IPI00231146;IPI00950509	>IPI:IPI00767486.1|ENSEMBL:ENSRNOP00000007437|REFSEQ:XP_001074494 Tax_Id=10116 Gene_Symbol=- similar to Histidine triad nucleotide-binding protein 1;>IPI:IPI00231146.7|SWISS-PROT:P62959|ENSEMBL:ENSRNOP00000000772|REFSEQ:NP_001103077 Tax_Id=10116 Gene_Symbo	2	10.9	21.208	9.8102e-30
IPI00421428;IPI00231506;IPI00781570	>IPI:IPI00421428.9|SWISS-PROT:P25113|REFSEQ:NP_445742 Tax_Id=10116 Gene_Symbol=Pgam1 Phosphoglycerate mutase 1	7	44.1	28.832	1.1841e-29		85;86		77;206
IPI00207964;IPI00231567;IPI00231568;IPI00326748;IPI00464788;IPI00391997;IPI00655291;IPI00197888;IPI00204206;IPI00210945;IPI00231566;IPI00391995;IPI00231563;CON__Q3SX28;IPI00187731;IPI00230775;IPI00951537	>IPI:IPI00207964.2|SWISS-PROT:P04692-4|ENSEMBL:ENSRNOP00000024493|REFSEQ:NP_062004 Tax_Id=10116 Gene_Symbol=Tpm1 Isoform 4 of Tropomyosin alpha-1 chain;>IPI:IPI00231567.1|SWISS-PROT:P04692-7|ENSEMBL:ENSRNOP00000024617|REFSEQ:NP_001029245 Tax_Id=10116 Gene_	7	26.7	28.704	4.9072e-29
IPI00400615	>IPI:IPI00400615.1|SWISS-PROT:Q6PCU2|ENSEMBL:ENSRNOP00000016495|REFSEQ:NP_942040 Tax_Id=10116 Gene_Symbol=Atp6v1e1 V-type proton ATPase subunit E 1	6	28.3	26.128	5.1945e-29
IPI00782646	>IPI:IPI00782646.1|ENSEMBL:ENSRNOP00000034271|REFSEQ:NP_001101941 Tax_Id=10116 Gene_Symbol=Ube2m ubiquitin-conjugating enzyme E2M	6	31.1	20.9	1.3216e-28
IPI00231150;IPI00211897;IPI00231638;IPI00555178;IPI00650116	>IPI:IPI00231150.4|SWISS-PROT:P04904|TREMBL:B6DYP8;Q9JLX3|ENSEMBL:ENSRNOP00000018325|REFSEQ:NP_113697 Tax_Id=10116 Gene_Symbol=Gsta2;Gsta3;Gsta1 Glutathione S-transferase (Fragment)	5	38.9	25.988	1.9245e-27
IPI00211317	>IPI:IPI00211317.1|SWISS-PROT:Q78P75|ENSEMBL:ENSRNOP00000012279|REFSEQ:NP_542428 Tax_Id=10116 Gene_Symbol=Dynll2 Dynein light chain 2, cytoplasmic	6	39.3	10.35	4.5091e-27
IPI00359278;IPI00947753	>IPI:IPI00359278.2|SWISS-PROT:Q5M7A7|ENSEMBL:ENSRNOP00000007104|REFSEQ:NP_001014254 Tax_Id=10116 Gene_Symbol=Cnrip1 CB1 cannabinoid receptor-interacting protein 1;>IPI:IPI00947753.1|ENSEMBL:ENSRNOP00000059134 Tax_Id=10116 Gene_Symbol=Cnrip1 19 kDa protein	4	35.4	18.658	1.4252e-26
IPI00285606	>IPI:IPI00285606.6|SWISS-PROT:Q8CFN2-1|ENSEMBL:ENSRNOP00000030928|REFSEQ:NP_741991 Tax_Id=10116 Gene_Symbol=Cdc42 Isoform 1 of Cell division control protein 42 homolog	7	37.7	21.258	1.3156e-25
IPI00951790;IPI00192159;IPI00204331;IPI00951021;IPI00191519	>IPI:IPI00951790.1|ENSEMBL:ENSRNOP00000060962 Tax_Id=10116 Gene_Symbol=Ube2d3 17 kDa protein;>IPI:IPI00192159.2|SWISS-PROT:P61078|ENSEMBL:ENSRNOP00000045087|REFSEQ:NP_112516 Tax_Id=10116 Gene_Symbol=Ube2d3 Ubiquitin-conjugating enzyme E2 D3;>IPI:IPI0020433	3	28.8	16.595	1.6967e-25
IPI00768299	>IPI:IPI00768299.1|TREMBL:B2GV73|ENSEMBL:ENSRNOP00000011499|REFSEQ:NP_001099403 Tax_Id=10116 Gene_Symbol=Arpc3 Actin related protein 2/3 complex, subunit 3 (Predicted), isoform CRA_b	4	24.7	20.535	2.8817e-25		103;104		9;19
IPI00231864;IPI00362298;IPI00768916;CON__P62894	>IPI:IPI00231864.5|SWISS-PROT:P62898|ENSEMBL:ENSRNOP00000014058;ENSRNOP00000041521|REFSEQ:NP_036971 Tax_Id=10116 Gene_Symbol=Cycs Cytochrome c, somatic;>IPI:IPI00362298.1|ENSEMBL:ENSRNOP00000047596|REFSEQ:XP_001072565;XP_001075173 Tax_Id=10116 Gene_Symbol=	6	50.5	11.605	4.4396e-25
IPI00209283	>IPI:IPI00209283.3|SWISS-PROT:Q9Z269|ENSEMBL:ENSRNOP00000007554|REFSEQ:NP_068619 Tax_Id=10116 Gene_Symbol=Vapb Vesicle-associated membrane protein-associated protein B	4	12.3	26.916	1.3954e-24
IPI00201561;IPI00782326	>IPI:IPI00201561.3|SWISS-PROT:P35704|ENSEMBL:ENSRNOP00000004799|REFSEQ:NP_058865 Tax_Id=10116 Gene_Symbol=Prdx2 Peroxiredoxin-2	7	32.3	21.783	2.3237e-24
IPI00360246	>IPI:IPI00360246.2|SWISS-PROT:B2RZ37|ENSEMBL:ENSRNOP00000027345|REFSEQ:NP_001102358 Tax_Id=10116 Gene_Symbol=Reep5 Receptor expression-enhancing protein 5	2	11.6	21.431	1.353e-23
IPI00230787	>IPI:IPI00230787.5|SWISS-PROT:P27139|ENSEMBL:ENSRNOP00000013354|REFSEQ:NP_062164 Tax_Id=10116 Gene_Symbol=Car2 Carbonic anhydrase 2	4	16.9	29.113	1.0983e-22
IPI00367524;IPI00869931	>IPI:IPI00367524.3|ENSEMBL:ENSRNOP00000025682 Tax_Id=10116 Gene_Symbol=Napg 35 kDa protein;>IPI:IPI00869931.1|ENSEMBL:ENSRNOP00000061787|REFSEQ:NP_001100854 Tax_Id=10116 Gene_Symbol=Napg N-ethylmaleimide-sensitive factor attachment protein, gamma	5	19.2	34.659	2.0967e-22
IPI00211216;IPI00360971	>IPI:IPI00211216.4|SWISS-PROT:Q3T1J1|ENSEMBL:ENSRNOP00000022343|REFSEQ:NP_001028853 Tax_Id=10116 Gene_Symbol=Eif5a Eukaryotic translation initiation factor 5A-1	5	44.2	16.832	2.3665e-22
IPI00915560	>IPI:IPI00915560.1|TREMBL:Q499R7|ENSEMBL:ENSRNOP00000000674|REFSEQ:NP_001094304 Tax_Id=10116 Gene_Symbol=Ppa1 pyrophosphatase 1	7	24.6	32.771	1.0448e-21
IPI00369350	>IPI:IPI00369350.3|SWISS-PROT:Q6PEC4|ENSEMBL:ENSRNOP00000007676|REFSEQ:NP_001007609 Tax_Id=10116 Gene_Symbol=Skp1 S-phase kinase-associated protein 1	6	39.3	18.672	1.2419e-21
IPI00555171	>IPI:IPI00555171.3|SWISS-PROT:Q5XFX0|ENSEMBL:ENSRNOP00000011208|REFSEQ:NP_001013145 Tax_Id=10116 Gene_Symbol=Tagln2 Transgelin-2	7	44.7	22.393	3.842e-21
IPI00231715;IPI00208265;IPI00203390;IPI00203358	>IPI:IPI00231715.1|SWISS-PROT:P63088-2|TREMBL:Q6AYZ4|ENSEMBL:ENSRNOP00000047912 Tax_Id=10116 Gene_Symbol=Ppp1cc Isoform Gamma-2 of Serine/threonine-protein phosphatase PP1-gamma catalytic subunit;>IPI:IPI00208265.1|SWISS-PROT:P62138|TREMBL:Q04103|ENSEMBL:E	2	10.4	38.504	4.8657e-21
IPI00200920;IPI00373591;IPI00951068	>IPI:IPI00200920.1|SWISS-PROT:Q99PF5|REFSEQ:NP_598286 Tax_Id=10116 Gene_Symbol=Khsrp Far upstream element-binding protein 2	6	10.3	74.226	6.1584e-21
IPI00230859	>IPI:IPI00230859.5|SWISS-PROT:P51635|ENSEMBL:ENSRNOP00000023072|REFSEQ:NP_112262 Tax_Id=10116 Gene_Symbol=Akr1a1 Alcohol dehydrogenase [NADP+]	2	9.5	36.505	7.1136e-21
IPI00199273	>IPI:IPI00199273.1|SWISS-PROT:P50503|ENSEMBL:ENSRNOP00000025925|REFSEQ:NP_112384 Tax_Id=10116 Gene_Symbol=St13 Hsc70-interacting protein	5	11.4	41.279	8.173e-21
IPI00231358;CON__P02584	>IPI:IPI00231358.6|SWISS-PROT:P62963|ENSEMBL:ENSRNOP00000005370|REFSEQ:NP_071956 Tax_Id=10116 Gene_Symbol=Pfn1 Profilin-1;>P02584 SWISS-PROT:P02584 (Bos taurus) Profilin-1	4	27.1	14.957	1.646e-20
IPI00190869;IPI00203826;IPI00196529;IPI00763926;IPI00210097;IPI00948872;IPI00561286	>IPI:IPI00190869.1|SWISS-PROT:Q04970|ENSEMBL:ENSRNOP00000036381|REFSEQ:NP_542944 Tax_Id=10116 Gene_Symbol=Nras GTPase NRas;>IPI:IPI00203826.1|SWISS-PROT:P08644-1|ENSEMBL:ENSRNOP00000012588 Tax_Id=10116 Gene_Symbol=Kras Isoform 2A of GTPase KRas;>IPI:IPI001	4	31.7	21.243	1.813e-20
IPI00205396	>IPI:IPI00205396.2|SWISS-PROT:O35095|ENSEMBL:ENSRNOP00000016229|REFSEQ:NP_445995 Tax_Id=10116 Gene_Symbol=Ncdn Neurochondrin	6	9.1	78.923	2.6394e-20
IPI00339040	>IPI:IPI00339040.3|SWISS-PROT:Q7M767|ENSEMBL:ENSRNOP00000062102|REFSEQ:NP_898875 Tax_Id=10116 Gene_Symbol=Ube2v2 Ubiquitin-conjugating enzyme E2 variant 2	4	26.9	16.353	2.4118e-19
IPI00196509;IPI00231388;IPI00564084;IPI00231391;IPI00231390;IPI00559333;IPI00231389;IPI00555232	>IPI:IPI00196509.3|SWISS-PROT:O08839-1|ENSEMBL:ENSRNOP00000017573|REFSEQ:NP_446411 Tax_Id=10116 Gene_Symbol=Bin1 Isoform AMPH2-1 of Myc box-dependent-interacting protein 1;>IPI:IPI00231388.3|SWISS-PROT:O08839-2|ENSEMBL:ENSRNOP00000042320 Tax_Id=10116 Gene_	4	12.4	64.532	2.7491e-19
IPI00363847;IPI00950543;IPI00778655	>IPI:IPI00363847.5|SWISS-PROT:Q4KLF8|ENSEMBL:ENSRNOP00000061516|REFSEQ:NP_001020888 Tax_Id=10116 Gene_Symbol=Arpc5 Actin-related protein 2/3 complex subunit 5;>IPI:IPI00950543.1|ENSEMBL:ENSRNOP00000035661 Tax_Id=10116 Gene_Symbol=Arpc5 16 kDa protein;>IPI:	2	31.1	16.32	2.8319e-19
IPI00231749;IPI00551671;IPI00949973;IPI00231318	>IPI:IPI00231749.5|SWISS-PROT:P16446|ENSEMBL:ENSRNOP00000005368|REFSEQ:NP_058927 Tax_Id=10116 Gene_Symbol=Pitpna Phosphatidylinositol transfer protein alpha isoform	4	20.7	31.907	3.4317e-19
IPI00373140;IPI00568369;IPI00366856	>IPI:IPI00373140.2|REFSEQ:XP_215862 Tax_Id=10116 Gene_Symbol=LOC296197 similar to destrin;>IPI:IPI00568369.3|SWISS-PROT:Q7M0E3|ENSEMBL:ENSRNOP00000007794|REFSEQ:NP_001028838 Tax_Id=10116 Gene_Symbol=Dstn Destrin;>IPI:IPI00366856.5|ENSEMBL:ENSRNOP0000003504	5	32.7	18.519	4.9893e-19		78		115
IPI00363265	>IPI:IPI00363265.3|SWISS-PROT:P48721|ENSEMBL:ENSRNOP00000026696|REFSEQ:NP_001094128 Tax_Id=10116 Gene_Symbol=Hspa9 Stress-70 protein, mitochondrial	3	5.2	73.857	1.3802e-18
IPI00367943;IPI00949917	>IPI:IPI00367943.4|TREMBL:B2RZ22|ENSEMBL:ENSRNOP00000023902|REFSEQ:NP_001102407 Tax_Id=10116 Gene_Symbol=Paip1 poly(A) binding protein interacting protein 1;>IPI:IPI00949917.1|ENSEMBL:ENSRNOP00000063546 Tax_Id=10116 Gene_Symbol=Paip1 46 kDa protein	3	6.5	42.06	3.8936e-17
IPI00210881	>IPI:IPI00210881.1|SWISS-PROT:P60905|ENSEMBL:ENSRNOP00000020581|REFSEQ:NP_077075 Tax_Id=10116 Gene_Symbol=Dnajc5 DnaJ homolog subfamily C member 5	3	28.8	22.101	4.304e-17
IPI00206664;IPI00231705;IPI00914218;IPI00364064	>IPI:IPI00206664.1|SWISS-PROT:P41498-1|ENSEMBL:ENSRNOP00000007287|REFSEQ:NP_067085 Tax_Id=10116 Gene_Symbol=Acp1 Isoform 1 of Low molecular weight phosphotyrosine protein phosphatase;>IPI:IPI00231705.4|SWISS-PROT:P41498-2 Tax_Id=10116 Gene_Symbol=Acp1 Isof	3	26.6	18.151	8.1909e-17
IPI00231771	>IPI:IPI00231771.5|SWISS-PROT:P04631|ENSEMBL:ENSRNOP00000001743|REFSEQ:NP_037323 Tax_Id=10116 Gene_Symbol=S100b Protein S100-B	3	40.2	10.744	3.3607e-16		66		8
IPI00324019	>IPI:IPI00324019.1|SWISS-PROT:P17475|ENSEMBL:ENSRNOP00000012577|REFSEQ:NP_071964 Tax_Id=10116 Gene_Symbol=Serpina1 Alpha-1-antiproteinase	5	15.8	46.135	5.3866e-16
IPI00196656;IPI00949107;IPI00952444;IPI00679202;IPI00475946;IPI00655254	>IPI:IPI00196656.2|TREMBL:Q7TP24 Tax_Id=10116 Gene_Symbol=Srprb Ba1-667;>IPI:IPI00949107.1|TREMBL:Q7TMC7 Tax_Id=10116 Gene_Symbol=Srprb Cc1-8;>IPI:IPI00952444.1|ENSEMBL:ENSRNOP00000012725 Tax_Id=10116 Gene_Symbol=Tf 107 kDa protein;>IPI:IPI00679202.2|SWISS	3	3.4	107.22	6.9592e-16
IPI00365929	>IPI:IPI00365929.1|SWISS-PROT:Q63081|REFSEQ:NP_001004442 Tax_Id=10116 Gene_Symbol=Pdia6 protein disulfide isomerase A6	4	12.6	48.76	1.7672e-15
IPI00555187	>IPI:IPI00555187.2|SWISS-PROT:Q08163|ENSEMBL:ENSRNOP00000018711|REFSEQ:NP_071778 Tax_Id=10116 Gene_Symbol=Cap1 Adenylyl cyclase-associated protein 1	2	8.6	51.588	1.8819e-15
IPI00208245	>IPI:IPI00208245.1|SWISS-PROT:Q9Z0W5|ENSEMBL:ENSRNOP00000036285|REFSEQ:NP_058990 Tax_Id=10116 Gene_Symbol=Pacsin1 Protein kinase C and casein kinase substrate in neurons protein 1	6	15.6	50.449	2.2705e-15
IPI00363569;IPI00362341	>IPI:IPI00363569.3|ENSEMBL:ENSRNOP00000002579|REFSEQ:NP_001101794 Tax_Id=10116 Gene_Symbol=Ranbp1 RAN binding protein 1;>IPI:IPI00362341.2|REFSEQ:XP_001071048;XP_573294 Tax_Id=10116 Gene_Symbol=RGD1565297 similar to RAN binding protein 1	3	15.3	23.596	2.6687e-15
IPI00231737;IPI00193659;IPI00564040;IPI00948374;IPI00557427	>IPI:IPI00231737.5|SWISS-PROT:P07943|ENSEMBL:ENSRNOP00000012879|REFSEQ:NP_036630 Tax_Id=10116 Gene_Symbol=Akr1b1 Aldose reductase;>IPI:IPI00193659.3|REFSEQ:XP_001055853;XP_575650 Tax_Id=10116 Gene_Symbol=Akr1b1-ps2 similar to Aldose reductase	3	10.4	35.797	3.2749e-14
IPI00200898	>IPI:IPI00200898.3|SWISS-PROT:Q9JJ19|ENSEMBL:ENSRNOP00000004351|REFSEQ:NP_067605 Tax_Id=10116 Gene_Symbol=Slc9a3r1 Na(+)/H(+) exchange regulatory cofactor NHE-RF1	4	15.4	38.83	1.0174e-13
CON__P02768-1	>P02768-1 SWISS-PROT:P02768-1 Tax_Id=9606 Gene_Symbol=ALB Isoform 1 of Serum albumin precursor	4	6.1	69.366	1.284e-13
IPI00327185;IPI00209075;IPI00564446	>IPI:IPI00327185.3|SWISS-PROT:Q9Z2G8|TREMBL:Q6P769|ENSEMBL:ENSRNOP00000005286|REFSEQ:NP_446013 Tax_Id=10116 Gene_Symbol=Nap1l1 nucleosome assembly protein 1-like 1	5	21.7	45.373	1.3536e-13
IPI00210264;IPI00464520	>IPI:IPI00210264.3|SWISS-PROT:Q9Z339|TREMBL:B6DYQ5|ENSEMBL:ENSRNOP00000060669 Tax_Id=10116 Gene_Symbol=Gsto1 Glutathione S-transferase omega-1;>IPI:IPI00464520.1|TREMBL:Q6AXR6|ENSEMBL:ENSRNOP00000016851|REFSEQ:NP_001007603 Tax_Id=10116 Gene_Symbol=Gsto1 Gl	4	17	27.669	1.939e-13
IPI00230857;IPI00923141;IPI00390733	>IPI:IPI00230857.7|SWISS-PROT:P29410-1|REFSEQ:NP_112248 Tax_Id=10116 Gene_Symbol=Ak2 Isoform 1 of Adenylate kinase 2, mitochondrial;>IPI:IPI00923141.1|SWISS-PROT:P29410-2|ENSEMBL:ENSRNOP00000000134|REFSEQ:NP_001029139 Tax_Id=10116 Gene_Symbol=Ak2 Isoform 2	4	23.8	26.379	2.7262e-13
IPI00208284;IPI00193568;IPI00389890;IPI00948808;IPI00388301;IPI00207820;IPI00781730	>IPI:IPI00208284.3|SWISS-PROT:O35303-1|ENSEMBL:ENSRNOP00000002478 Tax_Id=10116 Gene_Symbol=Dnm1l Isoform 1 of Dynamin-1-like protein;>IPI:IPI00193568.3|SWISS-PROT:O35303-4|ENSEMBL:ENSRNOP00000002477 Tax_Id=10116 Gene_Symbol=Dnm1l Isoform 4 of Dynamin-1-lik	3	6.4	83.907	3.1324e-13
IPI00207944;IPI00876576	>IPI:IPI00207944.5|SWISS-PROT:Q63345 Tax_Id=10116 Gene_Symbol=Mog Myelin-oligodendrocyte glycoprotein;>IPI:IPI00876576.1|TREMBL:Q6MFX9|ENSEMBL:ENSRNOP00000001008|REFSEQ:NP_073159 Tax_Id=10116 Gene_Symbol=Mog myelin oligodendrocyte glycoprotein precursor	2	8.2	27.881	3.3497e-13
IPI00204843;IPI00231505;IPI00464920;IPI00390785;IPI00199872;IPI00210346;IPI00231925;IPI00231001;IPI00231726;IPI00231733;IPI00368308;IPI00366719;IPI00392838;IPI00951210;IPI00798625	>IPI:IPI00204843.2|SWISS-PROT:P59215-2|ENSEMBL:ENSRNOP00000026429 Tax_Id=10116 Gene_Symbol=Gnao1 Isoform Alpha-2 of Guanine nucleotide-binding protein G(o) subunit alpha;>IPI:IPI00231505.5|SWISS-PROT:P59215-1|ENSEMBL:ENSRNOP00000026373|REFSEQ:NP_059023 Tax	3	9	40.08	3.827e-13
IPI00949517;IPI00363828;IPI00358127;IPI00765709;IPI00567113	>IPI:IPI00949517.1|SWISS-PROT:Q4V7C7|ENSEMBL:ENSRNOP00000059909|REFSEQ:NP_112330 Tax_Id=10116 Gene_Symbol=Actr3 Actin-related protein 3;>IPI:IPI00363828.4|TREMBL:Q9ERF9|ENSEMBL:ENSRNOP00000004520 Tax_Id=10116 Gene_Symbol=Actr3 Actin-related protein 3	4	21.8	47.357	1.0963e-12
IPI00231920;IPI00952133;IPI00950135	>IPI:IPI00231920.3|SWISS-PROT:Q9EPC6|ENSEMBL:ENSRNOP00000023469|REFSEQ:NP_110500 Tax_Id=10116 Gene_Symbol=Pfn2 profilin 2;>IPI:IPI00952133.1|ENSEMBL:ENSRNOP00000062782 Tax_Id=10116 Gene_Symbol=Pfn2 16 kDa protein;>IPI:IPI00950135.1|ENSEMBL:ENSRNOP000000613	2	14.8	16.114	1.1865e-12
IPI00382246;IPI00327469	>IPI:IPI00382246.1|TREMBL:Q7TP75|ENSEMBL:ENSRNOP00000002464 Tax_Id=10116 Gene_Symbol=Ahsg Aa2-066;>IPI:IPI00327469.1|SWISS-PROT:P24090|ENSEMBL:ENSRNOP00000055223|REFSEQ:NP_037030 Tax_Id=10116 Gene_Symbol=Ahsg Alpha-2-HS-glycoprotein	3	9.8	61.484	1.6636e-12
IPI00230796;IPI00211800;IPI00230798;IPI00230797;IPI00323990;IPI00230795	>IPI:IPI00230796.2|SWISS-PROT:Q03555-3 Tax_Id=10116 Gene_Symbol=Gphn Isoform 2 of Gephyrin;>IPI:IPI00211800.2|SWISS-PROT:Q03555-1 Tax_Id=10116 Gene_Symbol=Gphn Isoform 6 of Gephyrin;>IPI:IPI00230798.2|SWISS-PROT:Q03555-5 Tax_Id=10116 Gene_Symbol=Gphn Isofo	3	6.5	83.637	2.5421e-12
IPI00554111;IPI00949126;IPI00779223	>IPI:IPI00554111.2|ENSEMBL:ENSRNOP00000052477|REFSEQ:XP_001076082 Tax_Id=10116 Gene_Symbol=Ank2 similar to ankyrin 2 isoform 1;>IPI:IPI00949126.1|ENSEMBL:ENSRNOP00000015386 Tax_Id=10116 Gene_Symbol=Ank2 430 kDa protein;>IPI:IPI00779223.2|ENSEMBL:ENSRNOP000	4	1.6	436.89	3.7268e-12
IPI00231194	>IPI:IPI00231194.5|SWISS-PROT:O08557|ENSEMBL:ENSRNOP00000044971|REFSEQ:NP_071633 Tax_Id=10116 Gene_Symbol=Ddah1 N(G),N(G)-dimethylarginine dimethylaminohydrolase 1	4	13	31.426	6.8912e-12
IPI00367224;IPI00464836	>IPI:IPI00367224.3|TREMBL:Q6QI86|ENSEMBL:ENSRNOP00000039553|REFSEQ:NP_001014173 Tax_Id=10116 Gene_Symbol=Hdhd2 LRRG00122;>IPI:IPI00464836.3|SWISS-PROT:Q6AYR6|ENSEMBL:ENSRNOP00000024204 Tax_Id=10116 Gene_Symbol=Hdhd2 Haloacid dehalogenase-like hydrolase dom	3	10.9	42.475	1.5693e-11
IPI00198191	>IPI:IPI00198191.2|SWISS-PROT:Q6AYK6|ENSEMBL:ENSRNOP00000003586|REFSEQ:NP_001004208 Tax_Id=10116 Gene_Symbol=Cacybp Calcyclin-binding protein	2	8.7	26.541	1.8595e-11
IPI00779086;IPI00948765;IPI00210164;IPI00475561;IPI00373755;IPI00950092;IPI00767367;IPI00765456;IPI00362058	>IPI:IPI00779086.2|ENSEMBL:ENSRNOP00000021725 Tax_Id=10116 Gene_Symbol=- 21 kDa protein;>IPI:IPI00948765.1|ENSEMBL:ENSRNOP00000059043 Tax_Id=10116 Gene_Symbol=- 20 kDa protein;>IPI:IPI00210164.3|ENSEMBL:ENSRNOP00000053979|REFSEQ:XP_001059627;XP_216039 Tax_	4	25.1	20.91	2.5023e-11
IPI00365845;IPI00951393;IPI00779530;IPI00763301;IPI00213363;IPI00557636;IPI00766814	>IPI:IPI00365845.2|ENSEMBL:ENSRNOP00000006755|REFSEQ:NP_001100210 Tax_Id=10116 Gene_Symbol=Ppp2r5e protein phosphatase 2, regulatory subunit B, epsilon isoform;>IPI:IPI00951393.1|ENSEMBL:ENSRNOP00000060263 Tax_Id=10116 Gene_Symbol=Ppp2r5e 50 kDa protein;>	4	12.4	50.346	2.507e-11
IPI00555168;IPI00777061	>IPI:IPI00555168.2|SWISS-PROT:P19132 Tax_Id=10116 Gene_Symbol=Fth1 Ferritin heavy chain;>IPI:IPI00777061.1|TREMBL:A0JPM7;Q2TA66;Q5FVS1;Q66HI5;Q6AYV6;Q6LDW6;Q6P9V2|ENSEMBL:ENSRNOP00000037803|REFSEQ:NP_036980 Tax_Id=10116 Gene_Symbol=Fth1 Ferritin	3	15.9	21.126	4.8007e-11
IPI00212483;IPI00781372;IPI00854042;IPI00854036;IPI00778169	>IPI:IPI00212483.1|SWISS-PROT:Q792H5-4|TREMBL:Q9JIX6|ENSEMBL:ENSRNOP00000023436|REFSEQ:NP_058893 Tax_Id=10116 Gene_Symbol=Cugbp2 Isoform 4 of CUG-BP- and ETR-3-like factor 2;>IPI:IPI00781372.2|SWISS-PROT:Q792H5-1|REFSEQ:NP_001077055 Tax_Id=10116 Gene_Symbo	2	4.1	56.957	7.1501e-11
IPI00768104;IPI00952205	>IPI:IPI00768104.1|ENSEMBL:ENSRNOP00000029575|REFSEQ:NP_001101556 Tax_Id=10116 Gene_Symbol=Eea1 early endosome antigen 1;>IPI:IPI00952205.1|ENSEMBL:ENSRNOP00000062917 Tax_Id=10116 Gene_Symbol=Eea1 97 kDa protein	6	4.2	161.27	8.5036e-11
IPI00785564	>IPI:IPI00785564.2|SWISS-PROT:P21913|ENSEMBL:ENSRNOP00000010593|REFSEQ:NP_001094009 Tax_Id=10116 Gene_Symbol=Sdhb Succinate dehydrogenase [ubiquinone] iron-sulfur subunit, mitochondrial	4	14.2	31.83	9.7766e-11
IPI00211779;IPI00776784	>IPI:IPI00211779.1|SWISS-PROT:Q63716|ENSEMBL:ENSRNOP00000023132|REFSEQ:NP_476455 Tax_Id=10116 Gene_Symbol=Prdx1 Peroxiredoxin-1	5	23.1	22.109	1.0046e-10
IPI00324270	>IPI:IPI00324270.4|SWISS-PROT:O88588-1|ENSEMBL:ENSRNOP00000027632|REFSEQ:NP_599233 Tax_Id=10116 Gene_Symbol=Pacs1 Isoform PACS-1a of Phosphofurin acidic cluster sorting protein 1	2	2.9	104.7	1.2145e-10
IPI00231102;IPI00780178	>IPI:IPI00231102.10|SWISS-PROT:P60203|TREMBL:Q63436;Q63440|ENSEMBL:ENSRNOP00000003283|REFSEQ:NP_112252 Tax_Id=10116 Gene_Symbol=Plp1 Myelin proteolipid protein;>IPI:IPI00780178.2|TREMBL:Q63437;Q63441;Q78EF6|ENSEMBL:ENSRNOP00000003298 Tax_Id=10116 Gene_Symb	3	9.7	30.077	1.3409e-10
IPI00214246	>IPI:IPI00214246.1|SWISS-PROT:Q9QYL8|ENSEMBL:ENSRNOP00000014415|REFSEQ:NP_112632 Tax_Id=10116 Gene_Symbol=Lypla2 Acyl-protein thioesterase 2	3	14.7	24.807	1.3582e-10
IPI00231513	>IPI:IPI00231513.5|SWISS-PROT:P35332|TREMBL:Q9QWR2|ENSEMBL:ENSRNOP00000020486|REFSEQ:NP_059053 Tax_Id=10116 Gene_Symbol=Hpcal4 Hippocalcin-like protein 4	3	20.9	22.245	2.5786e-10
IPI00763673;IPI00231685;IPI00515845;IPI00949208	>IPI:IPI00763673.1|REFSEQ:XP_001060450 Tax_Id=10116 Gene_Symbol=Hpca similar to Neuron-specific calcium-binding protein hippocalcin;>IPI:IPI00231685.5|SWISS-PROT:P84076|ENSEMBL:ENSRNOP00000009153|REFSEQ:NP_058818 Tax_Id=10116 Gene_Symbol=Hpca Neuron-specif	3	10	31.056	3.8982e-10
IPI00421513	>IPI:IPI00421513.8|SWISS-PROT:P13221|ENSEMBL:ENSRNOP00000022309|REFSEQ:NP_036703 Tax_Id=10116 Gene_Symbol=Got1 Aspartate aminotransferase, cytoplasmic	3	11.4	46.428	4.1119e-10
IPI00886430	>IPI:IPI00886430.1|TREMBL:B0BNJ1|REFSEQ:NP_001121662 Tax_Id=10116 Gene_Symbol=LOC683667 LOC683667 protein	2	10.6	21.624	5.2206e-10
IPI00198693;IPI00387775	>IPI:IPI00198693.1|TREMBL:Q8R2H0|ENSEMBL:ENSRNOP00000001114|REFSEQ:NP_997655 Tax_Id=10116 Gene_Symbol=Atp6v1g2 ATPase, H+ transporting, lysosomal, V1 subunit G2;>IPI:IPI00387775.2|TREMBL:Q811A7|ENSEMBL:ENSRNOP00000034286 Tax_Id=10116 Gene_Symbol=Atp6v1g2 L	2	22.9	13.667	5.2294e-10
IPI00209042	>IPI:IPI00209042.1|SWISS-PROT:Q9Z1N4|ENSEMBL:ENSRNOP00000003249|REFSEQ:NP_741987 Tax_Id=10116 Gene_Symbol=Bpnt1 3(2),5-bisphosphate nucleotidase 1	2	6.5	33.174	6.3569e-10
IPI00202154	>IPI:IPI00202154.1|SWISS-PROT:Q6AYK3|ENSEMBL:ENSRNOP00000026821|REFSEQ:NP_001013902 Tax_Id=10116 Gene_Symbol=Isyna1 Inositol-3-phosphate synthase 1	3	8.4	60.883	1.5403e-09
IPI00231502;IPI00389753;IPI00781585;IPI00201713	>IPI:IPI00231502.3|SWISS-PROT:P62944-2|TREMBL:Q3ZB97|ENSEMBL:ENSRNOP00000013629|REFSEQ:NP_542150 Tax_Id=10116 Gene_Symbol=Ap2b1 Isoform 2 of AP-2 complex subunit beta;>IPI:IPI00389753.1|SWISS-PROT:P62944-1|ENSEMBL:ENSRNOP00000013363 Tax_Id=10116 Gene_Symbo	3	4.5	105.69	1.5666e-09
IPI00372080;IPI00776533;IPI00779094;IPI00950485	>IPI:IPI00372080.3|SWISS-PROT:Q5PPJ9|ENSEMBL:ENSRNOP00000057413 Tax_Id=10116 Gene_Symbol=Sh3glb2 Endophilin-B2;>IPI:IPI00776533.1|ENSEMBL:ENSRNOP00000023527 Tax_Id=10116 Gene_Symbol=Sh3glb2 44 kDa protein;>IPI:IPI00779094.2|ENSEMBL:ENSRNOP00000057411 Tax_I	3	8.4	44.852	1.695e-09
IPI00324741	>IPI:IPI00324741.3|SWISS-PROT:P11598|ENSEMBL:ENSRNOP00000020478|REFSEQ:NP_059015 Tax_Id=10116 Gene_Symbol=Pdia3 Protein disulfide-isomerase A3	4	11.7	56.623	4.0553e-09
IPI00189570	>IPI:IPI00189570.1|TREMBL:B0BMX3|ENSEMBL:ENSRNOP00000016499|REFSEQ:NP_001102027 Tax_Id=10116 Gene_Symbol=S100a16 S100a16 protein	2	16.3	14.224	4.3821e-09
IPI00201410;IPI00559849;IPI00201407;IPI00464724;IPI00950185	>IPI:IPI00201410.1|SWISS-PROT:P63329-1|ENSEMBL:ENSRNOP00000013305|REFSEQ:NP_058737 Tax_Id=10116 Gene_Symbol=Ppp3ca Isoform 1 of Serine/threonine-protein phosphatase 2B catalytic subunit alpha isoform;>IPI:IPI00559849.1|SWISS-PROT:P63329-2|ENSEMBL:ENSRNOP00	4	8.1	58.643	5.4631e-09
IPI00192301	>IPI:IPI00192301.2|SWISS-PROT:P04041|TREMBL:Q6PDW8|REFSEQ:NP_110453 Tax_Id=10116 Gene_Symbol=Gpx1 Glutathione peroxidase 1	3	22.4	22.258	1.862e-08
IPI00365736;IPI00389954;IPI00948503;IPI00896128;IPI00779429	>IPI:IPI00365736.3|SWISS-PROT:Q91Z79|ENSEMBL:ENSRNOP00000028142|REFSEQ:XP_001080725;XP_341857 Tax_Id=10116 Gene_Symbol=Ppfia3 similar to Liprin-alpha-3;>IPI:IPI00389954.2|ENSEMBL:ENSRNOP00000029330 Tax_Id=10116 Gene_Symbol=Ppfia3 116 kDa protein	4	4.4	149.93	2.3079e-08
IPI00364311;IPI00947909	>IPI:IPI00364311.1|SWISS-PROT:Q6P6V0|ENSEMBL:ENSRNOP00000029515|REFSEQ:NP_997475 Tax_Id=10116 Gene_Symbol=Gpi Glucose-6-phosphate isomerase;>IPI:IPI00947909.1|ENSEMBL:ENSRNOP00000059217 Tax_Id=10116 Gene_Symbol=Gpi 39 kDa protein	2	5.7	62.826	3.4235e-08
IPI00203630;IPI00231574;IPI00567134	>IPI:IPI00203630.1|SWISS-PROT:P62994-1|ENSEMBL:ENSRNOP00000005347|REFSEQ:NP_110473 Tax_Id=10116 Gene_Symbol=Grb2 Isoform 1 of Growth factor receptor-bound protein 2;>IPI:IPI00231574.1|SWISS-PROT:P62994-2 Tax_Id=10116 Gene_Symbol=Grb2 Isoform 2 of Growth fa	3	23	25.206	3.716e-08
IPI00421610	>IPI:IPI00421610.3|SWISS-PROT:Q711G3|TREMBL:B5DER3|ENSEMBL:ENSRNOP00000009824|REFSEQ:NP_001094010 Tax_Id=10116 Gene_Symbol=Iah1 Isoamyl acetate-hydrolyzing esterase 1 homolog	4	18.5	28.004	3.7867e-08
IPI00366405	>IPI:IPI00366405.2|TREMBL:B2GUZ9|ENSEMBL:ENSRNOP00000007528|REFSEQ:NP_001119739 Tax_Id=10116 Gene_Symbol=Fam49b Similar to 0910001A06Rik protein (Predicted), isoform CRA_a	2	7.4	36.776	4.975e-08
IPI00194880;IPI00393638;IPI00362264;IPI00392893;IPI00949491;IPI00557770	>IPI:IPI00194880.1|SWISS-PROT:Q07205|ENSEMBL:ENSRNOP00000013695|REFSEQ:NP_064460 Tax_Id=10116 Gene_Symbol=Eif5 Eukaryotic translation initiation factor 5;>IPI:IPI00393638.2|ENSEMBL:ENSRNOP00000037209 Tax_Id=10116 Gene_Symbol=Eif5 33 kDa protein;>IPI:IPI003	2	5.6	48.954	1.0584e-07
IPI00205912;IPI00627068;IPI00767277	>IPI:IPI00205912.3|SWISS-PROT:Q5FVM4|ENSEMBL:ENSRNOP00000004911|REFSEQ:NP_001012356 Tax_Id=10116 Gene_Symbol=Nono Non-POU domain-containing octamer-binding protein;>IPI:IPI00627068.1|TREMBL:Q4KM71|ENSEMBL:ENSRNOP00000018049|REFSEQ:NP_001020442 Tax_Id=10116	2	6.5	54.925	1.194e-07
IPI00362469	>IPI:IPI00362469.2|SWISS-PROT:P85971|ENSEMBL:ENSRNOP00000024827|REFSEQ:NP_001099536 Tax_Id=10116 Gene_Symbol=Pgls 6-phosphogluconolactonase	3	15.5	30.821	1.5174e-07
IPI00476899;IPI00557435	>IPI:IPI00476899.1|TREMBL:B5DEN5|ENSEMBL:ENSRNOP00000036882|REFSEQ:NP_001102269 Tax_Id=10116 Gene_Symbol=Eef1b2 Eukaryotic translation elongation factor 1 beta 2;>IPI:IPI00557435.2|ENSEMBL:ENSRNOP00000051491 Tax_Id=10116 Gene_Symbol=- 24 kDa protein	2	8.9	24.675	1.6503e-07
IPI00366110;IPI00780387	>IPI:IPI00366110.3|ENSEMBL:ENSRNOP00000027978 Tax_Id=10116 Gene_Symbol=Nap1l4 47 kDa protein;>IPI:IPI00780387.1|SWISS-PROT:Q5U2Z3|ENSEMBL:ENSRNOP00000051745|REFSEQ:NP_001012170 Tax_Id=10116 Gene_Symbol=Nap1l4 Nucleosome assembly protein 1-like 4	3	10.2	47.303	1.774e-07
IPI00780788;IPI00551569;IPI00203440	>IPI:IPI00780788.2|ENSEMBL:ENSRNOP00000053772 Tax_Id=10116 Gene_Symbol=Atp1b2 33 kDa protein;>IPI:IPI00551569.1|TREMBL:Q5M9H4|ENSEMBL:ENSRNOP00000015076|REFSEQ:NP_036639 Tax_Id=10116 Gene_Symbol=Atp1b2 Na+/K+ -ATPase beta 2 subunit;>IPI:IPI00203440.1|SWISS	3	14.7	33.105	1.9076e-07
IPI00734686;IPI00209908	>IPI:IPI00734686.2|TREMBL:Q8SEZ5|REFSEQ:YP_665632 Tax_Id=10116 Gene_Symbol=Mt-co2 cytochrome c oxidase subunit II;>IPI:IPI00209908.1|SWISS-PROT:P00406|TREMBL:Q37652;Q5UAJ6|REFSEQ:AP_004895 Tax_Id=10116 Gene_Symbol=Mt-co2 Cytochrome c oxidase subunit 2	3	16.3	25.928	2.9286e-07
IPI00870183	>IPI:IPI00870183.1|SWISS-PROT:B0K020|ENSEMBL:ENSRNOP00000000749|REFSEQ:NP_001099855 Tax_Id=10116 Gene_Symbol=Cisd1 CDGSH iron sulfur domain-containing protein 1	2	25.9	12.097	3.1275e-07
IPI00360030;IPI00560262	>IPI:IPI00360030.5|ENSEMBL:ENSRNOP00000024258|REFSEQ:XP_344572 Tax_Id=10116 Gene_Symbol=Gprin1 similar to G protein-regulated inducer of neurite outgrowth 1;>IPI:IPI00560262.2|REFSEQ:XP_001070221 Tax_Id=10116 Gene_Symbol=Gprin1 similar to G protein-regulat	4	4.3	96.202	5.0646e-07
IPI00357953	>IPI:IPI00357953.1|SWISS-PROT:Q6XVN8|ENSEMBL:ENSRNOP00000032429|REFSEQ:NP_955794 Tax_Id=10116 Gene_Symbol=Map1lc3a Microtubule-associated proteins 1A/1B light chain 3A	2	22.3	14.272	5.9429e-07
IPI00210006;IPI00829425;IPI00829474;IPI00829513;IPI00564140;IPI00392865	>IPI:IPI00210006.5|SWISS-PROT:Q9Z2L9-3|ENSEMBL:ENSRNOP00000044520 Tax_Id=10116 Gene_Symbol=Ndrg4 Isoform 3 of Protein NDRG4;>IPI:IPI00829425.1|SWISS-PROT:Q9Z2L9-6|ENSEMBL:ENSRNOP00000017494 Tax_Id=10116 Gene_Symbol=Ndrg4 Isoform 6 of Protein NDRG4;>IPI:IPI	2	11.6	44.319	6.0679e-07
IPI00212603	>IPI:IPI00212603.1|SWISS-PROT:O88794|REFSEQ:NP_072123 Tax_Id=10116 Gene_Symbol=Pnpo Pyridoxine-5-phosphate oxidase	2	11.1	30.184	1.175e-06
IPI00201325	>IPI:IPI00201325.1|TREMBL:B0K010|ENSEMBL:ENSRNOP00000019574|REFSEQ:NP_001099275 Tax_Id=10116 Gene_Symbol=Txndc17 Thioredoxin-like 5 (Predicted), isoform CRA_b	2	22.8	14.092	1.4835e-06
IPI00851130;IPI00325884	>IPI:IPI00851130.1|TREMBL:Q9JKB7|ENSEMBL:ENSRNOP00000024775|REFSEQ:NP_113964 Tax_Id=10116 Gene_Symbol=Gda Guanine deaminase;>IPI:IPI00325884.5|SWISS-PROT:Q9WTT6 Tax_Id=10116 Gene_Symbol=Gda Guanine deaminase	3	9.7	50.9	2.573e-06
IPI00211053	>IPI:IPI00211053.6|SWISS-PROT:P00564|ENSEMBL:ENSRNOP00000022895|REFSEQ:NP_036662 Tax_Id=10116 Gene_Symbol=Ckm Creatine kinase M-type	2	10.5	43.044	2.7446e-06
IPI00213457;IPI00464687;IPI00845875	>IPI:IPI00213457.1|SWISS-PROT:Q5FVI6|ENSEMBL:ENSRNOP00000006917|REFSEQ:NP_001011992 Tax_Id=10116 Gene_Symbol=Atp6v1c1 V-type proton ATPase subunit C 1	3	10.7	43.9	3.0511e-06
IPI00230868	>IPI:IPI00230868.5|SWISS-PROT:P82471|TREMBL:Q45QM4|ENSEMBL:ENSRNOP00000019174|REFSEQ:NP_112298 Tax_Id=10116 Gene_Symbol=Gnaq Guanine nucleotide-binding protein G(q) subunit alpha	2	8.9	42.144	5.2025e-06
IPI00776530;IPI00365921	>IPI:IPI00776530.2|ENSEMBL:ENSRNOP00000053720 Tax_Id=10116 Gene_Symbol=- 98 kDa protein;>IPI:IPI00365921.3|ENSEMBL:ENSRNOP00000020026 Tax_Id=10116 Gene_Symbol=- 95 kDa protein	2	2.2	98.028	6.8313e-06
IPI00197411;IPI00765168	>IPI:IPI00197411.1|ENSEMBL:ENSRNOP00000025756|REFSEQ:XP_226016 Tax_Id=10116 Gene_Symbol=Pura similar to Transcriptional activator protein Pur-alpha;>IPI:IPI00765168.1|SWISS-PROT:P86252|REFSEQ:XP_001063244 Tax_Id=10116 Gene_Symbol=Pura similar to Transcript	3	8.1	34.883	7.0401e-06
IPI00366416	>IPI:IPI00366416.2|ENSEMBL:ENSRNOP00000017067|REFSEQ:NP_001123963 Tax_Id=10116 Gene_Symbol=Cyc1 cytochrome c-1	2	7.1	35.434	1.0155e-05
IPI00203158	>IPI:IPI00203158.3|ENSEMBL:ENSRNOP00000026921|REFSEQ:NP_001020796 Tax_Id=10116 Gene_Symbol=Stub1 STIP1 homology and U-Box containing protein 1	2	7.2	34.886	1.0828e-05
IPI00366293;IPI00952474	>IPI:IPI00366293.3|SWISS-PROT:P24329|ENSEMBL:ENSRNOP00000039338|REFSEQ:NP_036940 Tax_Id=10116 Gene_Symbol=Tst Thiosulfate sulfurtransferase;>IPI:IPI00952474.1|ENSEMBL:ENSRNOP00000000202 Tax_Id=10116 Gene_Symbol=Tst 33 kDa protein	2	14.5	33.406	1.235e-05
IPI00195123	>IPI:IPI00195123.1|SWISS-PROT:Q06647|ENSEMBL:ENSRNOP00000002732|REFSEQ:NP_620238 Tax_Id=10116 Gene_Symbol=Atp5o ATP synthase subunit O, mitochondrial	2	13.6	23.397	1.4788e-05
IPI00230947;IPI00206406;IPI00949307	>IPI:IPI00230947.1|SWISS-PROT:P63100-2|ENSEMBL:ENSRNOP00000037143 Tax_Id=10116 Gene_Symbol=Ppp3r1 Isoform 2 of Calcineurin subunit B type 1;>IPI:IPI00206406.2|SWISS-PROT:P63100-1|ENSEMBL:ENSRNOP00000058834|REFSEQ:NP_059005 Tax_Id=10116 Gene_Symbol=Ppp3r1 I	2	19	24.979	1.5059e-05		42		90
IPI00210570;IPI00395307	>IPI:IPI00210570.1|SWISS-PROT:Q9Z214-1|TREMBL:Q811R0;Q811R1|REFSEQ:NP_113895 Tax_Id=10116 Gene_Symbol=Homer1 Isoform 1 of Homer protein homolog 1;>IPI:IPI00395307.1|SWISS-PROT:Q9Z214-2 Tax_Id=10116 Gene_Symbol=Homer1 Isoform 2 of Homer protein homolog 1	2	4.6	41.304	1.8076e-05
IPI00421395;IPI00766649	>IPI:IPI00421395.1|TREMBL:Q6QI16|ENSEMBL:ENSRNOP00000049155|REFSEQ:NP_001041339 Tax_Id=10116 Gene_Symbol=RGD1304704 LRRGT00192;>IPI:IPI00766649.1|ENSEMBL:ENSRNOP00000000382 Tax_Id=10116 Gene_Symbol=RGD1304704 28 kDa protein	2	7.1	33.824	2.2815e-05
IPI00212708;IPI00567916	>IPI:IPI00212708.2|TREMBL:Q6IRS6|ENSEMBL:ENSRNOP00000051504 Tax_Id=10116 Gene_Symbol=Fetub Fetub protein;>IPI:IPI00567916.3|SWISS-PROT:Q9QX79|ENSEMBL:ENSRNOP00000041439|REFSEQ:NP_445800 Tax_Id=10116 Gene_Symbol=Fetub Fetuin-B	2	6.9	43.169	2.5075e-05
IPI00189058;IPI00202753	>IPI:IPI00189058.2|SWISS-PROT:Q9EPH1-1|ENSEMBL:ENSRNOP00000006273|REFSEQ:NP_071594 Tax_Id=10116 Gene_Symbol=A1bg Isoform 1 of Alpha-1B-glycoprotein;>IPI:IPI00202753.3|SWISS-PROT:Q9EPH1-2 Tax_Id=10116 Gene_Symbol=A1bg Isoform 2 of Alpha-1B-glycoprotein	3	5.8	56.478	2.7704e-05
IPI00781798;IPI00884567;IPI00204899;IPI00361481;IPI00767130;IPI00951275;IPI00765738	>IPI:IPI00781798.2|ENSEMBL:ENSRNOP00000055087 Tax_Id=10116 Gene_Symbol=Sept7 51 kDa protein;>IPI:IPI00884567.1|SWISS-PROT:Q9WVC0|TREMBL:A2VCW8|ENSEMBL:ENSRNOP00000059464|REFSEQ:NP_001107212 Tax_Id=10116 Gene_Symbol=Sept7 septin 7 isoform b;>IPI:IPI00204899	2	4.1	50.839	2.9533e-05
IPI00200593	>IPI:IPI00200593.1|SWISS-PROT:P05545|ENSEMBL:ENSRNOP00000013896|REFSEQ:NP_036789 Tax_Id=10116 Gene_Symbol=Serpina3k Serine protease inhibitor A3K	2	7.2	46.561	3.7476e-05
IPI00366435;IPI00950443;IPI00764828	>IPI:IPI00366435.1|ENSEMBL:ENSRNOP00000012378 Tax_Id=10116 Gene_Symbol=Gga1 70 kDa protein;>IPI:IPI00950443.1|TREMBL:Q5FVF3|ENSEMBL:ENSRNOP00000059486|REFSEQ:NP_001011994 Tax_Id=10116 Gene_Symbol=Gga1 Golgi associated, gamma adaptin ear containing, ARF bin	3	8.5	70.008	3.7501e-05
IPI00765134;IPI00201964;IPI00364061	>IPI:IPI00765134.1|ENSEMBL:ENSRNOP00000053867|REFSEQ:NP_001128232 Tax_Id=10116 Gene_Symbol=Hnrnpl heterogeneous nuclear ribonucleoprotein L isoform a;>IPI:IPI00201964.4|ENSEMBL:ENSRNOP00000027425 Tax_Id=10116 Gene_Symbol=Hnrnpl 64 kDa protein;>IPI:IPI00364	3	11.2	67.902	4.4657e-05
IPI00365263	>IPI:IPI00365263.2|ENSEMBL:ENSRNOP00000014458|REFSEQ:XP_001068778;XP_216543 Tax_Id=10116 Gene_Symbol=RGD1308048 similar to thioredoxin family Trp26	3	17.3	25.207	4.8701e-05
IPI00207657	>IPI:IPI00207657.1|ENSEMBL:ENSRNOP00000020785|REFSEQ:NP_001100089 Tax_Id=10116 Gene_Symbol=Usp5 ubiquitin specific peptidase 5	2	3.3	95.778	7.2673e-05
IPI00197786;IPI00382212	>IPI:IPI00197786.3|ENSEMBL:ENSRNOP00000056187|REFSEQ:NP_001041358 Tax_Id=10116 Gene_Symbol=Shroom2 shroom family member 2;>IPI:IPI00382212.1|SWISS-PROT:Q7TP36|ENSEMBL:ENSRNOP00000042259 Tax_Id=10116 Gene_Symbol=Shroom2 Protein Shroom2	2	2.2	165.42	7.427e-05
IPI00382315	>IPI:IPI00382315.3|TREMBL:Q7TNM3;Q7TNM4;Q7TQ25|ENSEMBL:ENSRNOP00000018892|REFSEQ:NP_001005898 Tax_Id=10116 Gene_Symbol=Omg oligodendrocyte myelin glycoprotein	2	4.1	49.58	7.5486e-05
IPI00949913	>IPI:IPI00949913.1|ENSEMBL:ENSRNOP00000009545 Tax_Id=10116 Gene_Symbol=RGD1304693 109 kDa protein	2	2.7	109.43	7.9033e-05	38;39		7;9
IPI00763910;IPI00339148;IPI00567316;IPI00951930	>IPI:IPI00763910.1|REFSEQ:XP_001071820 Tax_Id=10116 Gene_Symbol=LOC684747 similar to 60 kDa heat shock protein, mitochondrial precursor;>IPI:IPI00339148.2|SWISS-PROT:P63039|ENSEMBL:ENSRNOP00000019912|REFSEQ:NP_071565 Tax_Id=10116 Gene_Symbol=Hspd1 60 kDa h	2	4.3	93.61	9.6982e-05
IPI00210012;IPI00768063;IPI00368323;IPI00563033	>IPI:IPI00210012.1|SWISS-PROT:P62870|TREMBL:A0JN07|ENSEMBL:ENSRNOP00000006892|REFSEQ:NP_112391 Tax_Id=10116 Gene_Symbol=Tceb2 Transcription elongation factor B polypeptide 2;>IPI:IPI00768063.1|REFSEQ:XP_001072065 Tax_Id=10116 Gene_Symbol=LOC684822 similar	2	13.6	13.17	9.9058e-05
IPI00372407	>IPI:IPI00372407.3|TREMBL:B0BNM1|ENSEMBL:ENSRNOP00000025986|REFSEQ:NP_001099910 Tax_Id=10116 Gene_Symbol=Apoa1bp RCG62645, isoform CRA_b	2	9.2	30.89	0.00012481
IPI00391317;REV__IPI00205606;REV__IPI00561899	>IPI:IPI00391317.1|TREMBL:Q5BJM2|ENSEMBL:ENSRNOP00000031347|REFSEQ:NP_001020312 Tax_Id=10116 Gene_Symbol=Ccnb1ip1 Cyclin B1 interacting protein 1;>IPI:IPI00205606.3|SWISS-PROT:Q80Z70|TREMBL:Q925P0|ENSEMBL:ENSRNOP00000006143 Tax_Id=10116 Gene_Symbol=Sel1l P	2	7.6	31.247	0.00013052
IPI00758441;IPI00203622;IPI00876598;IPI00758437;IPI00758425;IPI00758466	>IPI:IPI00758441.3|SWISS-PROT:Q3ZB98-5|ENSEMBL:ENSRNOP00000051985 Tax_Id=10116 Gene_Symbol=Bcas1 Isoform 5 of Breast carcinoma-amplified sequence 1 homolog (Fragment);>IPI:IPI00203622.3|SWISS-PROT:Q3ZB98-1|ENSEMBL:ENSRNOP00000051984|REFSEQ:NP_663703 Tax_Id	2	5.7	63.711	0.00021919
IPI00214490	>IPI:IPI00214490.1|SWISS-PROT:Q9QYW3|ENSEMBL:ENSRNOP00000020536|REFSEQ:NP_598212;XP_001062295 Tax_Id=10116 Gene_Symbol=Mobkl3 Mps one binder kinase activator-like 3	2	13.8	26.032	0.00022206
IPI00475676;IPI00921682	>IPI:IPI00475676.4|SWISS-PROT:P0C2X9|ENSEMBL:ENSRNOP00000025090 Tax_Id=10116 Gene_Symbol=LOC641316 Delta-1-pyrroline-5-carboxylate dehydrogenase, mitochondrial;>IPI:IPI00921682.2|TREMBL:B4F768|ENSEMBL:ENSRNOP00000025000|REFSEQ:NP_001128170 Tax_Id=10116 Gen	2	6.6	61.868	0.00023119
IPI00373722	>IPI:IPI00373722.4|ENSEMBL:ENSRNOP00000014859|REFSEQ:XP_001075101;XP_224534 Tax_Id=10116 Gene_Symbol=Ipo5 similar to RAN binding protein 5	2	3.4	123.7	0.00029002
IPI00373266;IPI00949364	>IPI:IPI00373266.3|ENSEMBL:ENSRNOP00000007777 Tax_Id=10116 Gene_Symbol=Rbm28 84 kDa protein;>IPI:IPI00949364.1|ENSEMBL:ENSRNOP00000059579|REFSEQ:NP_001101320 Tax_Id=10116 Gene_Symbol=Rbm28 RNA binding motif protein 28	2	2.8	83.942	0.00033442		82		176
IPI00208968;IPI00199104;IPI00768702;IPI00560702;IPI00886463	>IPI:IPI00208968.1|SWISS-PROT:Q63418|TREMBL:Q9JIU8|ENSEMBL:ENSRNOP00000045459|REFSEQ:NP_775122 Tax_Id=10116 Gene_Symbol=Pcdhb12 Protocadherin-3;>IPI:IPI00199104.1|ENSEMBL:ENSRNOP00000027179|REFSEQ:XP_001055576;XP_001064927 Tax_Id=10116 Gene_Symbol=Pcdhb11	2	3.4	87.473	0.0005135
IPI00409539;IPI00951791;IPI00949133	>IPI:IPI00409539.3|ENSEMBL:ENSRNOP00000008910 Tax_Id=10116 Gene_Symbol=Flna 281 kDa protein;>IPI:IPI00951791.1|TREMBL:C0JPT7|ENSEMBL:ENSRNOP00000062690|REFSEQ:NP_001128071 Tax_Id=10116 Gene_Symbol=Flna Filamin, alpha (Predicted), isoform CRA_a;>IPI:IPI0094	2	0.9	281.29	0.00059163
IPI00196522	>IPI:IPI00196522.1|SWISS-PROT:Q5XII0|ENSEMBL:ENSRNOP00000025674|REFSEQ:NP_001007626 Tax_Id=10116 Gene_Symbol=Epdr1 Mammalian ependymin-related protein 1	2	9.8	25.639	0.00072137
IPI00782208;IPI00952375;IPI00199604;IPI00199577	>IPI:IPI00782208.2|ENSEMBL:ENSRNOP00000057939 Tax_Id=10116 Gene_Symbol=Cadps Protein;>IPI:IPI00952375.1|ENSEMBL:ENSRNOP00000060460 Tax_Id=10116 Gene_Symbol=Cadps Protein;>IPI:IPI00199604.5|ENSEMBL:ENSRNOP00000012169 Tax_Id=10116 Gene_Symbol=Cadps Protein;>	2	2.4	153.79	0.00073382
IPI00817118;IPI00207667	>IPI:IPI00817118.2|ENSEMBL:ENSRNOP00000026743|REFSEQ:NP_077375 Tax_Id=10116 Gene_Symbol=Aspa aspartoacylase;>IPI:IPI00207667.2|SWISS-PROT:Q9R1T5|ENSEMBL:ENSRNOP00000050760 Tax_Id=10116 Gene_Symbol=Aspa Aspartoacylase	2	7.6	35.555	0.00094638
IPI00559670;IPI00358365;IPI00187641;IPI00564152;IPI00950179;IPI00562373;IPI00568550	>IPI:IPI00559670.3|ENSEMBL:ENSRNOP00000048424 Tax_Id=10116 Gene_Symbol=Sgip1 92 kDa protein;>IPI:IPI00358365.3|ENSEMBL:ENSRNOP00000008712|REFSEQ:XP_001058167;XP_233240 Tax_Id=10116 Gene_Symbol=Sgip1 similar to SH3-domain GRB2-like (endophilin) interacting	2	4.4	91.754	0.0013985
IPI00359826;IPI00949561	>IPI:IPI00359826.3|ENSEMBL:ENSRNOP00000023478|REFSEQ:NP_001100906 Tax_Id=10116 Gene_Symbol=RGD1304884 hypothetical protein LOC307907;>IPI:IPI00949561.1|ENSEMBL:ENSRNOP00000058879 Tax_Id=10116 Gene_Symbol=RGD1304884 45 kDa protein	2	7.1	46.275	0.0016908
IPI00562665;IPI00367134	>IPI:IPI00562665.1|SWISS-PROT:Q5U203-1|ENSEMBL:ENSRNOP00000027050 Tax_Id=10116 Gene_Symbol=Ube2f Isoform 1 of NEDD8-conjugating enzyme UBE2F;>IPI:IPI00367134.2|SWISS-PROT:Q5U203-2|ENSEMBL:ENSRNOP00000040354|REFSEQ:NP_001008382 Tax_Id=10116 Gene_Symbol=Ube2	2	23.2	21.08	0.0018689
IPI00952076;IPI00366184	>IPI:IPI00952076.1|ENSEMBL:ENSRNOP00000062163 Tax_Id=10116 Gene_Symbol=Ankrd24 106 kDa protein;>IPI:IPI00366184.6|ENSEMBL:ENSRNOP00000008882|REFSEQ:NP_001100241 Tax_Id=10116 Gene_Symbol=Ankrd24 ankyrin repeat domain 24	2	1.8	105.59	0.0018774
IPI00212030;IPI00780028;IPI00195904	>IPI:IPI00212030.4|ENSEMBL:ENSRNOP00000015208 Tax_Id=10116 Gene_Symbol=Utrn 392 kDa protein;>IPI:IPI00780028.2|ENSEMBL:ENSRNOP00000050282 Tax_Id=10116 Gene_Symbol=Utrn 392 kDa protein;>IPI:IPI00195904.3|TREMBL:O55147;O70180|ENSEMBL:ENSRNOP00000016273|REFSE	2	1.1	392.32	0.0032548		28		1128
IPI00559681	>IPI:IPI00559681.1|ENSEMBL:ENSRNOP00000050779 Tax_Id=10116 Gene_Symbol=Kcnip2 26 kDa protein	2	4	26.089	0.0043279	26;27		4;8

## Sheet: ABE Tris
Protein IDs	Fasta headers	Peptides	Sequence coverage [%]	Mol. weight [kDa]	PEP	Ox (C) site IDs	Oxidation (M) site IDs	Ox (C) site positions	Oxidation (M) site positions				Analysis:	removed all with only 1 peptide
IPI00230897;IPI00951116;IPI00231192;IPI00207146;CON__Q3SX09;IPI00212478;CON__P02070	>IPI:IPI00230897.5|SWISS-PROT:P02091|ENSEMBL:ENSRNOP00000063652|REFSEQ:NP_150237 Tax_Id=10116 Gene_Symbol=Hbb Hemoglobin subunit beta-1;>IPI:IPI00951116.1|ENSEMBL:ENSRNOP00000048250 Tax_Id=10116 Gene_Symbol=Hbb 16 kDa protein;>IPI:IPI00231192.5|SWISS-PROT:	11	74.1	15.979	0		28		56
CON__ENSEMBL:ENSBTAP00000038253	>ENSEMBL:ENSBTAP00000038253 (Bos taurus) 63 kDa protein	10	14.7	63.165	1.2238e-292		0		465
IPI00191737	>IPI:IPI00191737.6|SWISS-PROT:P02770|ENSEMBL:ENSRNOP00000003921|REFSEQ:NP_599153 Tax_Id=10116 Gene_Symbol=Alb Serum albumin	29	57.6	68.73	4.3703e-275
CON__P02769	>P02769 SWISS-PROT:P02769 (Bos taurus) Bovine serum albumin precursor	15	32	69.293	4.8546e-119
IPI00777816;IPI00204375	>IPI:IPI00777816.1|ENSEMBL:ENSRNOP00000056108 Tax_Id=10116 Gene_Symbol=Uchl1 25 kDa protein;>IPI:IPI00204375.2|SWISS-PROT:Q00981|ENSEMBL:ENSRNOP00000003248|REFSEQ:NP_058933 Tax_Id=10116 Gene_Symbol=Uchl1 Ubiquitin carboxyl-terminal hydrolase isozyme L1	10	58.9	24.788	2.0861e-110		25		180
IPI00196661;IPI00949530;IPI00230837;IPI00760126;IPI00553953	>IPI:IPI00196661.1|SWISS-PROT:P68255|ENSEMBL:ENSRNOP00000011501|REFSEQ:NP_037185 Tax_Id=10116 Gene_Symbol=Ywhaq 14-3-3 protein theta;>IPI:IPI00949530.1|ENSEMBL:ENSRNOP00000060368 Tax_Id=10116 Gene_Symbol=Ywhaq 27 kDa protein	10	45.3	27.778	6.2221e-102		24		218
IPI00765011;CON__P60712;IPI00189819;IPI00896224;IPI00948496;IPI00560160;IPI00189813;IPI00194087;IPI00197129;IPI00200455;IPI00561918	>IPI:IPI00765011.1|REFSEQ:XP_001081785 Tax_Id=10116 Gene_Symbol=LOC295810 similar to Actin, cytoplasmic 2;>P60712 SWISS-PROT:P60712 (Bos taurus) Actin, cytoplasmic 1;>IPI:IPI00189819.1|SWISS-PROT:P60711|TREMBL:Q99NC6;Q9JLX9|ENSEMBL:ENSRNOP00000044296|REFSE	8	21.6	58.801	1.8755e-92		21		486
IPI00231767;IPI00339162;IPI00421392;IPI00765670;IPI00769156;IPI00764805	>IPI:IPI00231767.5|SWISS-PROT:P48500|ENSEMBL:ENSRNOP00000020647|REFSEQ:NP_075211 Tax_Id=10116 Gene_Symbol=Tpi1 Triosephosphate isomerase;>IPI:IPI00339162.1|REFSEQ:XP_574007 Tax_Id=10116 Gene_Symbol=RGD1563601 similar to triosephosphate isomerase;>IPI:IPI00	12	65.1	26.849	9.8232e-76
IPI00360356	>IPI:IPI00360356.1|ENSEMBL:ENSRNOP00000059847|REFSEQ:NP_001099879 Tax_Id=10116 Gene_Symbol=Actbl2 actin, beta-like 2	3	11.2	41.963	2.0322e-75
IPI00470288	>IPI:IPI00470288.4|SWISS-PROT:P07335|ENSEMBL:ENSRNOP00000015122|REFSEQ:NP_036661 Tax_Id=10116 Gene_Symbol=Ckb Creatine kinase B-type	12	38.8	42.725	4.7763e-75		30		352
IPI00951963;IPI00327144;IPI00763463;IPI00369419;IPI00368043;IPI00764939	>IPI:IPI00951963.1|ENSEMBL:ENSRNOP00000028041 Tax_Id=10116 Gene_Symbol=Cfl1 24 kDa protein;>IPI:IPI00327144.7|SWISS-PROT:P45592|ENSEMBL:ENSRNOP00000059624|REFSEQ:NP_058843 Tax_Id=10116 Gene_Symbol=Cfl1 Cofilin-1;>IPI:IPI00763463.1|REFSEQ:XP_001067293;XP_00	6	36.3	24.457	4.2141e-72
IPI00387771;IPI00559637	>IPI:IPI00387771.6|SWISS-PROT:P10111|ENSEMBL:ENSRNOP00000009179;ENSRNOP00000009407|REFSEQ:NP_058797 Tax_Id=10116 Gene_Symbol=Ppia Peptidyl-prolyl cis-trans isomerase A;>IPI:IPI00559637.1|ENSEMBL:ENSRNOP00000043488 Tax_Id=10116 Gene_Symbol=- Protein	4	31.1	17.874	9.3015e-57
IPI00324893	>IPI:IPI00324893.4|SWISS-PROT:P63102|ENSEMBL:ENSRNOP00000030885|REFSEQ:NP_037143 Tax_Id=10116 Gene_Symbol=Ywhaz 14-3-3 protein zeta/delta	8	37.1	27.771	2.1534e-39		24		218
IPI00325135	>IPI:IPI00325135.3|SWISS-PROT:P62260|ENSEMBL:ENSRNOP00000007100|REFSEQ:NP_113791 Tax_Id=10116 Gene_Symbol=Ywhae 14-3-3 protein epsilon	5	23.5	29.174	8.7591e-32		24		221
IPI00231260;IPI00392956	>IPI:IPI00231260.5|SWISS-PROT:O35244|ENSEMBL:ENSRNOP00000030323|REFSEQ:NP_446028 Tax_Id=10116 Gene_Symbol=Prdx6 Peroxiredoxin-6	4	32.1	24.818	4.1655e-25
IPI00287835	>IPI:IPI00287835.7|SWISS-PROT:P01946|TREMBL:B1H216|ENSEMBL:ENSRNOP00000044233|REFSEQ:NP_037228 Tax_Id=10116 Gene_Symbol=Hba-a2 Hemoglobin subunit alpha-1/2	5	51.4	15.328	4.7524e-24		26		33
IPI00205036	>IPI:IPI00205036.1|ENSEMBL:ENSRNOP00000044081|REFSEQ:NP_001007723 Tax_Id=10116 Gene_Symbol=LOC360504 hemoglobin alpha 2 chain	5	51.4	15.284	7.6302e-24		26		33
IPI00231816	>IPI:IPI00231816.5|SWISS-PROT:P62762|TREMBL:Q56A29|ENSEMBL:ENSRNOP00000007609|REFSEQ:NP_036818 Tax_Id=10116 Gene_Symbol=Vsnl1 Visinin-like protein 1	2	12	22.142	7.9468e-20
IPI00230937	>IPI:IPI00230937.5|SWISS-PROT:P31044|ENSEMBL:ENSRNOP00000001500|REFSEQ:NP_058932 Tax_Id=10116 Gene_Symbol=Pebp1 Phosphatidylethanolamine-binding protein 1	4	36.4	20.801	2.4971e-19
IPI00951991;IPI00195851;IPI00231734	>IPI:IPI00951991.1|ENSEMBL:ENSRNOP00000031940 Tax_Id=10116 Gene_Symbol=Aldoa 45 kDa protein;>IPI:IPI00195851.1|TREMBL:Q6AY07|ENSEMBL:ENSRNOP00000041393|REFSEQ:NP_001013965 Tax_Id=10116 Gene_Symbol=Aldoal1 Fructose-bisphosphate aldolase;>IPI:IPI00231734.5|S	2	5.3	45.086	1.6806e-18
CON__P02768-1	>P02768-1 SWISS-PROT:P02768-1 Tax_Id=9606 Gene_Symbol=ALB Isoform 1 of Serum albumin precursor	4	7.9	69.366	2.5454e-17
IPI00475480;IPI00471526;IPI00230835	>IPI:IPI00475480.3|ENSEMBL:ENSRNOP00000040819|REFSEQ:XP_001065560;XP_232745 Tax_Id=10116 Gene_Symbol=Sfn similar to 14-3-3 protein sigma;>IPI:IPI00471526.3|TREMBL:Q5EBB0;Q68FS0|REFSEQ:NP_001013963 Tax_Id=10116 Gene_Symbol=LOC298795 Similar to 14-3-3 protei	3	7.7	36.856	4.7283e-17		24		308
IPI00231677	>IPI:IPI00231677.5|SWISS-PROT:P68511|ENSEMBL:ENSRNOP00000024388|REFSEQ:NP_037184 Tax_Id=10116 Gene_Symbol=Ywhah 14-3-3 protein eta	3	12.2	28.211	1.7824e-15		24		223
IPI00362160	>IPI:IPI00362160.1|SWISS-PROT:Q4QRB4|ENSEMBL:ENSRNOP00000023452|REFSEQ:NP_640347 Tax_Id=10116 Gene_Symbol=Tubb3 Tubulin beta-3 chain	6	16.2	50.418	6.4594e-14
IPI00339167;CON__ENSEMBL:ENSBTAP00000016242;IPI00189795;IPI00471523;IPI00364046;IPI00362927;IPI00464587;IPI00763798;IPI00393504	>IPI:IPI00339167.5|SWISS-PROT:Q6P9V9|ENSEMBL:ENSRNOP00000042628|REFSEQ:NP_001037735 Tax_Id=10116 Gene_Symbol=Tuba1b Tubulin alpha-1B chain;>ENSEMBL:ENSBTAP00000016242 (Bos taurus) similar to alpha-tubulin I isoform 1;>IPI:IPI00189795.1|SWISS-PROT:P68370|EN	5	16.3	50.279	7.2561e-13
IPI00870112	>IPI:IPI00870112.1|SWISS-PROT:P47942|ENSEMBL:ENSRNOP00000012996|REFSEQ:NP_001099187 Tax_Id=10116 Gene_Symbol=Dpysl2 Dihydropyrimidinase-related protein 2	3	7.9	62.277	1.1412e-10
IPI00778535	>IPI:IPI00778535.1|ENSEMBL:ENSRNOP00000053376 Tax_Id=10116 Gene_Symbol=- 20 kDa protein	2	7.1	20.193	1.3041e-09
CON__P02754	>P02754 SWISS-PROT:P02754 Beta-lactoglobulin - Bos taurus (Bovine).	2	21	18.281	8.905e-09
IPI00764726;IPI00561052;IPI00950440	>IPI:IPI00764726.1|REFSEQ:XP_001054684 Tax_Id=10116 Gene_Symbol=LOC679840 similar to germinal histone H4 gene;>IPI:IPI00561052.3|SWISS-PROT:P62804-1|ENSEMBL:ENSRNOP00000034519;ENSRNOP00000039070;ENSRNOP00000039602;ENSRNOP00000039949;ENSRNOP00000041042;ENSR	2	17.3	11.424	1.1849e-07
IPI00365393	>IPI:IPI00365393.2|ENSEMBL:ENSRNOP00000034617|REFSEQ:NP_001101931 Tax_Id=10116 Gene_Symbol=Tppp tubulin polymerization promoting protein	3	23.9	23.546	1.4341e-07
CON__P02662	>P02662 SWISS-PROT:P02662 Alpha-S1-casein - Bos taurus (Bovine).	2	11.1	22.975	1.0134e-06
IPI00212523;IPI00555262	>IPI:IPI00212523.1|SWISS-PROT:O88767|ENSEMBL:ENSRNOP00000024711|REFSEQ:NP_476484 Tax_Id=10116 Gene_Symbol=Park7 Protein DJ-1;>IPI:IPI00555262.1|TREMBL:Q5BKC3|ENSEMBL:ENSRNOP00000052374 Tax_Id=10116 Gene_Symbol=Park7 Park7 protein	3	21.7	19.974	1.4652e-06
IPI00231118;IPI00189995	>IPI:IPI00231118.5|SWISS-PROT:P07171|ENSEMBL:ENSRNOP00000010845|REFSEQ:NP_114190 Tax_Id=10116 Gene_Symbol=Calb1 Calbindin;>IPI:IPI00189995.1|SWISS-PROT:P47728|ENSEMBL:ENSRNOP00000022943|REFSEQ:NP_446440 Tax_Id=10116 Gene_Symbol=Calb2 Calretinin	2	9.2	29.994	1.5419e-05
IPI00194404;IPI00325189	>IPI:IPI00194404.5|SWISS-PROT:Q05982|TREMBL:Q6LCQ4|ENSEMBL:ENSRNOP00000003658|REFSEQ:NP_612557 Tax_Id=10116 Gene_Symbol=Nme1 Nucleoside diphosphate kinase A;>IPI:IPI00325189.4|SWISS-PROT:P19804|TREMBL:Q9QWQ4|ENSEMBL:ENSRNOP00000003611|REFSEQ:NP_114021 Tax_	2	15.1	17.193	0.00011252
IPI00948122;IPI00951239;IPI00948722;IPI00949286	>IPI:IPI00948122.1|ENSEMBL:ENSRNOP00000061848 Tax_Id=10116 Gene_Symbol=LOC680218 18 kDa protein;>IPI:IPI00951239.1|ENSEMBL:ENSRNOP00000062575 Tax_Id=10116 Gene_Symbol=LOC680218 22 kDa protein;>IPI:IPI00948722.1|ENSEMBL:ENSRNOP00000060204 Tax_Id=10116 Gene_	2	31.3	17.535	0.00050952
IPI00210857	>IPI:IPI00210857.1|ENSEMBL:ENSRNOP00000043478|REFSEQ:NP_001000605 Tax_Id=10116 Gene_Symbol=Olr782 olfactory receptor Olr782	2	4.4	36.524	0.00075995
IPI00766822;IPI00764654	>IPI:IPI00766822.1|REFSEQ:XP_001079681 Tax_Id=10116 Gene_Symbol=LOC687675 similar to heparan sulfate D-glucosaminyl 3-O-sulfotransferase 4;>IPI:IPI00764654.1|ENSEMBL:ENSRNOP00000051914|REFSEQ:XP_001079317 Tax_Id=10116 Gene_Symbol=LOC691700 similar to hepar	2	2.1	62.98	0.0022866
IPI00370981	>IPI:IPI00370981.5|ENSEMBL:ENSRNOP00000031526|REFSEQ:NP_001099377 Tax_Id=10116 Gene_Symbol=Trrap transformation/transcription domain-associated protein	2	0.5	435.86	0.0025187

## Sheet: RAC HA
Protein IDs	Fasta headers	Peptides	Sequence coverage [%]	Mol. weight [kDa]	PEP	Ox (C) site IDs	Oxidation (M) site IDs	Ox (C) site positions	Oxidation (M) site positions				Analysis:	removed all with only 1 peptide	removed all in common with Tris list
IPI00391854;IPI00215134;IPI00565441;IPI00194959;IPI00471607;IPI00194958	>IPI:IPI00391854.2|SWISS-PROT:Q05140-2|ENSEMBL:ENSRNOP00000031768 Tax_Id=10116 Gene_Symbol=Snap91 Isoform Short of Clathrin coat assembly protein AP180;>IPI:IPI00215134.1|SWISS-PROT:Q05140-1|REFSEQ:NP_113916 Tax_Id=10116 Gene_Symbol=Snap91 Isoform Long of	13	23.9	91.43	1.6313e-139
IPI00555166;IPI00193445;IPI00188313;IPI00896197	>IPI:IPI00555166.1|TREMBL:Q5BJT9|ENSEMBL:ENSRNOP00000044253|REFSEQ:NP_001012756 Tax_Id=10116 Gene_Symbol=Ckmt1 Creatine kinase, mitochondrial 1, ubiquitous;>IPI:IPI00193445.1|SWISS-PROT:P25809 Tax_Id=10116 Gene_Symbol=Ckmt1 Creatine kinase U-type, mitochon	11	39.7	46.961	9.0787e-121		102		108
IPI00364474	>IPI:IPI00364474.1|ENSEMBL:ENSRNOP00000028838|REFSEQ:NP_001101244 Tax_Id=10116 Gene_Symbol=Itpa inosine triphosphatase	10	72.7	21.927	6.0053e-111
IPI00555171	>IPI:IPI00555171.3|SWISS-PROT:Q5XFX0|ENSEMBL:ENSRNOP00000011208|REFSEQ:NP_001013145 Tax_Id=10116 Gene_Symbol=Tagln2 Transgelin-2	9	56.8	22.393	1.1931e-104
IPI00365929;IPI00564004;IPI00765077	>IPI:IPI00365929.1|SWISS-PROT:Q63081|REFSEQ:NP_001004442 Tax_Id=10116 Gene_Symbol=Pdia6 protein disulfide isomerase A6	6	17.1	48.76	1.5047e-99
IPI00325189;IPI00191897;IPI00563837	>IPI:IPI00325189.4|SWISS-PROT:P19804|TREMBL:Q9QWQ4|ENSEMBL:ENSRNOP00000003611|REFSEQ:NP_114021 Tax_Id=10116 Gene_Symbol=Nme2 Nucleoside diphosphate kinase B;>IPI:IPI00191897.4|ENSEMBL:ENSRNOP00000036185|REFSEQ:XP_001074672;XP_001079535 Tax_Id=10116 Gene_Sy	10	62.5	17.283	2.2986e-99		30;74		68;90
IPI00231801	>IPI:IPI00231801.3|SWISS-PROT:P14841|ENSEMBL:ENSRNOP00000007175|REFSEQ:NP_036969 Tax_Id=10116 Gene_Symbol=Cst3 Cystatin-C	3	32.9	15.437	1.3123e-85
IPI00189058;IPI00202753	>IPI:IPI00189058.2|SWISS-PROT:Q9EPH1-1|ENSEMBL:ENSRNOP00000006273|REFSEQ:NP_071594 Tax_Id=10116 Gene_Symbol=A1bg Isoform 1 of Alpha-1B-glycoprotein;>IPI:IPI00202753.3|SWISS-PROT:Q9EPH1-2 Tax_Id=10116 Gene_Symbol=A1bg Isoform 2 of Alpha-1B-glycoprotein	10	22.6	56.478	7.5389e-82
IPI00367524;IPI00869931	>IPI:IPI00367524.3|ENSEMBL:ENSRNOP00000025682 Tax_Id=10116 Gene_Symbol=Napg 35 kDa protein;>IPI:IPI00869931.1|ENSEMBL:ENSRNOP00000061787|REFSEQ:NP_001100854 Tax_Id=10116 Gene_Symbol=Napg N-ethylmaleimide-sensitive factor attachment protein, gamma	7	24.4	34.659	1.2642e-78
IPI00206664;IPI00231705;IPI00914218;IPI00364064	>IPI:IPI00206664.1|SWISS-PROT:P41498-1|ENSEMBL:ENSRNOP00000007287|REFSEQ:NP_067085 Tax_Id=10116 Gene_Symbol=Acp1 Isoform 1 of Low molecular weight phosphotyrosine protein phosphatase;>IPI:IPI00231705.4|SWISS-PROT:P41498-2 Tax_Id=10116 Gene_Symbol=Acp1 Isof	5	43	18.151	1.176e-73
IPI00212320	>IPI:IPI00212320.1|SWISS-PROT:P07936|ENSEMBL:ENSRNOP00000002091|REFSEQ:NP_058891 Tax_Id=10116 Gene_Symbol=Gap43 Neuromodulin	8	55.8	23.603	2.9665e-66
IPI00362469	>IPI:IPI00362469.2|SWISS-PROT:P85971|ENSEMBL:ENSRNOP00000024827|REFSEQ:NP_001099536 Tax_Id=10116 Gene_Symbol=Pgls 6-phosphogluconolactonase	7	47.8	30.821	3.6514e-65
IPI00231749;IPI00551671;IPI00949973;IPI00231318	>IPI:IPI00231749.5|SWISS-PROT:P16446|ENSEMBL:ENSRNOP00000005368|REFSEQ:NP_058927 Tax_Id=10116 Gene_Symbol=Pitpna Phosphatidylinositol transfer protein alpha isoform	12	51.7	31.907	3.2503e-61
IPI00199273	>IPI:IPI00199273.1|SWISS-PROT:P50503|ENSEMBL:ENSRNOP00000025925|REFSEQ:NP_112384 Tax_Id=10116 Gene_Symbol=St13 Hsc70-interacting protein	5	14.4	41.279	4.8271e-54
IPI00359022	>IPI:IPI00359022.1|SWISS-PROT:Q5U1Z2|ENSEMBL:ENSRNOP00000014383|REFSEQ:NP_001008377 Tax_Id=10116 Gene_Symbol=Trappc3 Trafficking protein particle complex subunit 3	9	51.7	20.302	1.59e-46		84		47
IPI00324741	>IPI:IPI00324741.3|SWISS-PROT:P11598|ENSEMBL:ENSRNOP00000020478|REFSEQ:NP_059015 Tax_Id=10116 Gene_Symbol=Pdia3 Protein disulfide-isomerase A3	8	18.2	56.623	6.7181e-42
IPI00763790	>IPI:IPI00763790.2|SWISS-PROT:B0BNM9|ENSEMBL:ENSRNOP00000001581|REFSEQ:NP_001127885 Tax_Id=10116 Gene_Symbol=Gltp Glycolipid transfer protein	7	49.3	23.703	9.7408e-42
IPI00195123	>IPI:IPI00195123.1|SWISS-PROT:Q06647|ENSEMBL:ENSRNOP00000002732|REFSEQ:NP_620238 Tax_Id=10116 Gene_Symbol=Atp5o ATP synthase subunit O, mitochondrial	7	40.8	23.397	3.3807e-41
IPI00382315	>IPI:IPI00382315.3|TREMBL:Q7TNM3;Q7TNM4;Q7TQ25|ENSEMBL:ENSRNOP00000018892|REFSEQ:NP_001005898 Tax_Id=10116 Gene_Symbol=Omg oligodendrocyte myelin glycoprotein	7	16.7	49.58	6.7075e-40
IPI00324270	>IPI:IPI00324270.4|SWISS-PROT:O88588-1|ENSEMBL:ENSRNOP00000027632|REFSEQ:NP_599233 Tax_Id=10116 Gene_Symbol=Pacs1 Isoform PACS-1a of Phosphofurin acidic cluster sorting protein 1	6	7.1	104.7	1.7335e-38
IPI00915560	>IPI:IPI00915560.1|TREMBL:Q499R7|ENSEMBL:ENSRNOP00000000674|REFSEQ:NP_001094304 Tax_Id=10116 Gene_Symbol=Ppa1 pyrophosphatase 1	10	43.3	32.771	8.2996e-37
IPI00230857;IPI00923141;IPI00390733	>IPI:IPI00230857.7|SWISS-PROT:P29410-1|REFSEQ:NP_112248 Tax_Id=10116 Gene_Symbol=Ak2 Isoform 1 of Adenylate kinase 2, mitochondrial;>IPI:IPI00923141.1|SWISS-PROT:P29410-2|ENSEMBL:ENSRNOP00000000134|REFSEQ:NP_001029139 Tax_Id=10116 Gene_Symbol=Ak2 Isoform 2	5	28.5	26.379	6.1331e-33
IPI00763427	>IPI:IPI00763427.1|ENSEMBL:ENSRNOP00000036336|REFSEQ:NP_001129138 Tax_Id=10116 Gene_Symbol=Lrrc47 leucine rich repeat containing 47	8	27.4	63.53	1.4001e-32
IPI00372826;IPI00553921;IPI00557792;IPI00776911;IPI00392794;IPI00777894;IPI00389425	>IPI:IPI00372826.3|TREMBL:Q0ZFS8|ENSEMBL:ENSRNOP00000000627|REFSEQ:NP_001041372 Tax_Id=10116 Gene_Symbol=Sfrs3 Putative uncharacterized protein;>IPI:IPI00553921.2|REFSEQ:XP_001054598;XP_001054653;XP_001059807;XP_001059870 Tax_Id=10116 Gene_Symbol=Sfrs3-ps1	5	28	19.329	1.7247e-31
IPI00212483;IPI00781372;IPI00854042;IPI00854036;IPI00778169	>IPI:IPI00212483.1|SWISS-PROT:Q792H5-4|TREMBL:Q9JIX6|ENSEMBL:ENSRNOP00000023436|REFSEQ:NP_058893 Tax_Id=10116 Gene_Symbol=Cugbp2 Isoform 4 of CUG-BP- and ETR-3-like factor 2;>IPI:IPI00781372.2|SWISS-PROT:Q792H5-1|REFSEQ:NP_001077055 Tax_Id=10116 Gene_Symbo	3	7.1	56.957	5.7021e-30
IPI00782646	>IPI:IPI00782646.1|ENSEMBL:ENSRNOP00000034271|REFSEQ:NP_001101941 Tax_Id=10116 Gene_Symbol=Ube2m ubiquitin-conjugating enzyme E2M	6	47	20.9	1.2076e-29
IPI00209744	>IPI:IPI00209744.1|SWISS-PROT:P01015|ENSEMBL:ENSRNOP00000024917|REFSEQ:NP_602308 Tax_Id=10116 Gene_Symbol=Agt Angiotensinogen	4	10.5	51.981	2.8722e-29
IPI00208245	>IPI:IPI00208245.1|SWISS-PROT:Q9Z0W5|ENSEMBL:ENSRNOP00000036285|REFSEQ:NP_058990 Tax_Id=10116 Gene_Symbol=Pacsin1 Protein kinase C and casein kinase substrate in neurons protein 1	7	20.4	50.449	8.3861e-27
IPI00368053	>IPI:IPI00368053.2|SWISS-PROT:Q5I0D1|ENSEMBL:ENSRNOP00000010386|REFSEQ:NP_001014249 Tax_Id=10116 Gene_Symbol=Glod4 Glyoxalase domain-containing protein 4	4	17.4	33.267	1.6119e-26
IPI00388209	>IPI:IPI00388209.2|TREMBL:B1WC34|ENSEMBL:ENSRNOP00000018009|REFSEQ:NP_001100276 Tax_Id=10116 Gene_Symbol=Prkcsh Protein kinase C substrate 80K-H (Predicted), isoform CRA_b	5	9.1	59.218	5.0895e-23
IPI00470317	>IPI:IPI00470317.5|SWISS-PROT:Q68FR6|ENSEMBL:ENSRNOP00000027305|REFSEQ:NP_001004223 Tax_Id=10116 Gene_Symbol=Eef1g Elongation factor 1-gamma	6	16.9	50.06	5.6311e-23
IPI00785564	>IPI:IPI00785564.2|SWISS-PROT:P21913|ENSEMBL:ENSRNOP00000010593|REFSEQ:NP_001094009 Tax_Id=10116 Gene_Symbol=Sdhb Succinate dehydrogenase [ubiquinone] iron-sulfur subunit, mitochondrial	6	22	31.83	9.291e-23
IPI00204331;IPI00192159;IPI00951790;IPI00951021;IPI00191519	>IPI:IPI00204331.1|SWISS-PROT:P62839|ENSEMBL:ENSRNOP00000059655|REFSEQ:NP_001032369 Tax_Id=10116 Gene_Symbol=Ube2d2 Ubiquitin-conjugating enzyme E2 D2;>IPI:IPI00192159.2|SWISS-PROT:P61078|ENSEMBL:ENSRNOP00000045087|REFSEQ:NP_112516 Tax_Id=10116 Gene_Symbol	3	28.6	16.735	2.9238e-22
IPI00231737;IPI00193659;IPI00564040;IPI00948374;IPI00557427	>IPI:IPI00231737.5|SWISS-PROT:P07943|ENSEMBL:ENSRNOP00000012879|REFSEQ:NP_036630 Tax_Id=10116 Gene_Symbol=Akr1b1 Aldose reductase;>IPI:IPI00193659.3|REFSEQ:XP_001055853;XP_575650 Tax_Id=10116 Gene_Symbol=Akr1b1-ps2 similar to Aldose reductase	4	13.6	35.797	3.0456e-22
IPI00209290	>IPI:IPI00209290.3|SWISS-PROT:Q9Z270|ENSEMBL:ENSRNOP00000020681|REFSEQ:NP_113819 Tax_Id=10116 Gene_Symbol=Vapa Vesicle-associated membrane protein-associated protein A	6	26.1	27.841	5.6445e-22
IPI00781585;IPI00201713	>IPI:IPI00781585.1|SWISS-PROT:P52303-1|ENSEMBL:ENSRNOP00000054218|REFSEQ:NP_058973 Tax_Id=10116 Gene_Symbol=Ap1b1 Isoform A of AP-1 complex subunit beta-1;>IPI:IPI00201713.5|SWISS-PROT:P52303-2 Tax_Id=10116 Gene_Symbol=Ap1b1 Isoform B of AP-1 complex subun	4	6.6	104.59	1.51e-21
IPI00203158	>IPI:IPI00203158.3|ENSEMBL:ENSRNOP00000026921|REFSEQ:NP_001020796 Tax_Id=10116 Gene_Symbol=Stub1 STIP1 homology and U-Box containing protein 1	7	26	34.886	2.9522e-21
IPI00780788;IPI00551569;IPI00203440	>IPI:IPI00780788.2|ENSEMBL:ENSRNOP00000053772 Tax_Id=10116 Gene_Symbol=Atp1b2 33 kDa protein;>IPI:IPI00551569.1|TREMBL:Q5M9H4|ENSEMBL:ENSRNOP00000015076|REFSEQ:NP_036639 Tax_Id=10116 Gene_Symbol=Atp1b2 Na+/K+ -ATPase beta 2 subunit;>IPI:IPI00203440.1|SWISS	5	14.7	33.105	5.7278e-21
IPI00199636	>IPI:IPI00199636.1|SWISS-PROT:P35565|ENSEMBL:ENSRNOP00000040859|REFSEQ:NP_742005 Tax_Id=10116 Gene_Symbol=Canx Calnexin	5	8.6	67.254	6.322e-20
IPI00189570	>IPI:IPI00189570.1|TREMBL:B0BMX3|ENSEMBL:ENSRNOP00000016499|REFSEQ:NP_001102027 Tax_Id=10116 Gene_Symbol=S100a16 S100a16 protein	2	16.3	14.224	7.2256e-20
IPI00417377;IPI00565786;IPI00395311;IPI00781481;IPI00569248;IPI00561533	>IPI:IPI00417377.1|TREMBL:Q6PW34|ENSEMBL:ENSRNOP00000005548|REFSEQ:NP_037282 Tax_Id=10116 Gene_Symbol=Nrcam Neuronal cell adhesion molecule long isoform Nc17;>IPI:IPI00565786.3|TREMBL:Q6QRP0|ENSEMBL:ENSRNOP00000051127 Tax_Id=10116 Gene_Symbol=Nrcam Neurona	6	6.9	143.14	9.3923e-20
IPI00563613;IPI00948012	>IPI:IPI00563613.1|TREMBL:O70474|ENSEMBL:ENSRNOP00000027768 Tax_Id=10116 Gene_Symbol=Ncan Neurocan;>IPI:IPI00948012.1|SWISS-PROT:P55067|ENSEMBL:ENSRNOP00000062123|REFSEQ:NP_113841 Tax_Id=10116 Gene_Symbol=Ncan Neurocan core protein	6	5.3	136.25	2.1138e-19
IPI00391544	>IPI:IPI00391544.2|SWISS-PROT:Q5U2Q3|ENSEMBL:ENSRNOP00000014496|REFSEQ:NP_001014228 Tax_Id=10116 Gene_Symbol=RGD1309534 Ester hydrolase C11orf54 homolog	5	22.2	34.993	5.8095e-19
IPI00361443	>IPI:IPI00361443.3|ENSEMBL:ENSRNOP00000038639|REFSEQ:NP_001129394;XP_001077932 Tax_Id=10116 Gene_Symbol=Ttll12 tubulin tyrosine ligase-like family, member 12	5	12.2	73.897	1.4387e-18
IPI00361820;IPI00947757	>IPI:IPI00361820.2|ENSEMBL:ENSRNOP00000032265|REFSEQ:NP_001099476 Tax_Id=10116 Gene_Symbol=Ube2k ubiquitin-conjugating enzyme E2K;>IPI:IPI00947757.1|ENSEMBL:ENSRNOP00000063747 Tax_Id=10116 Gene_Symbol=Ube2k 21 kDa protein	4	32	22.406	2.1533e-18
IPI00324019	>IPI:IPI00324019.1|SWISS-PROT:P17475|ENSEMBL:ENSRNOP00000012577|REFSEQ:NP_071964 Tax_Id=10116 Gene_Symbol=Serpina1 Alpha-1-antiproteinase	6	18.2	46.135	8.4208e-18
IPI00366110;IPI00780387	>IPI:IPI00366110.3|ENSEMBL:ENSRNOP00000027978 Tax_Id=10116 Gene_Symbol=Nap1l4 47 kDa protein;>IPI:IPI00780387.1|SWISS-PROT:Q5U2Z3|ENSEMBL:ENSRNOP00000051745|REFSEQ:NP_001012170 Tax_Id=10116 Gene_Symbol=Nap1l4 Nucleosome assembly protein 1-like 4	5	15.4	47.303	1.0355e-17
IPI00366405	>IPI:IPI00366405.2|TREMBL:B2GUZ9|ENSEMBL:ENSRNOP00000007528|REFSEQ:NP_001119739 Tax_Id=10116 Gene_Symbol=Fam49b Similar to 0910001A06Rik protein (Predicted), isoform CRA_a	4	17.6	36.776	1.9136e-17
IPI00205531	>IPI:IPI00205531.3|SWISS-PROT:P67874|TREMBL:Q68G11|ENSEMBL:ENSRNOP00000001123|REFSEQ:NP_001030315;NP_112283 Tax_Id=10116 Gene_Symbol=Csnk2b Casein kinase II subunit beta	4	46.5	24.942	6.4925e-17
IPI00201467	>IPI:IPI00201467.1|SWISS-PROT:P29101|ENSEMBL:ENSRNOP00000006637|REFSEQ:NP_036797 Tax_Id=10116 Gene_Symbol=Syt2 Synaptotagmin-2	2	5.2	47.209	9.4522e-17
IPI00203502;IPI00766467	>IPI:IPI00203502.1|SWISS-PROT:P61972|ENSEMBL:ENSRNOP00000025608|REFSEQ:NP_001007630 Tax_Id=10116 Gene_Symbol=Nutf2 Nuclear transport factor 2;>IPI:IPI00766467.1|REFSEQ:XP_001062925;XP_001071407 Tax_Id=10116 Gene_Symbol=LOC691165 similar to Nuclear transpor	4	64.6	14.478	6.7684e-16
IPI00362631	>IPI:IPI00362631.1|SWISS-PROT:P0C5W1|TREMBL:B5DFH2|ENSEMBL:ENSRNOP00000025385|REFSEQ:NP_001099540 Tax_Id=10116 Gene_Symbol=Map1s Microtubule-associated protein 1S	5	7.9	102.8	7.2394e-16
IPI00200593	>IPI:IPI00200593.1|SWISS-PROT:P05545|ENSEMBL:ENSRNOP00000013896|REFSEQ:NP_036789 Tax_Id=10116 Gene_Symbol=Serpina3k Serine protease inhibitor A3K	4	17.1	46.561	1.3858e-15
IPI00210006;IPI00829425;IPI00829474;IPI00829513;IPI00564140;IPI00392865	>IPI:IPI00210006.5|SWISS-PROT:Q9Z2L9-3|ENSEMBL:ENSRNOP00000044520 Tax_Id=10116 Gene_Symbol=Ndrg4 Isoform 3 of Protein NDRG4;>IPI:IPI00829425.1|SWISS-PROT:Q9Z2L9-6|ENSEMBL:ENSRNOP00000017494 Tax_Id=10116 Gene_Symbol=Ndrg4 Isoform 6 of Protein NDRG4;>IPI:IPI	4	18.1	44.319	9.0581e-15
IPI00197344;IPI00394073	>IPI:IPI00197344.1|SWISS-PROT:Q8R431|ENSEMBL:ENSRNOP00000019853|REFSEQ:NP_612511 Tax_Id=10116 Gene_Symbol=Mgll Monoglyceride lipase;>IPI:IPI00394073.4|ENSEMBL:ENSRNOP00000030271 Tax_Id=10116 Gene_Symbol=Mgll 33 kDa protein	2	8.9	33.499	1.8492e-14
IPI00205598	>IPI:IPI00205598.1|SWISS-PROT:P97576|ENSEMBL:ENSRNOP00000008930|REFSEQ:NP_077813 Tax_Id=10116 Gene_Symbol=Grpel1 GrpE protein homolog 1, mitochondrial	2	9.2	24.297	4.1921e-14
IPI00777342	>IPI:IPI00777342.2|ENSEMBL:ENSRNOP00000052296 Tax_Id=10116 Gene_Symbol=Rap1gds1 14 kDa protein	4	54.2	14.069	5.2876e-14
IPI00204843;IPI00231505;IPI00390785;IPI00210346;IPI00231925;IPI00231001;IPI00231726;IPI00231733;IPI00368308;IPI00366719;IPI00951210;IPI00798625	>IPI:IPI00204843.2|SWISS-PROT:P59215-2|ENSEMBL:ENSRNOP00000026429 Tax_Id=10116 Gene_Symbol=Gnao1 Isoform Alpha-2 of Guanine nucleotide-binding protein G(o) subunit alpha;>IPI:IPI00231505.5|SWISS-PROT:P59215-1|ENSEMBL:ENSRNOP00000026373|REFSEQ:NP_059023 Tax	2	6.8	40.08	6.3529e-14
IPI00202017	>IPI:IPI00202017.3|ENSEMBL:ENSRNOP00000028096|REFSEQ:XP_001077293;XP_233737 Tax_Id=10116 Gene_Symbol=Icam5 similar to Intercellular adhesion molecule 5 precursor	5	4.2	133.3	7.6141e-14
IPI00207184	>IPI:IPI00207184.1|SWISS-PROT:P52555|ENSEMBL:ENSRNOP00000001822|REFSEQ:NP_446413 Tax_Id=10116 Gene_Symbol=Erp29 Endoplasmic reticulum protein ERp29	4	15.8	28.574	1.7877e-13
IPI00363569;IPI00362341	>IPI:IPI00363569.3|ENSEMBL:ENSRNOP00000002579|REFSEQ:NP_001101794 Tax_Id=10116 Gene_Symbol=Ranbp1 RAN binding protein 1;>IPI:IPI00362341.2|REFSEQ:XP_001071048;XP_573294 Tax_Id=10116 Gene_Symbol=RGD1565297 similar to RAN binding protein 1	3	21.2	23.596	1.8882e-13
IPI00209293;IPI00780818	>IPI:IPI00209293.1|SWISS-PROT:Q9Z272|ENSEMBL:ENSRNOP00000020105|REFSEQ:NP_114002 Tax_Id=10116 Gene_Symbol=Git1 ARF GTPase-activating protein GIT1;>IPI:IPI00780818.2|ENSEMBL:ENSRNOP00000052961 Tax_Id=10116 Gene_Symbol=Git1 82 kDa protein	2	5.5	85.23	3.2372e-13
IPI00231368	>IPI:IPI00231368.5|SWISS-PROT:P11232|ENSEMBL:ENSRNOP00000016447|REFSEQ:NP_446252 Tax_Id=10116 Gene_Symbol=Txn1 Thioredoxin	2	21	11.673	3.7331e-13
IPI00779086;IPI00948765;IPI00210164;IPI00475561;IPI00950092;IPI00373755;IPI00362058;IPI00767367;IPI00765456	>IPI:IPI00779086.2|ENSEMBL:ENSRNOP00000021725 Tax_Id=10116 Gene_Symbol=- 21 kDa protein;>IPI:IPI00948765.1|ENSEMBL:ENSRNOP00000059043 Tax_Id=10116 Gene_Symbol=- 20 kDa protein;>IPI:IPI00210164.3|ENSEMBL:ENSRNOP00000053979|REFSEQ:XP_001059627;XP_216039 Tax_	3	17.3	20.91	8.131e-13
IPI00817118;IPI00207667	>IPI:IPI00817118.2|ENSEMBL:ENSRNOP00000026743|REFSEQ:NP_077375 Tax_Id=10116 Gene_Symbol=Aspa aspartoacylase;>IPI:IPI00207667.2|SWISS-PROT:Q9R1T5|ENSEMBL:ENSRNOP00000050760 Tax_Id=10116 Gene_Symbol=Aspa Aspartoacylase	4	15.3	35.555	8.2549e-13
IPI00372407	>IPI:IPI00372407.3|TREMBL:B0BNM1|ENSEMBL:ENSRNOP00000025986|REFSEQ:NP_001099910 Tax_Id=10116 Gene_Symbol=Apoa1bp RCG62645, isoform CRA_b	5	23	30.89	1.9474e-12
IPI00207944;IPI00876576	>IPI:IPI00207944.5|SWISS-PROT:Q63345 Tax_Id=10116 Gene_Symbol=Mog Myelin-oligodendrocyte glycoprotein;>IPI:IPI00876576.1|TREMBL:Q6MFX9|ENSEMBL:ENSRNOP00000001008|REFSEQ:NP_073159 Tax_Id=10116 Gene_Symbol=Mog myelin oligodendrocyte glycoprotein precursor	2	10.2	27.881	1.0383e-11
IPI00199465;IPI00876602	>IPI:IPI00199465.1|SWISS-PROT:P13264|ENSEMBL:ENSRNOP00000063176|REFSEQ:NP_036701 Tax_Id=10116 Gene_Symbol=Gls Glutaminase kidney isoform, mitochondrial;>IPI:IPI00876602.1|TREMBL:Q8R421|ENSEMBL:ENSRNOP00000038205|REFSEQ:NP_001103438 Tax_Id=10116 Gene_Symbol	4	7.7	74.023	1.3863e-11
IPI00421899;IPI00557186	>IPI:IPI00421899.1|SWISS-PROT:Q6Q0N1|ENSEMBL:ENSRNOP00000021400|REFSEQ:NP_001010920 Tax_Id=10116 Gene_Symbol=Cndp2 Cytosolic non-specific dipeptidase;>IPI:IPI00557186.1|ENSEMBL:ENSRNOP00000050223 Tax_Id=10116 Gene_Symbol=Cndp2 44 kDa protein	4	12.8	52.693	1.6699e-11
IPI00231081;IPI00206172;IPI00776948	>IPI:IPI00231081.3|SWISS-PROT:P21708-2 Tax_Id=10116 Gene_Symbol=Mapk3 Isoform 2 of Mitogen-activated protein kinase 3;>IPI:IPI00206172.2|SWISS-PROT:P21708-1|ENSEMBL:ENSRNOP00000026627|REFSEQ:NP_059043 Tax_Id=10116 Gene_Symbol=Mapk3 Isoform 1 of Mitogen-act	2	7.4	45.769	4.6593e-11
IPI00208306	>IPI:IPI00208306.1|SWISS-PROT:P63029|ENSEMBL:ENSRNOP00000001383|REFSEQ:NP_446319 Tax_Id=10116 Gene_Symbol=Tpt1 Translationally-controlled tumor protein	2	15.1	19.462	7.7318e-11
IPI00287194;IPI00768760;IPI00768715;IPI00562923;IPI00764216;IPI00950623;IPI00764955;IPI00765752	>IPI:IPI00287194.2|SWISS-PROT:Q80ZA5-1|ENSEMBL:ENSRNOP00000063290|REFSEQ:NP_835193 Tax_Id=10116 Gene_Symbol=Slc4a10 Isoform 1 of Sodium-driven chloride bicarbonate exchanger;>IPI:IPI00768760.1|SWISS-PROT:Q80ZA5-2|ENSEMBL:ENSRNOP00000045491 Tax_Id=10116 Gen	3	4.4	125.64	8.3597e-11
IPI00213551;IPI00568763	>IPI:IPI00213551.1|SWISS-PROT:P55068-1 Tax_Id=10116 Gene_Symbol=Bcan Isoform 1 of Brevican core protein;>IPI:IPI00568763.1|ENSEMBL:ENSRNOP00000025496|REFSEQ:NP_001028837 Tax_Id=10116 Gene_Symbol=Bcan brevican isoform 1	2	3.3	96.056	2.4537e-10
IPI00361107;IPI00914235	>IPI:IPI00361107.4|ENSEMBL:ENSRNOP00000009763 Tax_Id=10116 Gene_Symbol=Ly6h 21 kDa protein;>IPI:IPI00914235.1|TREMBL:B5DFM3|ENSEMBL:ENSRNOP00000053394|REFSEQ:NP_001128311 Tax_Id=10116 Gene_Symbol=Ly6h lymphocyte antigen 6 complex, locus H	2	10.7	20.781	2.4573e-10
IPI00357953;IPI00480725;IPI00231495	>IPI:IPI00357953.1|SWISS-PROT:Q6XVN8|ENSEMBL:ENSRNOP00000032429|REFSEQ:NP_955794 Tax_Id=10116 Gene_Symbol=Map1lc3a Microtubule-associated proteins 1A/1B light chain 3A	3	22.3	14.272	4.7306e-10
IPI00324047	>IPI:IPI00324047.3|SWISS-PROT:P70470|ENSEMBL:ENSRNOP00000011312|REFSEQ:NP_037138 Tax_Id=10116 Gene_Symbol=Lypla1 Acyl-protein thioesterase 1	2	17	24.708	6.3737e-10
IPI00367224;IPI00464836	>IPI:IPI00367224.3|TREMBL:Q6QI86|ENSEMBL:ENSRNOP00000039553|REFSEQ:NP_001014173 Tax_Id=10116 Gene_Symbol=Hdhd2 LRRG00122;>IPI:IPI00464836.3|SWISS-PROT:Q6AYR6|ENSEMBL:ENSRNOP00000024204 Tax_Id=10116 Gene_Symbol=Hdhd2 Haloacid dehalogenase-like hydrolase dom	2	7.6	42.475	6.7887e-10
IPI00188956	>IPI:IPI00188956.1|SWISS-PROT:P01830|ENSEMBL:ENSRNOP00000008685|REFSEQ:NP_036805 Tax_Id=10116 Gene_Symbol=Thy1 Thy-1 membrane glycoprotein	3	22.4	18.172	1.113e-09
IPI00206624;IPI00208205;IPI00196751;IPI00213546;IPI00566672;IPI00207355;IPI00950379	>IPI:IPI00206624.1|SWISS-PROT:P06761|ENSEMBL:ENSRNOP00000025064|REFSEQ:NP_037215 Tax_Id=10116 Gene_Symbol=Hspa5 78 kDa glucose-regulated protein;>IPI:IPI00208205.1|SWISS-PROT:P63018|REFSEQ:NP_077327 Tax_Id=10116 Gene_Symbol=Hspa8 Heat shock cognate 71 kDa	2	3.8	72.346	1.1662e-09
IPI00209283	>IPI:IPI00209283.3|SWISS-PROT:Q9Z269|ENSEMBL:ENSRNOP00000007554|REFSEQ:NP_068619 Tax_Id=10116 Gene_Symbol=Vapb Vesicle-associated membrane protein-associated protein B	2	11.1	26.916	1.4947e-09
IPI00209297	>IPI:IPI00209297.1|SWISS-PROT:Q62881|ENSEMBL:ENSRNOP00000020908|REFSEQ:NP_445968 Tax_Id=10116 Gene_Symbol=Nol3 Nucleolar protein 3	2	12.2	24.576	1.9142e-09
IPI00231302	>IPI:IPI00231302.5|SWISS-PROT:P19527|ENSEMBL:ENSRNOP00000018599|REFSEQ:NP_113971 Tax_Id=10116 Gene_Symbol=Nefl Neurofilament light polypeptide	2	3.5	61.335	2.6783e-09
IPI00191112	>IPI:IPI00191112.1|ENSEMBL:ENSRNOP00000024471|REFSEQ:NP_001099764 Tax_Id=10116 Gene_Symbol=Ndufab1 NADH dehydrogenase (ubiquinone) 1, alpha/beta subcomplex, 1	2	9.6	17.514	2.8842e-09
IPI00198693;IPI00387775	>IPI:IPI00198693.1|TREMBL:Q8R2H0|ENSEMBL:ENSRNOP00000001114|REFSEQ:NP_997655 Tax_Id=10116 Gene_Symbol=Atp6v1g2 ATPase, H+ transporting, lysosomal, V1 subunit G2;>IPI:IPI00387775.2|TREMBL:Q811A7|ENSEMBL:ENSRNOP00000034286 Tax_Id=10116 Gene_Symbol=Atp6v1g2 L	2	22.9	13.667	4.4145e-09
IPI00188584	>IPI:IPI00188584.1|SWISS-PROT:P40307|ENSEMBL:ENSRNOP00000015618|REFSEQ:NP_058980 Tax_Id=10116 Gene_Symbol=Psmb2 Proteasome subunit beta type-2	2	14.9	22.912	5.5818e-09
IPI00212603	>IPI:IPI00212603.1|SWISS-PROT:O88794|REFSEQ:NP_072123 Tax_Id=10116 Gene_Symbol=Pnpo Pyridoxine-5-phosphate oxidase	2	11.1	30.184	5.9867e-09
IPI00207305;IPI00476151;IPI00947651;IPI00230870	>IPI:IPI00207305.1|SWISS-PROT:P08081-1|ENSEMBL:ENSRNOP00000019737|REFSEQ:NP_114180 Tax_Id=10116 Gene_Symbol=Clta Isoform Brain of Clathrin light chain A;>IPI:IPI00476151.1|ENSEMBL:ENSRNOP00000034789 Tax_Id=10116 Gene_Symbol=Clta 26 kDa protein;>IPI:IPI0094	4	13.3	26.98	6.9037e-09
IPI00210537	>IPI:IPI00210537.3|SWISS-PROT:O88506|ENSEMBL:ENSRNOP00000034162|REFSEQ:NP_062235 Tax_Id=10116 Gene_Symbol=Stk39 STE20/SPS1-related proline-alanine-rich protein kinase	2	8.1	60.05	8.2114e-09
IPI00206666;IPI00231463;IPI00209287;IPI00930914	>IPI:IPI00206666.2|SWISS-PROT:P97685-1|ENSEMBL:ENSRNOP00000057594|REFSEQ:NP_001153786 Tax_Id=10116 Gene_Symbol=Nfasc Isoform 1 of Neurofascin;>IPI:IPI00231463.2|SWISS-PROT:P97685-2|ENSEMBL:ENSRNOP00000044067|REFSEQ:NP_001153785 Tax_Id=10116 Gene_Symbol=Nfa	4	6.7	138	1.4531e-08
IPI00369235	>IPI:IPI00369235.2|ENSEMBL:ENSRNOP00000012720|REFSEQ:XP_001055264;XP_213235 Tax_Id=10116 Gene_Symbol=Pgp similar to pyridoxal (pyridoxine, vitamin B6) phosphatase	3	20.1	44.182	2.435e-08
IPI00952375;IPI00199604;IPI00782208;IPI00199577	>IPI:IPI00952375.1|ENSEMBL:ENSRNOP00000060460 Tax_Id=10116 Gene_Symbol=Cadps Protein;>IPI:IPI00199604.5|ENSEMBL:ENSRNOP00000012169 Tax_Id=10116 Gene_Symbol=Cadps Protein;>IPI:IPI00782208.2|ENSEMBL:ENSRNOP00000057939 Tax_Id=10116 Gene_Symbol=Cadps Protein;>	3	3.2	152.88	3.9811e-08
IPI00363265	>IPI:IPI00363265.3|SWISS-PROT:P48721|ENSEMBL:ENSRNOP00000026696|REFSEQ:NP_001094128 Tax_Id=10116 Gene_Symbol=Hspa9 Stress-70 protein, mitochondrial	3	5.3	73.857	5.1309e-08
IPI00198685;IPI00947961;IPI00390962;IPI00327030;IPI00211615	>IPI:IPI00198685.1|SWISS-PROT:P35465|ENSEMBL:ENSRNOP00000045832|REFSEQ:NP_058894 Tax_Id=10116 Gene_Symbol=Pak1 Serine/threonine-protein kinase PAK 1;>IPI:IPI00947961.1|ENSEMBL:ENSRNOP00000058831 Tax_Id=10116 Gene_Symbol=Pak3 65 kDa protein;>IPI:IPI00390962	4	10.5	60.577	5.1414e-08
IPI00191790	>IPI:IPI00191790.1|TREMBL:Q9ESB4|ENSEMBL:ENSRNOP00000020341|REFSEQ:NP_596906 Tax_Id=10116 Gene_Symbol=Necab2 Neuronal calcium binding protein NECAB2	3	13.4	39.444	6.0739e-08
IPI00193233	>IPI:IPI00193233.1|SWISS-PROT:P04166|TREMBL:Q63144|ENSEMBL:ENSRNOP00000015006|REFSEQ:NP_085075 Tax_Id=10116 Gene_Symbol=Cyb5b Cytochrome b5 type B	2	28.1	16.265	6.4908e-08
IPI00362184;IPI00950813	>IPI:IPI00362184.3|ENSEMBL:ENSRNOP00000026552 Tax_Id=10116 Gene_Symbol=Ipo4 119 kDa protein;>IPI:IPI00950813.1|ENSEMBL:ENSRNOP00000060494|REFSEQ:NP_001099508 Tax_Id=10116 Gene_Symbol=Ipo4 importin 4	3	3.7	119.09	7.2759e-08
IPI00201400	>IPI:IPI00201400.1|SWISS-PROT:Q921A4|ENSEMBL:ENSRNOP00000016067|REFSEQ:NP_570100 Tax_Id=10116 Gene_Symbol=Cygb Cytoglobin	2	17.4	21.496	1.0229e-07
IPI00204641	>IPI:IPI00204641.1|TREMBL:B2RYW3|ENSEMBL:ENSRNOP00000012616|REFSEQ:NP_001120766 Tax_Id=10116 Gene_Symbol=Ndufb9 Ndufb9 protein	3	20.7	21.892	1.0609e-07
IPI00231478	>IPI:IPI00231478.5|SWISS-PROT:P27615|ENSEMBL:ENSRNOP00000003052|REFSEQ:NP_446453 Tax_Id=10116 Gene_Symbol=Scarb2 Lysosome membrane protein 2	3	9.4	54.09	1.1945e-07
IPI00191748	>IPI:IPI00191748.3|SWISS-PROT:P18420|ENSEMBL:ENSRNOP00000015946|REFSEQ:NP_058974 Tax_Id=10116 Gene_Symbol=Psma1 Proteasome subunit alpha type-1	4	14.1	29.517	1.4387e-07
IPI00195750	>IPI:IPI00195750.1|ENSEMBL:ENSRNOP00000024976|REFSEQ:NP_001099780 Tax_Id=10116 Gene_Symbol=RGD1311186 hypothetical protein LOC293587	2	20.3	16.83	2.0513e-07
IPI00776530;IPI00365921	>IPI:IPI00776530.2|ENSEMBL:ENSRNOP00000053720 Tax_Id=10116 Gene_Symbol=- 98 kDa protein;>IPI:IPI00365921.3|ENSEMBL:ENSRNOP00000020026 Tax_Id=10116 Gene_Symbol=- 95 kDa protein	3	3.3	98.028	2.5191e-07
IPI00192534;IPI00767945;IPI00558422	>IPI:IPI00192534.1|SWISS-PROT:P10687|ENSEMBL:ENSRNOP00000042533|REFSEQ:NP_001071109 Tax_Id=10116 Gene_Symbol=Plcb1 1-phosphatidylinositol-4,5-bisphosphate phosphodiesterase beta-1;>IPI:IPI00767945.1|REFSEQ:XP_001081270 Tax_Id=10116 Gene_Symbol=- similar to	3	3	138.34	2.7466e-07
IPI00369195	>IPI:IPI00369195.3|ENSEMBL:ENSRNOP00000016195|REFSEQ:NP_001129343;XP_001075518 Tax_Id=10116 Gene_Symbol=Ppa2 pyrophosphatase (inorganic) 2	2	7.3	37.842	3.7605e-07
IPI00201325	>IPI:IPI00201325.1|TREMBL:B0K010|ENSEMBL:ENSRNOP00000019574|REFSEQ:NP_001099275 Tax_Id=10116 Gene_Symbol=Txndc17 Thioredoxin-like 5 (Predicted), isoform CRA_b	3	21.1	14.092	4.1853e-07
IPI00370390	>IPI:IPI00370390.2|ENSEMBL:ENSRNOP00000026471|REFSEQ:NP_001101073 Tax_Id=10116 Gene_Symbol=Fbxl15 F-box and leucine-rich repeat protein 15	2	16.3	33.179	8.1833e-07
IPI00212724;IPI00951862;IPI00208193;IPI00212723	>IPI:IPI00212724.1|TREMBL:Q9QX81|ENSEMBL:ENSRNOP00000004885 Tax_Id=10116 Gene_Symbol=Hnrnpab Type A/B hnRNP p40;>IPI:IPI00951862.1|TREMBL:O88311|ENSEMBL:ENSRNOP00000062597 Tax_Id=10116 Gene_Symbol=Hnrnpab AlF-C1;>IPI:IPI00208193.1|TREMBL:Q9Z0U8 Tax_Id=1011	2	8.1	36.232	8.809e-07
IPI00565909;IPI00367796;IPI00768804;IPI00766299	>IPI:IPI00565909.1|REFSEQ:XP_575208 Tax_Id=10116 Gene_Symbol=Fam98b similar to family with sequence similarity 98, member B;>IPI:IPI00367796.3|ENSEMBL:ENSRNOP00000056171|REFSEQ:XP_343884 Tax_Id=10116 Gene_Symbol=RGD1560464 similar to family with sequence s	2	10.4	45.513	1.3165e-06
IPI00948706;IPI00192336;IPI00391380;IPI00558114;IPI00948499	>IPI:IPI00948706.1|ENSEMBL:ENSRNOP00000056793 Tax_Id=10116 Gene_Symbol=Anp32b 37 kDa protein;>IPI:IPI00192336.1|SWISS-PROT:Q9EST6|ENSEMBL:ENSRNOP00000012478|REFSEQ:NP_571986 Tax_Id=10116 Gene_Symbol=Anp32b Acidic leucine-rich nuclear phosphoprotein 32 fami	3	12.8	37.038	1.3787e-06
IPI00193798	>IPI:IPI00193798.1|SWISS-PROT:P59649|ENSEMBL:ENSRNOP00000028603|REFSEQ:NP_071291 Tax_Id=10116 Gene_Symbol=Fxyd7 FXYD domain-containing ion transport regulator 7	2	20	8.4867	1.4824e-06
IPI00206092;IPI00387641;IPI00364917;IPI00557070;IPI00766717;IPI00328030;IPI00364215;IPI00389029;IPI00562296	>IPI:IPI00206092.1|TREMBL:Q91W30|ENSEMBL:ENSRNOP00000013073|REFSEQ:NP_775159 Tax_Id=10116 Gene_Symbol=Akr1b8 Aldose reductase-like protein;>IPI:IPI00387641.2|TREMBL:Q2MHD8;Q2MHD9;Q5I0M4;Q7TNW9|ENSEMBL:ENSRNOP00000042421|REFSEQ:NP_001014262 Tax_Id=10116 Gen	2	5.1	36.19	1.5958e-06
IPI00213979;IPI00780274;IPI00948104	>IPI:IPI00213979.1|ENSEMBL:ENSRNOP00000016082 Tax_Id=10116 Gene_Symbol=Vta1 34 kDa protein;>IPI:IPI00780274.1|ENSEMBL:ENSRNOP00000058510 Tax_Id=10116 Gene_Symbol=Vta1 33 kDa protein;>IPI:IPI00948104.1|TREMBL:Q4KM55|ENSEMBL:ENSRNOP00000061074|REFSEQ:NP_0010	2	12.3	33.975	2.7663e-06
IPI00567916;IPI00212708	>IPI:IPI00567916.3|SWISS-PROT:Q9QX79|ENSEMBL:ENSRNOP00000041439|REFSEQ:NP_445800 Tax_Id=10116 Gene_Symbol=Fetub Fetuin-B;>IPI:IPI00212708.2|TREMBL:Q6IRS6|ENSEMBL:ENSRNOP00000051504 Tax_Id=10116 Gene_Symbol=Fetub Fetub protein	3	13.2	41.532	3.0178e-06
IPI00365217	>IPI:IPI00365217.1|SWISS-PROT:Q4KM73|ENSEMBL:ENSRNOP00000010318|REFSEQ:NP_001020826 Tax_Id=10116 Gene_Symbol=Cmpk1 UMP-CMP kinase 1	2	8.8	25.833	3.5426e-06
IPI00394488	>IPI:IPI00394488.2|TREMBL:Q5RK08|ENSEMBL:ENSRNOP00000030538|REFSEQ:NP_001017486 Tax_Id=10116 Gene_Symbol=Gbas Glioblastoma amplified sequence	2	10	32.941	5.273e-06
IPI00360788	>IPI:IPI00360788.3|ENSEMBL:ENSRNOP00000000791|REFSEQ:NP_001101096 Tax_Id=10116 Gene_Symbol=Ado 2-aminoethanethiol (cysteamine) dioxygenase	2	14.8	28.448	5.5403e-06
IPI00208286;IPI00390776	>IPI:IPI00208286.1|SWISS-PROT:Q91Y78|ENSEMBL:ENSRNOP00000012842|REFSEQ:NP_001103635;XP_001054346 Tax_Id=10116 Gene_Symbol=Uchl3;Uchl3-ps1 Ubiquitin carboxyl-terminal hydrolase isozyme L3;>IPI:IPI00390776.3|ENSEMBL:ENSRNOP00000029819 Tax_Id=10116 Gene_Symbo	2	14.8	26.123	6.4777e-06
IPI00562665;IPI00367134	>IPI:IPI00562665.1|SWISS-PROT:Q5U203-1|ENSEMBL:ENSRNOP00000027050 Tax_Id=10116 Gene_Symbol=Ube2f Isoform 1 of NEDD8-conjugating enzyme UBE2F;>IPI:IPI00367134.2|SWISS-PROT:Q5U203-2|ENSEMBL:ENSRNOP00000040354|REFSEQ:NP_001008382 Tax_Id=10116 Gene_Symbol=Ube2	2	17.8	21.08	6.6436e-06
IPI00203829	>IPI:IPI00203829.1|SWISS-PROT:Q9WUC4|ENSEMBL:ENSRNOP00000017588|REFSEQ:NP_445811 Tax_Id=10116 Gene_Symbol=Atox1 Copper transport protein ATOX1	2	32.4	7.2924	8.6567e-06
IPI00367653;IPI00948855	>IPI:IPI00367653.4|ENSEMBL:ENSRNOP00000061412|REFSEQ:NP_001102287 Tax_Id=10116 Gene_Symbol=Snx12 sorting nexin 12;>IPI:IPI00948855.1|ENSEMBL:ENSRNOP00000005385 Tax_Id=10116 Gene_Symbol=Snx12 19 kDa protein	2	10.6	19.807	9.9533e-06
IPI00388914	>IPI:IPI00388914.3|ENSEMBL:ENSRNOP00000048230|REFSEQ:NP_001101658 Tax_Id=10116 Gene_Symbol=Plxnb1 plexin B1	3	2.3	231.81	1.3684e-05
IPI00199114	>IPI:IPI00199114.5|SWISS-PROT:P49911|TREMBL:Q5PPH9|ENSEMBL:ENSRNOP00000020443|REFSEQ:NP_037035 Tax_Id=10116 Gene_Symbol=Anp32a Acidic leucine-rich nuclear phosphoprotein 32 family member A	2	15	28.564	2.0327e-05
IPI00870129	>IPI:IPI00870129.1|ENSEMBL:ENSRNOP00000007972|REFSEQ:NP_001100068 Tax_Id=10116 Gene_Symbol=Ctnna2 catenin, alpha 2	2	5.7	105.28	2.1775e-05
IPI00563088;IPI00370448;IPI00365284;IPI00949226;IPI00767350;IPI00950388;IPI00776650	>IPI:IPI00563088.2|ENSEMBL:ENSRNOP00000049629|REFSEQ:XP_001060756;XP_213569 Tax_Id=10116 Gene_Symbol=Eif4g1 similar to eukaryotic translation initiation factor 4, gamma 1 isoform a;>IPI:IPI00370448.4|ENSEMBL:ENSRNOP00000040698 Tax_Id=10116 Gene_Symbol=Eif4	2	1.1	175.7	2.7112e-05
IPI00231651	>IPI:IPI00231651.6|SWISS-PROT:Q05175|ENSEMBL:ENSRNOP00000034912|REFSEQ:NP_071636 Tax_Id=10116 Gene_Symbol=Basp1 Brain acid soluble protein 1	2	16.3	21.817	2.7404e-05
IPI00421609;IPI00776756;IPI00767226	>IPI:IPI00421609.1|TREMBL:Q6JP77|ENSEMBL:ENSRNOP00000017617|REFSEQ:NP_001001801 Tax_Id=10116 Gene_Symbol=Akap7 AKAP18 delta isoform;>IPI:IPI00776756.2|ENSEMBL:ENSRNOP00000058030 Tax_Id=10116 Gene_Symbol=Akap7 39 kDa protein;>IPI:IPI00767226.1|REFSEQ:XP_001	2	5.7	39.417	3.9164e-05
IPI00556932;IPI00766320;IPI00780961;IPI00560461;IPI00560818;IPI00480852;IPI00190348;IPI00209163;IPI00388454;IPI00393508;IPI00734783;IPI00764164;IPI00768311;IPI00551802;IPI00368662;IPI00231976	>IPI:IPI00556932.2|ENSEMBL:ENSRNOP00000042464 Tax_Id=10116 Gene_Symbol=- 16 kDa protein;>IPI:IPI00766320.2|ENSEMBL:ENSRNOP00000040715|REFSEQ:NP_001101884;XP_001061167 Tax_Id=10116 Gene_Symbol=Hist1h2bm;LOC682355 histone cluster 1, H2bm;>IPI:IPI00780961.2|E	2	16.3	16.352	4.111e-05
IPI00371036;IPI00896755;IPI00951200	>IPI:IPI00371036.1|SWISS-PROT:P84817|ENSEMBL:ENSRNOP00000001924 Tax_Id=10116 Gene_Symbol=Fis1 Mitochondrial fission 1 protein;>IPI:IPI00896755.1|TREMBL:B2RZ80|ENSEMBL:ENSRNOP00000060173 Tax_Id=10116 Gene_Symbol=Fis1 Fis1 protein;>IPI:IPI00951200.1|ENSEMBL:	2	17.1	16.994	4.1651e-05
IPI00205097	>IPI:IPI00205097.1|SWISS-PROT:Q91V33|ENSEMBL:ENSRNOP00000013263|REFSEQ:NP_569089 Tax_Id=10116 Gene_Symbol=Khdrbs1 KH domain-containing, RNA-binding, signal transduction-associated protein 1	2	7.7	48.315	5.0342e-05
IPI00231194	>IPI:IPI00231194.5|SWISS-PROT:O08557|ENSEMBL:ENSRNOP00000044971|REFSEQ:NP_071633 Tax_Id=10116 Gene_Symbol=Ddah1 N(G),N(G)-dimethylarginine dimethylaminohydrolase 1	3	21.1	31.426	7.6204e-05
IPI00373266;IPI00949364	>IPI:IPI00373266.3|ENSEMBL:ENSRNOP00000007777 Tax_Id=10116 Gene_Symbol=Rbm28 84 kDa protein;>IPI:IPI00949364.1|ENSEMBL:ENSRNOP00000059579|REFSEQ:NP_001101320 Tax_Id=10116 Gene_Symbol=Rbm28 RNA binding motif protein 28	2	2.8	83.942	0.00013587		91		176
IPI00366398	>IPI:IPI00366398.2|SWISS-PROT:Q641X8|ENSEMBL:ENSRNOP00000029790|REFSEQ:NP_001011990 Tax_Id=10116 Gene_Symbol=Eif3e Eukaryotic translation initiation factor 3 subunit E	2	3.8	52.22	0.000141
IPI00365935;IPI00214669	>IPI:IPI00365935.3|SWISS-PROT:P83868|TREMBL:B2GV92|ENSEMBL:ENSRNOP00000003787|REFSEQ:NP_001124461 Tax_Id=10116 Gene_Symbol=Ptges3 Prostaglandin E synthase 3;>IPI:IPI00214669.3|TREMBL:Q5PQL9|ENSEMBL:ENSRNOP00000055283|REFSEQ:NP_001014294 Tax_Id=10116 Gene_S	2	10.6	18.721	0.00020038
IPI00205988;IPI00903444	>IPI:IPI00205988.2|SWISS-PROT:Q6BBI8|ENSEMBL:ENSRNOP00000004938|REFSEQ:NP_001003709 Tax_Id=10116 Gene_Symbol=Ufc1 Ufm1-conjugating enzyme 1;>IPI:IPI00903444.1|TREMBL:B3IYD2 Tax_Id=10116 Gene_Symbol=- Ufm1-conjugating enzyme 1-short form	2	19.8	19.492	0.0002379
IPI00211593	>IPI:IPI00211593.1|SWISS-PROT:P07895|TREMBL:C8CHS6|ENSEMBL:ENSRNOP00000025794|REFSEQ:NP_058747 Tax_Id=10116 Gene_Symbol=Sod2 Superoxide dismutase [Mn], mitochondrial	2	19.4	24.674	0.00037548
IPI00208236	>IPI:IPI00208236.1|SWISS-PROT:Q642A4|ENSEMBL:ENSRNOP00000021775|REFSEQ:NP_001007752 Tax_Id=10116 Gene_Symbol=MGC94207 UPF0598 protein C8orf82 homolog	2	12.8	24.397	0.0004974
IPI00476899;IPI00557435	>IPI:IPI00476899.1|TREMBL:B5DEN5|ENSEMBL:ENSRNOP00000036882|REFSEQ:NP_001102269 Tax_Id=10116 Gene_Symbol=Eef1b2 Eukaryotic translation elongation factor 1 beta 2;>IPI:IPI00557435.2|ENSEMBL:ENSRNOP00000051491 Tax_Id=10116 Gene_Symbol=- 24 kDa protein	2	7.1	24.675	0.00069379
IPI00914280	>IPI:IPI00914280.1|REFSEQ:NP_001128478 Tax_Id=10116 Gene_Symbol=Nrn1l neuritin 1-like	2	8	17.429	0.0010574
IPI00195516	>IPI:IPI00195516.6|SWISS-PROT:P20059|ENSEMBL:ENSRNOP00000024710|REFSEQ:NP_445770 Tax_Id=10116 Gene_Symbol=Hpx Hemopexin	2	3.7	51.35	0.0013778
IPI00373587	>IPI:IPI00373587.3|TREMBL:B2RYQ2|ENSEMBL:ENSRNOP00000024914|REFSEQ:NP_001102047 Tax_Id=10116 Gene_Symbol=Ppp2r4 Protein phosphatase 2A, regulatory subunit B	2	12.1	36.617	0.0016592
IPI00763599;IPI00884589;IPI00884576;IPI00203846	>IPI:IPI00763599.2|ENSEMBL:ENSRNOP00000005372|REFSEQ:NP_001128339;XP_001055266 Tax_Id=10116 Gene_Symbol=R3hdm1 R3H domain containing 1;>IPI:IPI00884589.1|TREMBL:A9CMB1|REFSEQ:XP_001054959;XP_001055078 Tax_Id=10116 Gene_Symbol=R3hdm1 similar to R3H domain;>	2	1.6	124.12	0.0033647
IPI00200391;IPI00190462	>IPI:IPI00200391.1|SWISS-PROT:P63331|ENSEMBL:ENSRNOP00000007621|REFSEQ:NP_058735 Tax_Id=10116 Gene_Symbol=Ppp2ca Serine/threonine-protein phosphatase 2A catalytic subunit alpha isoform;>IPI:IPI00190462.1|SWISS-PROT:P62716|ENSEMBL:ENSRNOP00000020663|REFSEQ:	2	14.6	35.608	0.0046653
IPI00360991	>IPI:IPI00360991.3|TREMBL:Q3KRD9|ENSEMBL:ENSRNOP00000032296|REFSEQ:XP_001079649;XP_219779 Tax_Id=10116 Gene_Symbol=RGD1311595 similar to Y40C5A.3	2	1	225.38	0.0046872	17		1384
IPI00196623	>IPI:IPI00196623.4|ENSEMBL:ENSRNOP00000017830 Tax_Id=10116 Gene_Symbol=Rps6ka2 19 kDa protein	2	10.2	18.787	0.0057197

## Sheet: RAC Tris
Protein IDs	Fasta headers	Peptides	Sequence coverage [%]	Mol. weight [kDa]	PEP	Ox (C) site IDs	Oxidation (M) site IDs	Ox (C) site positions	Oxidation (M) site positions				Analysis:	removed all with only 1 peptide
IPI00189795;IPI00471523;IPI00764107;IPI00870141;IPI00763798;IPI00368301;IPI00393504	>IPI:IPI00189795.1|SWISS-PROT:P68370|ENSEMBL:ENSRNOP00000006322|REFSEQ:NP_071634 Tax_Id=10116 Gene_Symbol=Tuba1a Tubulin alpha-1A chain;>IPI:IPI00471523.1|SWISS-PROT:Q68FR8|ENSEMBL:ENSRNOP00000039152;ENSRNOP00000049998|REFSEQ:NP_001019507;NP_001035097;XP_0	24	68.1	50.135	0		22		398
IPI00191737	>IPI:IPI00191737.6|SWISS-PROT:P02770|ENSEMBL:ENSRNOP00000003921|REFSEQ:NP_599153 Tax_Id=10116 Gene_Symbol=Alb Serum albumin	26	53.1	68.73	0
IPI00195673;CON__ENSEMBL:ENSBTAP00000025008;IPI00768167	>IPI:IPI00195673.1|TREMBL:Q4QQV0|ENSEMBL:ENSRNOP00000024947|REFSEQ:NP_001020846 Tax_Id=10116 Gene_Symbol=Tubb6 Tubulin, beta 6	16	41.6	50.059	0		25;26;27;28;29;30		170;257;267;293;299;300
IPI00196661;IPI00949530;IPI00553953	>IPI:IPI00196661.1|SWISS-PROT:P68255|ENSEMBL:ENSRNOP00000011501|REFSEQ:NP_037185 Tax_Id=10116 Gene_Symbol=Ywhaq 14-3-3 protein theta;>IPI:IPI00949530.1|ENSEMBL:ENSRNOP00000060368 Tax_Id=10116 Gene_Symbol=Ywhaq 27 kDa protein	16	67.3	27.778	0		31;32;33		1;160;218
IPI00197579;IPI00829443	>IPI:IPI00197579.2|SWISS-PROT:P69897-1|ENSEMBL:ENSRNOP00000001095|REFSEQ:NP_775125 Tax_Id=10116 Gene_Symbol=Tubb5 Isoform 1 of Tubulin beta-5 chain;>IPI:IPI00829443.1|SWISS-PROT:P69897-2|ENSEMBL:ENSRNOP00000060177 Tax_Id=10116 Gene_Symbol=Tubb5 Isoform 2 o	28	78.8	49.67	0		27;29;30;34;35;36;37;38;39;40;41;42;43		73;147;164;233;257;267;299;300;321;323;330;363;388
IPI00199394	>IPI:IPI00199394.2|SWISS-PROT:P13233|ENSEMBL:ENSRNOP00000023875|REFSEQ:NP_036941 Tax_Id=10116 Gene_Symbol=Cnp 2,3-cyclic-nucleotide 3-phosphodiesterase	27	67.6	47.268	0	1	45	334	80
IPI00204375;IPI00777816	>IPI:IPI00204375.2|SWISS-PROT:Q00981|ENSEMBL:ENSRNOP00000003248|REFSEQ:NP_058933 Tax_Id=10116 Gene_Symbol=Uchl1 Ubiquitin carboxyl-terminal hydrolase isozyme L1;>IPI:IPI00777816.1|ENSEMBL:ENSRNOP00000056108 Tax_Id=10116 Gene_Symbol=Uchl1 25 kDa protein	16	92.4	24.838	0	2	46;47;48	152	1;6;179
IPI00209258;IPI00475874;IPI00776619;REV__IPI00370294	>IPI:IPI00209258.5|ENSEMBL:ENSRNOP00000042382 Tax_Id=10116 Gene_Symbol=Spna2 285 kDa protein;>IPI:IPI00475874.5|TREMBL:C9EH87|ENSEMBL:ENSRNOP00000019239 Tax_Id=10116 Gene_Symbol=Spna2 Alpha II spectrin;>IPI:IPI00776619.2|SWISS-PROT:P16086|TREMBL:Q63363;Q6I	54	29.3	285.04	0
IPI00230897;IPI00951116;CON__Q3SX09;CON__P02070	>IPI:IPI00230897.5|SWISS-PROT:P02091|ENSEMBL:ENSRNOP00000063652|REFSEQ:NP_150237 Tax_Id=10116 Gene_Symbol=Hbb Hemoglobin subunit beta-1;>IPI:IPI00951116.1|ENSEMBL:ENSRNOP00000048250 Tax_Id=10116 Gene_Symbol=Hbb 16 kDa protein	13	85	15.979	0		52;53		56;110
IPI00324020	>IPI:IPI00324020.6|SWISS-PROT:P09606|REFSEQ:NP_058769 Tax_Id=10116 Gene_Symbol=Glul Glutamine synthetase	21	65.4	42.267	0		56		214
IPI00324893	>IPI:IPI00324893.4|SWISS-PROT:P63102|ENSEMBL:ENSRNOP00000030885|REFSEQ:NP_037143 Tax_Id=10116 Gene_Symbol=Ywhaz 14-3-3 protein zeta/delta	15	63.7	27.771	0		32;57;58		1;160;218
IPI00339167;CON__ENSEMBL:ENSBTAP00000016242	>IPI:IPI00339167.5|SWISS-PROT:Q6P9V9|ENSEMBL:ENSRNOP00000042628|REFSEQ:NP_001037735 Tax_Id=10116 Gene_Symbol=Tuba1b Tubulin alpha-1B chain;>ENSEMBL:ENSBTAP00000016242 (Bos taurus) similar to alpha-tubulin I isoform 1	24	67.8	50.279	0		22		400
IPI00362160	>IPI:IPI00362160.1|SWISS-PROT:Q4QRB4|ENSEMBL:ENSRNOP00000023452|REFSEQ:NP_640347 Tax_Id=10116 Gene_Symbol=Tubb3 Tubulin beta-3 chain	26	76.9	50.418	0		25;27;28;29;30;34;37;38;62;63		73;164;257;267;293;299;300;330;363;388
IPI00362927;IPI00361239	>IPI:IPI00362927.1|SWISS-PROT:Q5XIF6|ENSEMBL:ENSRNOP00000004797|REFSEQ:NP_001007005 Tax_Id=10116 Gene_Symbol=Tuba4a Tubulin alpha-4A chain	22	59.8	49.924	0		22		398
IPI00365423;IPI00389636;IPI00947759	>IPI:IPI00365423.1|TREMBL:O35511;Q5XI34|ENSEMBL:ENSRNOP00000015019|REFSEQ:NP_476481 Tax_Id=10116 Gene_Symbol=Ppp2r1a Protein phosphatase 2 (Formerly 2A), regulatory subunit A (PR 65), alpha isoform, isoform CRA_a	32	67.2	65.322	0		64;65;66		180;350;489
IPI00400573	>IPI:IPI00400573.1|SWISS-PROT:Q6P9T8|ENSEMBL:ENSRNOP00000013863|REFSEQ:NP_954525 Tax_Id=10116 Gene_Symbol=Tubb2c Tubulin beta-2C chain	29	77.3	49.8	0		25;27;29;30;35;36;37;38;39;42;43;68;69;70		1;73;147;164;257;267;293;299;300;321;323;330;363;388
IPI00470288;IPI00211053	>IPI:IPI00470288.4|SWISS-PROT:P07335|ENSEMBL:ENSRNOP00000015122|REFSEQ:NP_036661 Tax_Id=10116 Gene_Symbol=Ckb Creatine kinase B-type	22	71.4	42.725	0		72;73;74		352;363;377
IPI00475639	>IPI:IPI00475639.4|SWISS-PROT:P85108|ENSEMBL:ENSRNOP00000023611|REFSEQ:NP_001102589 Tax_Id=10116 Gene_Symbol=Tubb2a Tubulin beta-2A chain	29	79.6	49.906	0		26;27;29;30;34;36;38;39;40;42;43;70;75;76		73;147;170;233;257;267;293;299;300;321;323;330;363;388
IPI00655259	>IPI:IPI00655259.1|SWISS-PROT:Q3KRE8|ENSEMBL:ENSRNOP00000023582|REFSEQ:NP_001013908 Tax_Id=10116 Gene_Symbol=Tubb2b Tubulin beta-2B chain	29	79.6	49.953	0		26;27;29;30;34;36;38;39;40;42;43;70;75;76		73;147;170;233;257;267;293;299;300;321;323;330;363;388
IPI00765366	>IPI:IPI00765366.1|TREMBL:B4F7C2|REFSEQ:NP_543158 Tax_Id=10116 Gene_Symbol=Tubb4 tubulin, beta 4	29	83.1	49.585	0		25;27;29;30;35;37;38;39;40;68;69;78;79		1;73;147;164;233;257;267;293;299;300;330;363;388
IPI00951991;IPI00231734;IPI00195851;IPI00471911;IPI00876620;IPI00358543	>IPI:IPI00951991.1|ENSEMBL:ENSRNOP00000031940 Tax_Id=10116 Gene_Symbol=Aldoa 45 kDa protein;>IPI:IPI00231734.5|SWISS-PROT:P05065|ENSEMBL:ENSRNOP00000032320|REFSEQ:NP_036627 Tax_Id=10116 Gene_Symbol=Aldoa Fructose-bisphosphate aldolase A;>IPI:IPI00195851.1|	26	51.7	45.086	0
CON__P02769;IPI00191740	>P02769 SWISS-PROT:P02769 (Bos taurus) Bovine serum albumin precursor	24	43.8	69.293	1.1809e-303
IPI00231816	>IPI:IPI00231816.5|SWISS-PROT:P62762|TREMBL:Q56A29|ENSEMBL:ENSRNOP00000007609|REFSEQ:NP_036818 Tax_Id=10116 Gene_Symbol=Vsnl1 Visinin-like protein 1	16	87.4	22.142	1.4219e-293		54;55		13;121
IPI00231192	>IPI:IPI00231192.5|SWISS-PROT:P11517|ENSEMBL:ENSRNOP00000048546;ENSRNOP00000049976|REFSEQ:NP_001104739;NP_001106694;XP_001070195 Tax_Id=10116 Gene_Symbol=LOC100134871;LOC689064;Hbb;MGC72973 Hemoglobin subunit beta-2	13	81	15.982	5.2925e-285		52		110
IPI00231767;IPI00421392;IPI00765670;IPI00339162;IPI00769156;IPI00764805	>IPI:IPI00231767.5|SWISS-PROT:P48500|ENSEMBL:ENSRNOP00000020647|REFSEQ:NP_075211 Tax_Id=10116 Gene_Symbol=Tpi1 Triosephosphate isomerase;>IPI:IPI00421392.1|TREMBL:Q6SA19|REFSEQ:NP_001028244 Tax_Id=10116 Gene_Symbol=LOC500959 Triosephosphate isomerase;>IPI:	16	77.5	26.849	6.866e-266
IPI00765011;CON__P60712;IPI00189819;IPI00896224;IPI00948496;IPI00561918;IPI00564357;IPI00949879;IPI00950342	>IPI:IPI00765011.1|REFSEQ:XP_001081785 Tax_Id=10116 Gene_Symbol=LOC295810 similar to Actin, cytoplasmic 2;>P60712 SWISS-PROT:P60712 (Bos taurus) Actin, cytoplasmic 1;>IPI:IPI00189819.1|SWISS-PROT:P60711|TREMBL:Q99NC6;Q9JLX9|ENSEMBL:ENSRNOP00000044296|REFSE	20	45.5	58.801	1.0817e-258		18;19;20;21		205;208;466;486
IPI00231260;IPI00392956	>IPI:IPI00231260.5|SWISS-PROT:O35244|ENSEMBL:ENSRNOP00000030323|REFSEQ:NP_446028 Tax_Id=10116 Gene_Symbol=Prdx6 Peroxiredoxin-6;>IPI:IPI00392956.2|ENSEMBL:ENSRNOP00000003961 Tax_Id=10116 Gene_Symbol=Prdx6 20 kDa protein	12	64.7	24.818	1.1713e-251
IPI00421539;IPI00950672	>IPI:IPI00421539.3|SWISS-PROT:Q9ER34|ENSEMBL:ENSRNOP00000029144|REFSEQ:NP_077374 Tax_Id=10116 Gene_Symbol=Aco2 Aconitate hydratase, mitochondrial;>IPI:IPI00950672.1|ENSEMBL:ENSRNOP00000059782 Tax_Id=10116 Gene_Symbol=Aco2 85 kDa protein	23	37.9	85.432	3.0183e-237
IPI00210635	>IPI:IPI00210635.2|SWISS-PROT:Q9QUL6|TREMBL:O88960;O88975|ENSEMBL:ENSRNOP00000006361|REFSEQ:NP_068516 Tax_Id=10116 Gene_Symbol=Nsf Vesicle-fusing ATPase	17	22.6	82.652	4.7689e-229
IPI00197711;IPI00203823;IPI00781221;IPI00566858;IPI00464822;IPI00555243;IPI00952370;IPI00950051;IPI00949290;IPI00765152	>IPI:IPI00197711.1|SWISS-PROT:P04642|TREMBL:B5DEN4;Q6P9U7|ENSEMBL:ENSRNOP00000017468|REFSEQ:NP_058721 Tax_Id=10116 Gene_Symbol=Ldha L-lactate dehydrogenase A chain;>IPI:IPI00203823.2|REFSEQ:XP_001056645;XP_576374 Tax_Id=10116 Gene_Symbol=RGD1562690 similar	14	43.4	36.45	1.7714e-216
IPI00197696	>IPI:IPI00197696.2|SWISS-PROT:P04636|TREMBL:Q0QF43|ENSEMBL:ENSRNOP00000001958|REFSEQ:NP_112413 Tax_Id=10116 Gene_Symbol=Mdh2 Malate dehydrogenase, mitochondrial	12	42	35.683	3.2022e-204
IPI00193402;IPI00417753;IPI00364904	>IPI:IPI00193402.5|SWISS-PROT:P56536|ENSEMBL:ENSRNOP00000006341|REFSEQ:NP_001101200 Tax_Id=10116 Gene_Symbol=Kif5c kinesin family member 5C	12	16.8	109.18	7.0166e-201
IPI00555287;IPI00952273;IPI00373419;IPI00421677	>IPI:IPI00555287.3|TREMBL:Q6XD99|ENSEMBL:ENSRNOP00000008210|REFSEQ:NP_001013148 Tax_Id=10116 Gene_Symbol=Sptbn1 Non-erythroid spectrin beta;>IPI:IPI00952273.1|TREMBL:Q5D002|ENSEMBL:ENSRNOP00000061462 Tax_Id=10116 Gene_Symbol=Sptbn1 Sptbn1 protein;>IPI:IPI0	29	16.7	274.06	1.0349e-200
IPI00205036	>IPI:IPI00205036.1|ENSEMBL:ENSRNOP00000044081|REFSEQ:NP_001007723 Tax_Id=10116 Gene_Symbol=LOC360504 hemoglobin alpha 2 chain	9	71.8	15.284	1.0941e-200		49		33
IPI00951963;IPI00327144;IPI00763463;IPI00369419;IPI00368043;IPI00764939	>IPI:IPI00951963.1|ENSEMBL:ENSRNOP00000028041 Tax_Id=10116 Gene_Symbol=Cfl1 24 kDa protein;>IPI:IPI00327144.7|SWISS-PROT:P45592|ENSEMBL:ENSRNOP00000059624|REFSEQ:NP_058843 Tax_Id=10116 Gene_Symbol=Cfl1 Cofilin-1;>IPI:IPI00763463.1|REFSEQ:XP_001067293;XP_00	12	54.4	24.457	1.5395e-198
IPI00287835;CON__P01966;IPI00213611;IPI00421293	>IPI:IPI00287835.7|SWISS-PROT:P01946|TREMBL:B1H216|ENSEMBL:ENSRNOP00000044233|REFSEQ:NP_037228 Tax_Id=10116 Gene_Symbol=Hba-a2 Hemoglobin subunit alpha-1/2	10	75.4	15.328	1.6053e-197		49		33
IPI00365393	>IPI:IPI00365393.2|ENSEMBL:ENSRNOP00000034617|REFSEQ:NP_001101931 Tax_Id=10116 Gene_Symbol=Tppp tubulin polymerization promoting protein	9	43.1	23.546	2.1867e-196
IPI00231118	>IPI:IPI00231118.5|SWISS-PROT:P07171|ENSEMBL:ENSRNOP00000010845|REFSEQ:NP_114190 Tax_Id=10116 Gene_Symbol=Calb1 Calbindin	12	62.8	29.994	5.8121e-189
IPI00205372;IPI00230938	>IPI:IPI00205372.3|SWISS-PROT:P61765-1|ENSEMBL:ENSRNOP00000021178|REFSEQ:NP_037170 Tax_Id=10116 Gene_Symbol=Stxbp1 Isoform 1 of Syntaxin-binding protein 1;>IPI:IPI00230938.1|SWISS-PROT:P61765-2|ENSEMBL:ENSRNOP00000021189 Tax_Id=10116 Gene_Symbol=Stxbp1 Iso	20	45.1	67.568	2.9983e-187		50		38
IPI00231736;IPI00454435;IPI00561972	>IPI:IPI00231736.9|SWISS-PROT:P09117|ENSEMBL:ENSRNOP00000015535|REFSEQ:NP_036629 Tax_Id=10116 Gene_Symbol=Aldoc Fructose-bisphosphate aldolase C	15	46.6	39.283	2.9675e-167	6		202
IPI00882480	>IPI:IPI00882480.1|ENSEMBL:ENSRNOP00000023806|REFSEQ:XP_575592 Tax_Id=10116 Gene_Symbol=Pcbp1 similar to Poly(rC)-binding protein 1	5	20.8	37.497	1.3564e-154
IPI00231677	>IPI:IPI00231677.5|SWISS-PROT:P68511|ENSEMBL:ENSRNOP00000024388|REFSEQ:NP_037184 Tax_Id=10116 Gene_Symbol=Ywhah 14-3-3 protein eta	9	35	28.211	4.6083e-153		31		223
IPI00189813;IPI00194087;IPI00197129;IPI00200455;IPI00560160	>IPI:IPI00189813.1|SWISS-PROT:P68136|ENSEMBL:ENSRNOP00000024084|REFSEQ:NP_062085 Tax_Id=10116 Gene_Symbol=Acta1 Actin, alpha skeletal muscle;>IPI:IPI00194087.3|SWISS-PROT:P68035|ENSEMBL:ENSRNOP00000011773|REFSEQ:NP_062056 Tax_Id=10116 Gene_Symbol=Actc1 Act	12	30.2	42.051	9.2399e-153		18;19;20;23		46;49;84;327
IPI00365736;IPI00389954;IPI00948503;IPI00896128;IPI00779429;IPI00947667;IPI00392157;IPI00366215;IPI00327118	>IPI:IPI00365736.3|SWISS-PROT:Q91Z79|ENSEMBL:ENSRNOP00000028142|REFSEQ:XP_001080725;XP_341857 Tax_Id=10116 Gene_Symbol=Ppfia3 similar to Liprin-alpha-3;>IPI:IPI00389954.2|ENSEMBL:ENSRNOP00000029330 Tax_Id=10116 Gene_Symbol=Ppfia3 116 kDa protein	14	13	149.93	6.1928e-148
IPI00231685;IPI00763673	>IPI:IPI00231685.5|SWISS-PROT:P84076|ENSEMBL:ENSRNOP00000009153|REFSEQ:NP_058818 Tax_Id=10116 Gene_Symbol=Hpca Neuron-specific calcium-binding protein hippocalcin;>IPI:IPI00763673.1|REFSEQ:XP_001060450 Tax_Id=10116 Gene_Symbol=Hpca similar to Neuron-specif	8	46.6	22.427	2.9826e-144
IPI00949661;IPI00204447;IPI00781701;IPI00210971;IPI00211083;IPI00876628;IPI00876601;IPI00876629	>IPI:IPI00949661.1|ENSEMBL:ENSRNOP00000062895 Tax_Id=10116 Gene_Symbol=Vamp2 18 kDa protein;>IPI:IPI00204447.3|TREMBL:Q9WUW2|ENSEMBL:ENSRNOP00000009586 Tax_Id=10116 Gene_Symbol=Vamp2 Vesicle associated membrane protein 2B;>IPI:IPI00781701.2|SWISS-PROT:P630	4	30.4	17.62	4.0883e-136
IPI00382069;IPI00326606	>IPI:IPI00382069.1|SWISS-PROT:Q8VBU2-1|ENSEMBL:ENSRNOP00000014743;ENSRNOP00000042949 Tax_Id=10116 Gene_Symbol=Ndrg2 Isoform 1 of Protein NDRG2;>IPI:IPI00326606.4|SWISS-PROT:Q8VBU2-2|ENSEMBL:ENSRNOP00000039619|REFSEQ:NP_598267 Tax_Id=10116 Gene_Symbol=Ndrg2	9	49.1	40.779	8.8401e-133		59;60		196;288
IPI00464805;IPI00608171;IPI00558998;IPI00464574;IPI00557468;IPI00568045;IPI00197192;IPI00780141;IPI00555167	>IPI:IPI00464805.2|TREMBL:Q6AYU2;Q6AYU5|ENSEMBL:ENSRNOP00000052173|REFSEQ:NP_001013241 Tax_Id=10116 Gene_Symbol=Pcbp2 Poly(RC) binding protein 2;>IPI:IPI00608171.1|TREMBL:Q4V8F6 Tax_Id=10116 Gene_Symbol=Pcbp2 Pcbp2 protein;>IPI:IPI00558998.3|ENSEMBL:ENSRNO	5	20.3	38.58	3.0021e-128
IPI00207252	>IPI:IPI00207252.1|SWISS-PROT:Q8VI04|ENSEMBL:ENSRNOP00000027459|REFSEQ:NP_659557 Tax_Id=10116 Gene_Symbol=Asrgl1 L-asparaginase	10	33.3	34.41	1.6172e-124
IPI00373722;IPI00766057;IPI00214242	>IPI:IPI00373722.4|ENSEMBL:ENSRNOP00000014859|REFSEQ:XP_001075101;XP_224534 Tax_Id=10116 Gene_Symbol=Ipo5 similar to RAN binding protein 5	15	20.3	123.7	8.6509e-121
IPI00387771;IPI00559637	>IPI:IPI00387771.6|SWISS-PROT:P10111|ENSEMBL:ENSRNOP00000009179;ENSRNOP00000009407|REFSEQ:NP_058797 Tax_Id=10116 Gene_Symbol=Ppia Peptidyl-prolyl cis-trans isomerase A	5	42.1	17.874	3.5202e-113
IPI00208284;IPI00193568;IPI00389890;IPI00948808;IPI00388301;IPI00207820;IPI00781730	>IPI:IPI00208284.3|SWISS-PROT:O35303-1|ENSEMBL:ENSRNOP00000002478 Tax_Id=10116 Gene_Symbol=Dnm1l Isoform 1 of Dynamin-1-like protein;>IPI:IPI00193568.3|SWISS-PROT:O35303-4|ENSEMBL:ENSRNOP00000002477 Tax_Id=10116 Gene_Symbol=Dnm1l Isoform 4 of Dynamin-1-lik	14	26.1	83.907	1.5284e-106
IPI00198720	>IPI:IPI00198720.1|SWISS-PROT:Q99NA5|ENSEMBL:ENSRNOP00000015102|REFSEQ:NP_446090 Tax_Id=10116 Gene_Symbol=Idh3a Isocitrate dehydrogenase [NAD] subunit alpha, mitochondrial	13	39.6	39.613	3.1697e-106		44		301
IPI00950119;IPI00781926;IPI00387852;IPI00951934;IPI00782639	>IPI:IPI00950119.1|ENSEMBL:ENSRNOP00000059057 Tax_Id=10116 Gene_Symbol=Snap91 92 kDa protein;>IPI:IPI00781926.1|ENSEMBL:ENSRNOP00000053717 Tax_Id=10116 Gene_Symbol=Snap91 86 kDa protein;>IPI:IPI00387852.3|ENSEMBL:ENSRNOP00000030821 Tax_Id=10116 Gene_Symbol	13	20	92.17	1.7693e-105
IPI00231864;IPI00362298;IPI00768916	>IPI:IPI00231864.5|SWISS-PROT:P62898|ENSEMBL:ENSRNOP00000014058;ENSRNOP00000041521|REFSEQ:NP_036971 Tax_Id=10116 Gene_Symbol=Cycs Cytochrome c, somatic;>IPI:IPI00362298.1|ENSEMBL:ENSRNOP00000047596|REFSEQ:XP_001072565;XP_001075173 Tax_Id=10116 Gene_Symbol=	4	38.1	11.605	9.7531e-104
IPI00212014	>IPI:IPI00212014.3|SWISS-PROT:P46462|ENSEMBL:ENSRNOP00000040121|REFSEQ:NP_446316 Tax_Id=10116 Gene_Symbol=Vcp Transitional endoplasmic reticulum ATPase	16	25.1	89.348	4.1548e-103		51		550
IPI00368347;IPI00207115	>IPI:IPI00368347.2|SWISS-PROT:Q5U300|ENSEMBL:ENSRNOP00000033950|REFSEQ:NP_001014102 Tax_Id=10116 Gene_Symbol=Uba1 Ubiquitin-like modifier-activating enzyme 1	16	23.5	117.79	8.7429e-103
IPI00359278;IPI00947753	>IPI:IPI00359278.2|SWISS-PROT:Q5M7A7|ENSEMBL:ENSRNOP00000007104|REFSEQ:NP_001014254 Tax_Id=10116 Gene_Symbol=Cnrip1 CB1 cannabinoid receptor-interacting protein 1;>IPI:IPI00947753.1|ENSEMBL:ENSRNOP00000059134 Tax_Id=10116 Gene_Symbol=Cnrip1 19 kDa protein	7	62.8	18.658	2.2111e-102		61		109
IPI00230837;IPI00760126	>IPI:IPI00230837.5|SWISS-PROT:P35213-1|ENSEMBL:ENSRNOP00000016981|REFSEQ:NP_062250 Tax_Id=10116 Gene_Symbol=Ywhab Isoform Long of 14-3-3 protein beta/alpha;>IPI:IPI00760126.1|SWISS-PROT:P35213-2 Tax_Id=10116 Gene_Symbol=Ywhab Isoform Short of 14-3-3 protei	11	43.9	28.054	7.4839e-99		31;32		162;220
IPI00231783	>IPI:IPI00231783.5|SWISS-PROT:P42123|ENSEMBL:ENSRNOP00000017965|REFSEQ:NP_036727 Tax_Id=10116 Gene_Symbol=Ldhb L-lactate dehydrogenase B chain	12	44.6	36.612	3.2259e-97
IPI00554039;IPI00555252;IPI00769218;IPI00559898;IPI00567177;IPI00558018;IPI00767807;IPI00388302;IPI00362452;IPI00390542;IPI00569815;IPI00361815;IPI00559285;IPI00947956;IPI00765892;IPI00568249;IPI00564034;IPI00192409;IPI00950430;IPI00557715;IPI00373541;IPI00776492;IPI00567818;IPI00656375;IPI00566084;IPI00370520;IPI00566322;IPI00564015;IPI00367666;IPI00779861;IPI00948391;IPI00765735;IPI00763753;IPI…	>IPI:IPI00554039.1|REFSEQ:XP_576394 Tax_Id=10116 Gene_Symbol=RGD1565368 similar to glyceraldehyde-3-phosphate dehydrogenase;>IPI:IPI00555252.3|SWISS-PROT:P04797|TREMBL:C8CHS7;Q0QEU1|ENSEMBL:ENSRNOP00000040878|REFSEQ:NP_058704;XP_001059327;XP_001062726 Tax_	8	32.4	35.783	6.5783e-97		77		173
IPI00207146	>IPI:IPI00207146.1|TREMBL:Q62669;Q62670;Q63011;Q63223;Q6PDU6|ENSEMBL:ENSRNOP00000019914|REFSEQ:NP_942071 Tax_Id=10116 Gene_Symbol=MGC72973 Zero beta-1 globin	8	63.3	16.022	4.9282e-92
IPI00326412;IPI00339153	>IPI:IPI00326412.4|SWISS-PROT:P07323|ENSEMBL:ENSRNOP00000005601|REFSEQ:NP_647541 Tax_Id=10116 Gene_Symbol=Eno2 Gamma-enolase;>IPI:IPI00339153.3|ENSEMBL:ENSRNOP00000005535 Tax_Id=10116 Gene_Symbol=Eno2 37 kDa protein	9	37.8	47.14	2.8158e-91
IPI00231639;IPI00951599;IPI00557751;IPI00395250	>IPI:IPI00231639.7|SWISS-PROT:P04905|TREMBL:B6DYQ1;Q6LDP3|ENSEMBL:ENSRNOP00000039050|REFSEQ:NP_058710 Tax_Id=10116 Gene_Symbol=Gstm1 Glutathione S-transferase Mu 1;>IPI:IPI00951599.1|ENSEMBL:ENSRNOP00000059800 Tax_Id=10116 Gene_Symbol=Gstm1 28 kDa protein	13	65.6	25.914	2.9092e-91
IPI00769110;IPI00764825;IPI00763161;IPI00188079;IPI00951128;IPI00764203	>IPI:IPI00769110.1|REFSEQ:XP_001053669 Tax_Id=10116 Gene_Symbol=Rrbp1 similar to Ribosome-binding protein 1 (Ribosome receptor protein) (mRRp) isoform 3;>IPI:IPI00764825.1|REFSEQ:XP_001053726 Tax_Id=10116 Gene_Symbol=Rrbp1 similar to Ribosome-binding prote	13	10.6	153.77	1.5232e-90
IPI00201444;IPI00952389	>IPI:IPI00201444.1|SWISS-PROT:P63170|ENSEMBL:ENSRNOP00000061342|REFSEQ:NP_445771 Tax_Id=10116 Gene_Symbol=Dynll1 Dynein light chain 1, cytoplasmic	7	65.2	10.366	5.7129e-84
CON__P02768-1	>P02768-1 SWISS-PROT:P02768-1 Tax_Id=9606 Gene_Symbol=ALB Isoform 1 of Serum albumin precursor	8	16.4	69.366	4.0037e-83		1		353
IPI00230937	>IPI:IPI00230937.5|SWISS-PROT:P31044|ENSEMBL:ENSRNOP00000001500|REFSEQ:NP_058932 Tax_Id=10116 Gene_Symbol=Pebp1 Phosphatidylethanolamine-binding protein 1	8	67.4	20.801	6.9857e-82
IPI00231512	>IPI:IPI00231512.5|SWISS-PROT:P62749|ENSEMBL:ENSRNOP00000007374|REFSEQ:NP_059052 Tax_Id=10116 Gene_Symbol=Hpcal1 Hippocalcin-like protein 1	10	58	22.338	2.1327e-79
IPI00364311;IPI00947909;CON__Q3ZBD7	>IPI:IPI00364311.1|SWISS-PROT:Q6P6V0|ENSEMBL:ENSRNOP00000029515|REFSEQ:NP_997475 Tax_Id=10116 Gene_Symbol=Gpi Glucose-6-phosphate isomerase;>IPI:IPI00947909.1|ENSEMBL:ENSRNOP00000059217 Tax_Id=10116 Gene_Symbol=Gpi 39 kDa protein	6	17.4	62.826	2.2722e-79
IPI00230835	>IPI:IPI00230835.5|SWISS-PROT:P61983|ENSEMBL:ENSRNOP00000001954|REFSEQ:NP_062249 Tax_Id=10116 Gene_Symbol=Ywhag 14-3-3 protein gamma	9	43.3	28.302	5.2777e-79		31		223
CON__P02754	>P02754 SWISS-PROT:P02754 Beta-lactoglobulin - Bos taurus (Bovine).	6	53.1	18.281	3.358e-76
IPI00208636;IPI00395245	>IPI:IPI00208636.3|SWISS-PROT:Q9Z1B2|ENSEMBL:ENSRNOP00000025589|REFSEQ:NP_742035 Tax_Id=10116 Gene_Symbol=Gstm5 Glutathione S-transferase Mu 5	8	36.4	26.629	3.2235e-75
IPI00231229;IPI00382211	>IPI:IPI00231229.9|SWISS-PROT:P04906|TREMBL:B6DYQ7|ENSEMBL:ENSRNOP00000024601|REFSEQ:NP_036709 Tax_Id=10116 Gene_Symbol=Gstp1 Glutathione S-transferase P	5	39	23.439	6.2614e-74
IPI00190559;IPI00766218;IPI00949766;IPI00211685	>IPI:IPI00190559.3|SWISS-PROT:Q9EQX9|ENSEMBL:ENSRNOP00000055805|REFSEQ:NP_446380 Tax_Id=10116 Gene_Symbol=Ube2n Ubiquitin-conjugating enzyme E2 N;>IPI:IPI00766218.1|REFSEQ:XP_001066426 Tax_Id=10116 Gene_Symbol=LOC683536 similar to ubiquitin-conjugating enz	4	36.8	17.124	1.8074e-73
IPI00231819;IPI00777983;IPI00949736;IPI00627085;IPI00231265;IPI00569103;IPI00782140;IPI00607210;IPI00388054	>IPI:IPI00231819.5|SWISS-PROT:P02688-1|ENSEMBL:ENSRNOP00000022303|REFSEQ:NP_001020462 Tax_Id=10116 Gene_Symbol=Mbp Isoform 1 of Myelin basic protein S;>IPI:IPI00777983.1|ENSEMBL:ENSRNOP00000055098 Tax_Id=10116 Gene_Symbol=Mbp 20 kDa protein;>IPI:IPI0094973	7	33.3	21.502	7.3341e-72
IPI00199426;IPI00198966	>IPI:IPI00199426.8|SWISS-PROT:P50554|ENSEMBL:ENSRNOP00000003633|REFSEQ:NP_112265 Tax_Id=10116 Gene_Symbol=Abat 4-aminobutyrate aminotransferase, mitochondrial;>IPI:IPI00198966.3|ENSEMBL:ENSRNOP00000003620 Tax_Id=10116 Gene_Symbol=Abat 50 kDa protein	4	9.4	56.455	6.247e-71
IPI00327662	>IPI:IPI00327662.3|SWISS-PROT:Q9QWN8|ENSEMBL:ENSRNOP00000026573|REFSEQ:NP_062040 Tax_Id=10116 Gene_Symbol=Sptbn2 Spectrin beta chain, brain 2	6	3.2	271.06	1.2022e-70
IPI00206171;IPI00231051;IPI00328017;IPI00231053;IPI00565211;IPI00231052	>IPI:IPI00206171.1|SWISS-PROT:P15146-1|ENSEMBL:ENSRNOP00000050877 Tax_Id=10116 Gene_Symbol=Map2 Isoform MAP2x of Microtubule-associated protein 2;>IPI:IPI00231051.1|SWISS-PROT:P15146-2|ENSEMBL:ENSRNOP00000051431 Tax_Id=10116 Gene_Symbol=Map2 Isoform MAP2b	10	7.8	202.41	5.8285e-69
IPI00230907;IPI00364060;IPI00392464;IPI00369437	>IPI:IPI00230907.5|SWISS-PROT:P30904|ENSEMBL:ENSRNOP00000008608|REFSEQ:NP_112313 Tax_Id=10116 Gene_Symbol=Mif Macrophage migration inhibitory factor;>IPI:IPI00364060.1|ENSEMBL:ENSRNOP00000043849|REFSEQ:XP_001054317;XP_001074688 Tax_Id=10116 Gene_Symbol=LOC	4	41.7	12.477	7.436e-68
IPI00952351;IPI00190943;IPI00210211	>IPI:IPI00952351.1|ENSEMBL:ENSRNOP00000059250 Tax_Id=10116 Gene_Symbol=Gfap 50 kDa protein;>IPI:IPI00190943.2|SWISS-PROT:P47819-1|ENSEMBL:ENSRNOP00000032389|REFSEQ:NP_058705 Tax_Id=10116 Gene_Symbol=Gfap Isoform 1 of Glial fibrillary acidic protein;>IPI:IP	13	29	50.07	1.7957e-65
IPI00285606	>IPI:IPI00285606.6|SWISS-PROT:Q8CFN2-1|ENSEMBL:ENSRNOP00000030928|REFSEQ:NP_741991 Tax_Id=10116 Gene_Symbol=Cdc42 Isoform 1 of Cell division control protein 42 homolog	6	36.6	21.258	3.4773e-65
IPI00231513	>IPI:IPI00231513.5|SWISS-PROT:P35332|TREMBL:Q9QWR2|ENSEMBL:ENSRNOP00000020486|REFSEQ:NP_059053 Tax_Id=10116 Gene_Symbol=Hpcal4 Hippocalcin-like protein 4	9	51.3	22.245	4.1737e-65
IPI00554031	>IPI:IPI00554031.2|SWISS-PROT:Q05546-2|ENSEMBL:ENSRNOP00000056103 Tax_Id=10116 Gene_Symbol=Tnr Isoform 2 of Tenascin-R	12	14	139.7	6.5236e-64
IPI00325135	>IPI:IPI00325135.3|SWISS-PROT:P62260|ENSEMBL:ENSRNOP00000007100|REFSEQ:NP_113791 Tax_Id=10116 Gene_Symbol=Ywhae 14-3-3 protein epsilon	8	31	29.174	8.6157e-62		31		221
IPI00388289	>IPI:IPI00388289.2|SWISS-PROT:Q8CFN2-2|ENSEMBL:ENSRNOP00000018118 Tax_Id=10116 Gene_Symbol=Cdc42 Isoform 2 of Cell division control protein 42 homolog	6	37.7	21.282	4.4978e-61
IPI00363849	>IPI:IPI00363849.2|TREMBL:P97552|ENSEMBL:ENSRNOP00000003605|REFSEQ:XP_001071300;XP_341134 Tax_Id=10116 Gene_Symbol=Lamc1 similar to Laminin gamma-1 chain precursor	11	9	177.38	2.3246e-60
IPI00191730	>IPI:IPI00191730.1|SWISS-PROT:P61265|ENSEMBL:ENSRNOP00000026063|REFSEQ:NP_036832 Tax_Id=10116 Gene_Symbol=Stx1b Syntaxin-1B	4	18.1	33.244	3.5987e-60
IPI00391300;IPI00211813;IPI00949586;IPI00764167;IPI00765351;IPI00767676;IPI00768204;IPI00951234;IPI00464464;IPI00558912;IPI00464465;IPI00896783	>IPI:IPI00391300.3|ENSEMBL:ENSRNOP00000031321 Tax_Id=10116 Gene_Symbol=Myh10 234 kDa protein;>IPI:IPI00211813.2|TREMBL:P70620|ENSEMBL:ENSRNOP00000003983 Tax_Id=10116 Gene_Symbol=Myh10 Nonmuscle myosin heavy chain B;>IPI:IPI00949586.1|SWISS-PROT:Q9JLT0|TREM	10	7.7	233.61	4.4402e-60
IPI00560533;IPI00951911	>IPI:IPI00560533.3|SWISS-PROT:P27605|ENSEMBL:ENSRNOP00000043388|REFSEQ:NP_036715 Tax_Id=10116 Gene_Symbol=Hprt1 Hypoxanthine-guanine phosphoribosyltransferase;>IPI:IPI00951911.1|TREMBL:Q6LDG5|ENSEMBL:ENSRNOP00000062740 Tax_Id=10116 Gene_Symbol=Hprt1 Hypoxa	7	47.7	24.477	1.3878e-59
IPI00231715;IPI00208265;IPI00203390;IPI00203358	>IPI:IPI00231715.1|SWISS-PROT:P63088-2|TREMBL:Q6AYZ4|ENSEMBL:ENSRNOP00000047912 Tax_Id=10116 Gene_Symbol=Ppp1cc Isoform Gamma-2 of Serine/threonine-protein phosphatase PP1-gamma catalytic subunit;>IPI:IPI00208265.1|SWISS-PROT:P62138|TREMBL:Q04103|ENSEMBL:E	2	10.4	38.504	2.3051e-55
IPI00196509;IPI00231388;IPI00564084;IPI00231391;IPI00231389;IPI00231390;IPI00559333;IPI00555232;IPI00196508;IPI00471519	>IPI:IPI00196509.3|SWISS-PROT:O08839-1|ENSEMBL:ENSRNOP00000017573|REFSEQ:NP_446411 Tax_Id=10116 Gene_Symbol=Bin1 Isoform AMPH2-1 of Myc box-dependent-interacting protein 1;>IPI:IPI00231388.3|SWISS-PROT:O08839-2|ENSEMBL:ENSRNOP00000042320 Tax_Id=10116 Gene_	9	20.1	64.532	2.7113e-54
IPI00209113	>IPI:IPI00209113.3|SWISS-PROT:Q62812|TREMBL:Q62704|ENSEMBL:ENSRNOP00000007398|REFSEQ:NP_037326 Tax_Id=10116 Gene_Symbol=Myh9 Myosin-9	9	7.1	226.34	7.927e-53
IPI00360356	>IPI:IPI00360356.1|ENSEMBL:ENSRNOP00000059847|REFSEQ:NP_001099879 Tax_Id=10116 Gene_Symbol=Actbl2 actin, beta-like 2	5	16.2	41.963	2.381e-50		19;20		45;48
IPI00475480;IPI00471526	>IPI:IPI00475480.3|ENSEMBL:ENSRNOP00000040819|REFSEQ:XP_001065560;XP_232745 Tax_Id=10116 Gene_Symbol=Sfn similar to 14-3-3 protein sigma;>IPI:IPI00471526.3|TREMBL:Q5EBB0;Q68FS0|REFSEQ:NP_001013963 Tax_Id=10116 Gene_Symbol=LOC298795 Similar to 14-3-3 protei	4	9.8	36.856	2.9501e-50		31		308
IPI00205745;IPI00561017;IPI00760113	>IPI:IPI00205745.3|SWISS-PROT:Q9R063-1|ENSEMBL:ENSRNOP00000028687|REFSEQ:NP_446062 Tax_Id=10116 Gene_Symbol=Prdx5 Isoform Mitochondrial of Peroxiredoxin-5, mitochondrial;>IPI:IPI00561017.1|ENSEMBL:ENSRNOP00000039908 Tax_Id=10116 Gene_Symbol=Prdx5 22 kDa pr	4	28.6	22.178	2.6861e-49
IPI00213013	>IPI:IPI00213013.1|SWISS-PROT:O35814|ENSEMBL:ENSRNOP00000028743|REFSEQ:NP_620266 Tax_Id=10116 Gene_Symbol=Stip1 Stress-induced-phosphoprotein 1	9	17.7	62.569	8.1065e-49
IPI00515845;IPI00949208	>IPI:IPI00515845.3|SWISS-PROT:Q5PQN0|REFSEQ:NP_001019542 Tax_Id=10116 Gene_Symbol=Ncald Neurocalcin-delta	7	44.6	22.245	8.7128e-48
IPI00475835;IPI00560275;IPI00777198	>IPI:IPI00475835.3|SWISS-PROT:O08651|ENSEMBL:ENSRNOP00000053019|REFSEQ:NP_113808 Tax_Id=10116 Gene_Symbol=Phgdh D-3-phosphoglycerate dehydrogenase	5	15.2	56.493	2.9491e-47
IPI00205056	>IPI:IPI00205056.1|SWISS-PROT:Q63092|ENSEMBL:ENSRNOP00000025311|REFSEQ:NP_076490 Tax_Id=10116 Gene_Symbol=Camkv CaM kinase-like vesicle-associated protein	5	14.1	54.105	3.5265e-47
IPI00206977	>IPI:IPI00206977.1|SWISS-PROT:Q8VHF5|TREMBL:Q0QEL8|ENSEMBL:ENSRNOP00000034921|REFSEQ:NP_570111 Tax_Id=10116 Gene_Symbol=Cs Citrate synthase, mitochondrial	7	21	51.866	6.4661e-47
IPI00557167;IPI00949293	>IPI:IPI00557167.2|TREMBL:B2RZA9|ENSEMBL:ENSRNOP00000050143 Tax_Id=10116 Gene_Symbol=- Ubiquitin carrier protein;>IPI:IPI00949293.1|ENSEMBL:ENSRNOP00000062836 Tax_Id=10116 Gene_Symbol=- 18 kDa protein	7	60.4	17.861	4.4756e-46
IPI00767805;IPI00371946;IPI00480687;IPI00767087	>IPI:IPI00767805.1|REFSEQ:XP_001061084 Tax_Id=10116 Gene_Symbol=LOC294446 similar to Myristoylated alanine-rich C-kinase substrate (MARCKS) (Protein kinase C substrate 80 kDa protein) isoform 2;>IPI:IPI00371946.3|ENSEMBL:ENSRNOP00000000707|REFSEQ:XP_001060	5	20.8	30.2	5.2855e-46
IPI00326140	>IPI:IPI00326140.3|SWISS-PROT:Q63041|ENSEMBL:ENSRNOP00000009467|REFSEQ:NP_665722 Tax_Id=10116 Gene_Symbol=Pzp Alpha-1-macroglobulin	7	4.6	167.12	5.7591e-46
IPI00231674;IPI00331953;IPI00213677;IPI00231965;IPI00231966;IPI00949488	>IPI:IPI00231674.5|SWISS-PROT:P61206|ENSEMBL:ENSRNOP00000047811|REFSEQ:NP_543180 Tax_Id=10116 Gene_Symbol=Arf3 ADP-ribosylation factor 3;>IPI:IPI00331953.5|SWISS-PROT:P84079|ENSEMBL:ENSRNOP00000041363|REFSEQ:NP_071963 Tax_Id=10116 Gene_Symbol=Arf1 ADP-ribo	7	36.5	20.601	2.8268e-45
IPI00212523;IPI00555262;IPI00359952	>IPI:IPI00212523.1|SWISS-PROT:O88767|ENSEMBL:ENSRNOP00000024711|REFSEQ:NP_476484 Tax_Id=10116 Gene_Symbol=Park7 Protein DJ-1;>IPI:IPI00555262.1|TREMBL:Q5BKC3|ENSEMBL:ENSRNOP00000052374 Tax_Id=10116 Gene_Symbol=Park7 Park7 protein	8	65.1	19.974	3.9841e-44
IPI00192159;IPI00204331;IPI00951790;IPI00951021;IPI00191519	>IPI:IPI00192159.2|SWISS-PROT:P61078|ENSEMBL:ENSRNOP00000045087|REFSEQ:NP_112516 Tax_Id=10116 Gene_Symbol=Ube2d3 Ubiquitin-conjugating enzyme E2 D3;>IPI:IPI00204331.1|SWISS-PROT:P62839|ENSEMBL:ENSRNOP00000059655|REFSEQ:NP_001032369 Tax_Id=10116 Gene_Symbol	2	23.3	16.958	1.1969e-43
IPI00471835;IPI00779326	>IPI:IPI00471835.1|SWISS-PROT:Q66HA8|ENSEMBL:ENSRNOP00000001201|REFSEQ:NP_001011901 Tax_Id=10116 Gene_Symbol=Hsph1 Heat shock protein 105 kDa;>IPI:IPI00779326.2|ENSEMBL:ENSRNOP00000057971 Tax_Id=10116 Gene_Symbol=Hsph1 Protein	8	9.8	96.417	7.1606e-43
IPI00944227;IPI00209000;IPI00559406;IPI00949408;IPI00569024;IPI00557051;IPI00567739;IPI00564020;IPI00387664;IPI00944233;IPI00454444;IPI00230794;IPI00230793;IPI00400546;IPI00944216	>IPI:IPI00944227.2|ENSEMBL:ENSRNOP00000047019 Tax_Id=10116 Gene_Symbol=Plec1 534 kDa protein;>IPI:IPI00209000.2|TREMBL:Q6S3A0|ENSEMBL:ENSRNOP00000046012|REFSEQ:NP_071796 Tax_Id=10116 Gene_Symbol=Plec1 Plectin 6;>IPI:IPI00559406.3|TREMBL:Q6S3A5|ENSEMBL:ENSR	18	4.2	534.37	1.0027e-42
IPI00204644;IPI00231420;IPI00197605	>IPI:IPI00204644.1|SWISS-PROT:P60881-1|ENSEMBL:ENSRNOP00000008734|REFSEQ:NP_112253 Tax_Id=10116 Gene_Symbol=Snap25 Isoform SNAP-25b of Synaptosomal-associated protein 25;>IPI:IPI00231420.1|SWISS-PROT:P60881-2|ENSEMBL:ENSRNOP00000007998 Tax_Id=10116 Gene_Sy	6	33.5	23.315	4.947e-40
IPI00366293;IPI00952474	>IPI:IPI00366293.3|SWISS-PROT:P24329|ENSEMBL:ENSRNOP00000039338|REFSEQ:NP_036940 Tax_Id=10116 Gene_Symbol=Tst Thiosulfate sulfurtransferase;>IPI:IPI00952474.1|ENSEMBL:ENSRNOP00000000202 Tax_Id=10116 Gene_Symbol=Tst 33 kDa protein	8	33.7	33.406	3.8678e-39
IPI00189995	>IPI:IPI00189995.1|SWISS-PROT:P47728|ENSEMBL:ENSRNOP00000022943|REFSEQ:NP_446440 Tax_Id=10116 Gene_Symbol=Calb2 Calretinin	3	17.3	31.404	7.3578e-39
IPI00362105	>IPI:IPI00362105.2|TREMBL:Q32PW9|ENSEMBL:ENSRNOP00000009649|REFSEQ:NP_001093979 Tax_Id=10116 Gene_Symbol=Psmc6 proteasome (prosome, macropain) 26S subunit, ATPase, 6	6	17.9	45.796	1.9744e-38
IPI00207657	>IPI:IPI00207657.1|ENSEMBL:ENSRNOP00000020785|REFSEQ:NP_001100089 Tax_Id=10116 Gene_Symbol=Usp5 ubiquitin specific peptidase 5	9	13.6	95.778	1.6644e-37
IPI00211779;IPI00776784	>IPI:IPI00211779.1|SWISS-PROT:Q63716|ENSEMBL:ENSRNOP00000023132|REFSEQ:NP_476455 Tax_Id=10116 Gene_Symbol=Prdx1 Peroxiredoxin-1	10	59.3	22.109	3.1975e-36
IPI00231771	>IPI:IPI00231771.5|SWISS-PROT:P04631|ENSEMBL:ENSRNOP00000001743|REFSEQ:NP_037323 Tax_Id=10116 Gene_Symbol=S100b Protein S100-B	3	40.2	10.744	5.8134e-36
IPI00950777;IPI00230865	>IPI:IPI00950777.1|ENSEMBL:ENSRNOP00000013494 Tax_Id=10116 Gene_Symbol=Gmfb 17 kDa protein;>IPI:IPI00230865.7|SWISS-PROT:Q63228|ENSEMBL:ENSRNOP00000059018|REFSEQ:NP_112294 Tax_Id=10116 Gene_Symbol=Gmfb Glia maturation factor beta	4	35	16.863	2.1399e-35
IPI00188304	>IPI:IPI00188304.3|SWISS-PROT:Q6P7Q4|ENSEMBL:ENSRNOP00000000650|REFSEQ:NP_997477 Tax_Id=10116 Gene_Symbol=Glo1 Lactoylglutathione lyase	3	20.1	20.819	1.1695e-34
IPI00768104;IPI00952205	>IPI:IPI00768104.1|ENSEMBL:ENSRNOP00000029575|REFSEQ:NP_001101556 Tax_Id=10116 Gene_Symbol=Eea1 early endosome antigen 1;>IPI:IPI00952205.1|ENSEMBL:ENSRNOP00000062917 Tax_Id=10116 Gene_Symbol=Eea1 97 kDa protein	10	8.9	161.27	2.3889e-34
IPI00207069;IPI00766829;IPI00763895;IPI00766034;IPI00766343;IPI00767320;IPI00952335;IPI00564413;IPI00656402	>IPI:IPI00207069.3|TREMBL:Q38PF8|REFSEQ:XP_574618 Tax_Id=10116 Gene_Symbol=Ahnak similar to AHNAK nucleoprotein isoform 1;>IPI:IPI00766829.1|TREMBL:Q38PF9|REFSEQ:XP_001078032 Tax_Id=10116 Gene_Symbol=Ahnak similar to AHNAK nucleoprotein isoform 1 isoform 1	6	16.2	321.32	3.0274e-34
IPI00205396	>IPI:IPI00205396.2|SWISS-PROT:O35095|ENSEMBL:ENSRNOP00000016229|REFSEQ:NP_445995 Tax_Id=10116 Gene_Symbol=Ncdn Neurochondrin	7	12.2	78.923	9.2374e-34
IPI00231358;CON__P02584	>IPI:IPI00231358.6|SWISS-PROT:P62963|ENSEMBL:ENSRNOP00000005370|REFSEQ:NP_071956 Tax_Id=10116 Gene_Symbol=Pfn1 Profilin-1	5	45	14.957	2.3986e-33
IPI00230859	>IPI:IPI00230859.5|SWISS-PROT:P51635|ENSEMBL:ENSRNOP00000023072|REFSEQ:NP_112262 Tax_Id=10116 Gene_Symbol=Akr1a1 Alcohol dehydrogenase [NADP+]	2	9.5	36.505	8.3397e-33
IPI00230787	>IPI:IPI00230787.5|SWISS-PROT:P27139|ENSEMBL:ENSRNOP00000013354|REFSEQ:NP_062164 Tax_Id=10116 Gene_Symbol=Car2 Carbonic anhydrase 2	6	31.9	29.113	8.9371e-33
IPI00192337;IPI00779826	>IPI:IPI00192337.1|SWISS-PROT:P11275|TREMBL:Q924T0|ENSEMBL:ENSRNOP00000041940|REFSEQ:NP_037052 Tax_Id=10116 Gene_Symbol=Camk2a Calcium/calmodulin-dependent protein kinase type II alpha chain;>IPI:IPI00779826.2|ENSEMBL:ENSRNOP00000025283 Tax_Id=10116 Gene_S	7	19.7	54.114	1.0675e-32
IPI00211317	>IPI:IPI00211317.1|SWISS-PROT:Q78P75|ENSEMBL:ENSRNOP00000012279|REFSEQ:NP_542428 Tax_Id=10116 Gene_Symbol=Dynll2 Dynein light chain 2, cytoplasmic	5	40.4	10.35	2.2472e-32
IPI00421428;IPI00231506;IPI00781570	>IPI:IPI00421428.9|SWISS-PROT:P25113|REFSEQ:NP_445742 Tax_Id=10116 Gene_Symbol=Pgam1 Phosphoglycerate mutase 1	9	51.2	28.832	2.4714e-32		71		77
IPI00767147;IPI00464815;IPI00951317;IPI00782342;IPI00387816;IPI00557049;IPI00388191;IPI00951666;IPI00947869;IPI00777730;IPI00565703;IPI00948585	>IPI:IPI00767147.1|REFSEQ:XP_001067222 Tax_Id=10116 Gene_Symbol=Eno1-ps1 similar to Alpha-enolase;>IPI:IPI00464815.11|SWISS-PROT:P04764|TREMBL:Q5BJ93;Q5EB49|ENSEMBL:ENSRNOP00000024106|REFSEQ:NP_001103378;NP_036686 Tax_Id=10116 Gene_Symbol=Eno1 Alpha-enolas	7	19	53.923	2.4982e-32
IPI00765134;IPI00201964;IPI00364061;IPI00952207	>IPI:IPI00765134.1|ENSEMBL:ENSRNOP00000053867|REFSEQ:NP_001128232 Tax_Id=10116 Gene_Symbol=Hnrnpl heterogeneous nuclear ribonucleoprotein L isoform a;>IPI:IPI00201964.4|ENSEMBL:ENSRNOP00000027425 Tax_Id=10116 Gene_Symbol=Hnrnpl 64 kDa protein;>IPI:IPI00364	5	14.9	67.902	8.0652e-32
IPI00231502;IPI00389753;IPI00781585;IPI00201713	>IPI:IPI00231502.3|SWISS-PROT:P62944-2|TREMBL:Q3ZB97|ENSEMBL:ENSRNOP00000013629|REFSEQ:NP_542150 Tax_Id=10116 Gene_Symbol=Ap2b1 Isoform 2 of AP-2 complex subunit beta;>IPI:IPI00389753.1|SWISS-PROT:P62944-1|ENSEMBL:ENSRNOP00000013363 Tax_Id=10116 Gene_Symbo	8	11.1	105.69	2.1333e-31
IPI00358767;IPI00948510	>IPI:IPI00358767.2|SWISS-PROT:O35179|ENSEMBL:ENSRNOP00000008999|REFSEQ:XP_001070855;XP_342858 Tax_Id=10116 Gene_Symbol=Sh3gl2 similar to SH3-domain GRB2-like 2	5	17.4	52.391	3.2327e-31
IPI00780227;IPI00422092;IPI00370158;IPI00764687	>IPI:IPI00780227.1|ENSEMBL:ENSRNOP00000057449 Tax_Id=10116 Gene_Symbol=Rac1 23 kDa protein;>IPI:IPI00422092.1|SWISS-PROT:Q6RUV5|TREMBL:Q923X0|ENSEMBL:ENSRNOP00000001417|REFSEQ:NP_599193 Tax_Id=10116 Gene_Symbol=Rac1 Ras-related C3 botulinum toxin substrate	5	24.6	23.436	1.1158e-30
IPI00193445;IPI00555166	>IPI:IPI00193445.1|SWISS-PROT:P25809 Tax_Id=10116 Gene_Symbol=Ckmt1 Creatine kinase U-type, mitochondrial;>IPI:IPI00555166.1|TREMBL:Q5BJT9|ENSEMBL:ENSRNOP00000044253|REFSEQ:NP_001012756 Tax_Id=10116 Gene_Symbol=Ckmt1 Creatine kinase, mitochondrial 1, ubiqu	7	27.3	47.028	2.1814e-30		24		108
IPI00231106	>IPI:IPI00231106.5|SWISS-PROT:P97532|ENSEMBL:ENSRNOP00000000201|REFSEQ:NP_620198 Tax_Id=10116 Gene_Symbol=Mpst 3-mercaptopyruvate sulfurtransferase	4	20.5	32.94	3.0095e-30
IPI00215294	>IPI:IPI00215294.1|SWISS-PROT:Q6MG60|ENSEMBL:ENSRNOP00000001118|REFSEQ:NP_001159408;NP_997697 Tax_Id=10116 Gene_Symbol=Ddah2 N(G),N(G)-dimethylarginine dimethylaminohydrolase 2	3	11.9	29.688	4.6812e-30
IPI00367047	>IPI:IPI00367047.3|ENSEMBL:ENSRNOP00000026881|REFSEQ:NP_001129214 Tax_Id=10116 Gene_Symbol=Irgq immunity-related GTPase family, Q	5	17	59.259	1.2328e-29
IPI00778032;IPI00369496;IPI00777342	>IPI:IPI00778032.3|ENSEMBL:ENSRNOP00000052297 Tax_Id=10116 Gene_Symbol=Rap1gds1 62 kDa protein;>IPI:IPI00369496.4|ENSEMBL:ENSRNOP00000021457|REFSEQ:NP_001101198 Tax_Id=10116 Gene_Symbol=Rap1gds1 RAP1, GTP-GDP dissociation stimulator 1	6	15.1	61.913	4.2666e-29
IPI00214192	>IPI:IPI00214192.1|SWISS-PROT:O35964|REFSEQ:NP_112518 Tax_Id=10116 Gene_Symbol=Sh3gl1 Endophilin-A2	4	16.3	41.492	4.7531e-29
IPI00886430	>IPI:IPI00886430.1|TREMBL:B0BNJ1|REFSEQ:NP_001121662 Tax_Id=10116 Gene_Symbol=LOC683667 LOC683667 protein	3	16.2	21.624	1.5153e-28
IPI00768299	>IPI:IPI00768299.1|TREMBL:B2GV73|ENSEMBL:ENSRNOP00000011499|REFSEQ:NP_001099403 Tax_Id=10116 Gene_Symbol=Arpc3 Actin related protein 2/3 complex, subunit 3 (Predicted), isoform CRA_b	3	17.4	20.535	1.521e-28
IPI00197411;IPI00765168	>IPI:IPI00197411.1|ENSEMBL:ENSRNOP00000025756|REFSEQ:XP_226016 Tax_Id=10116 Gene_Symbol=Pura similar to Transcriptional activator protein Pur-alpha;>IPI:IPI00765168.1|SWISS-PROT:P86252|REFSEQ:XP_001063244 Tax_Id=10116 Gene_Symbol=Pura similar to Transcript	5	24.6	34.883	1.8784e-28
IPI00369350	>IPI:IPI00369350.3|SWISS-PROT:Q6PEC4|ENSEMBL:ENSRNOP00000007676|REFSEQ:NP_001007609 Tax_Id=10116 Gene_Symbol=Skp1 S-phase kinase-associated protein 1	5	30.1	18.672	2.0595e-28
IPI00231822;IPI00947853;IPI00230883	>IPI:IPI00231822.4|SWISS-PROT:P13234-1|ENSEMBL:ENSRNOP00000027771|REFSEQ:NP_036859 Tax_Id=10116 Gene_Symbol=Camk4 Isoform 1 of Calcium/calmodulin-dependent protein kinase type IV	5	12.2	53.151	1.0344e-27
IPI00208205;IPI00566672;IPI00764197;IPI00950379;IPI00949898;IPI00778786;IPI00207355;IPI00196751;IPI00213546;IPI00561262;IPI00769037;IPI00206624;IPI00765681;IPI00778110;IPI00650082	>IPI:IPI00208205.1|SWISS-PROT:P63018|REFSEQ:NP_077327 Tax_Id=10116 Gene_Symbol=Hspa8 Heat shock cognate 71 kDa protein;>IPI:IPI00566672.2|REFSEQ:XP_001070485 Tax_Id=10116 Gene_Symbol=LOC689908 similar to heat shock protein 8;>IPI:IPI00764197.1|REFSEQ:XP_00	7	11.8	70.87	3.698e-27
IPI00777061;IPI00555168	>IPI:IPI00777061.1|TREMBL:A0JPM7;Q2TA66;Q5FVS1;Q66HI5;Q6AYV6;Q6LDW6;Q6P9V2|ENSEMBL:ENSRNOP00000037803|REFSEQ:NP_036980 Tax_Id=10116 Gene_Symbol=Fth1 Ferritin;>IPI:IPI00555168.2|SWISS-PROT:P19132 Tax_Id=10116 Gene_Symbol=Fth1 Ferritin heavy chain	8	58.2	21.099	3.2475e-26
IPI00390280;IPI00367479	>IPI:IPI00390280.3|TREMBL:Q9EPH3|ENSEMBL:ENSRNOP00000036792 Tax_Id=10116 Gene_Symbol=Myh14 Putative myosin IIC;>IPI:IPI00367479.5|TREMBL:Q9EPH4|ENSEMBL:ENSRNOP00000027132|REFSEQ:NP_001094160 Tax_Id=10116 Gene_Symbol=Myh14 myosin, heavy chain 14	7	5	232.24	3.5089e-26
IPI00198118;IPI00782742;IPI00199693;IPI00207903	>IPI:IPI00198118.2|ENSEMBL:ENSRNOP00000019215 Tax_Id=10116 Gene_Symbol=Map1a 325 kDa protein;>IPI:IPI00782742.2|ENSEMBL:ENSRNOP00000053764 Tax_Id=10116 Gene_Symbol=Map1a 324 kDa protein;>IPI:IPI00199693.3|SWISS-PROT:P34926|ENSEMBL:ENSRNOP00000019320|REFSEQ	10	5.6	325.01	3.8453e-26
IPI00231228	>IPI:IPI00231228.5|SWISS-PROT:P37996|ENSEMBL:ENSRNOP00000027093|REFSEQ:NP_073191 Tax_Id=10116 Gene_Symbol=Arl3 ADP-ribosylation factor-like protein 3	5	33	20.456	1.0972e-25
IPI00421513	>IPI:IPI00421513.8|SWISS-PROT:P13221|ENSEMBL:ENSRNOP00000022309|REFSEQ:NP_036703 Tax_Id=10116 Gene_Symbol=Got1 Aspartate aminotransferase, cytoplasmic	6	26.4	46.428	1.2962e-25
IPI00210941;IPI00372259;IPI00475634;IPI00191354;IPI00393158;IPI00655291;IPI00197888;IPI00204206;IPI00210945;IPI00231566;IPI00391995;IPI00231563;IPI00207964;IPI00231567;IPI00231568;IPI00326748;IPI00464788;IPI00391997;CON__Q3SX28;IPI00187731;IPI00230775;IPI00951537;IPI00214905	>IPI:IPI00210941.1|SWISS-PROT:Q63610-2 Tax_Id=10116 Gene_Symbol=Tpm3 Isoform 2 of Tropomyosin alpha-3 chain;>IPI:IPI00372259.4|SWISS-PROT:Q63610-1|ENSEMBL:ENSRNOP00000023567|REFSEQ:NP_775134 Tax_Id=10116 Gene_Symbol=Tpm3 Isoform 1 of Tropomyosin alpha-3 ch	5	21.4	28.72	1.4128e-25
IPI00230947;IPI00206406;IPI00949307	>IPI:IPI00230947.1|SWISS-PROT:P63100-2|ENSEMBL:ENSRNOP00000037143 Tax_Id=10116 Gene_Symbol=Ppp3r1 Isoform 2 of Calcineurin subunit B type 1;>IPI:IPI00206406.2|SWISS-PROT:P63100-1|ENSEMBL:ENSRNOP00000058834|REFSEQ:NP_059005 Tax_Id=10116 Gene_Symbol=Ppp3r1 I	3	27.3	24.979	1.8472e-25
IPI00200920;IPI00373591;IPI00951068	>IPI:IPI00200920.1|SWISS-PROT:Q99PF5|REFSEQ:NP_598286 Tax_Id=10116 Gene_Symbol=Khsrp Far upstream element-binding protein 2	8	12.3	74.226	3.012e-25
IPI00561103	>IPI:IPI00561103.3|ENSEMBL:ENSRNOP00000046390 Tax_Id=10116 Gene_Symbol=- Protein	4	13.7	44.852	6.5268e-25
IPI00331856;IPI00476478;IPI00373049;IPI00193721	>IPI:IPI00331856.9|SWISS-PROT:P47727|TREMBL:O35383;Q9QZI4;Q9QZI5;Q9QZI6|ENSEMBL:ENSRNOP00000051107|REFSEQ:NP_062043 Tax_Id=10116 Gene_Symbol=Cbr1 Carbonyl reductase [NADPH] 1;>IPI:IPI00476478.1|ENSEMBL:ENSRNOP00000043385 Tax_Id=10116 Gene_Symbol=- 31 kDa p	2	7.9	30.578	1.6242e-24
IPI00231426;IPI00372910;IPI00371769;IPI00781598	>IPI:IPI00231426.6|SWISS-PROT:P16617|ENSEMBL:ENSRNOP00000003390|REFSEQ:NP_445743 Tax_Id=10116 Gene_Symbol=Pgk1 Phosphoglycerate kinase 1;>IPI:IPI00372910.2|REFSEQ:XP_001074373;XP_574850 Tax_Id=10116 Gene_Symbol=RGD1560402 similar to Phosphoglycerate kinase	5	21.1	44.538	2.0452e-24
IPI00212478	>IPI:IPI00212478.1|TREMBL:O88752|ENSEMBL:ENSRNOP00000040010|REFSEQ:NP_001008890 Tax_Id=10116 Gene_Symbol=Hbe1 RCG39817, isoform CRA_a	2	12.2	16.104	3.3472e-24
IPI00198191	>IPI:IPI00198191.2|SWISS-PROT:Q6AYK6|ENSEMBL:ENSRNOP00000003586|REFSEQ:NP_001004208 Tax_Id=10116 Gene_Symbol=Cacybp Calcyclin-binding protein	2	8.7	26.541	1.0427e-23
IPI00207335	>IPI:IPI00207335.1|SWISS-PROT:O35264|ENSEMBL:ENSRNOP00000024828|REFSEQ:NP_071782 Tax_Id=10116 Gene_Symbol=Pafah1b2 Platelet-activating factor acetylhydrolase IB subunit beta	3	26.2	25.581	2.276e-23
IPI00877387;IPI00767600;IPI00560210;IPI00339040;IPI00950865;IPI00764291;IPI00372061;IPI00358611;IPI00557829;IPI00779948;IPI00767308;IPI00764103;IPI00764180;IPI00764859;IPI00471820;IPI00763635;IPI00763921;IPI00766301;IPI00767230;IPI00769163	>IPI:IPI00877387.2|ENSEMBL:ENSRNOP00000036667|REFSEQ:NP_001103815;XP_001053716;XP_001064478 Tax_Id=10116 Gene_Symbol=Ube2v1;LOC679539;Tmem189;RGD1562209 ubiquitin-conjugating enzyme E2 variant 1;>IPI:IPI00767600.3|ENSEMBL:ENSRNOP00000002504 Tax_Id=10116 Ge	6	38.1	16.355	7.1741e-23
IPI00193753;IPI00454366	>IPI:IPI00193753.3|SWISS-PROT:P61203-1|ENSEMBL:ENSRNOP00000012287|REFSEQ:NP_695209 Tax_Id=10116 Gene_Symbol=Cops2 Isoform 1 of COP9 signalosome complex subunit 2;>IPI:IPI00454366.1|SWISS-PROT:P61203-2 Tax_Id=10116 Gene_Symbol=Cops2 Isoform 2 of COP9 signal	5	16.9	52.404	3.9627e-22
IPI00204077;IPI00365842;IPI00551791;IPI00766655	>IPI:IPI00204077.1|TREMBL:Q32PX6|ENSEMBL:ENSRNOP00000027641|REFSEQ:NP_001032272 Tax_Id=10116 Gene_Symbol=Rhog Ras homolog gene family, member G	6	29.3	21.308	4.4543e-22
IPI00212553;IPI00556925	>IPI:IPI00212553.3|SWISS-PROT:O88778|ENSEMBL:ENSRNOP00000039162|REFSEQ:NP_062019 Tax_Id=10116 Gene_Symbol=Bsn Protein bassoon;>IPI:IPI00556925.2|ENSEMBL:ENSRNOP00000046293 Tax_Id=10116 Gene_Symbol=Bsn 417 kDa protein	4	1.5	418.42	7.4175e-22
IPI00209824;IPI00326171;IPI00211185;IPI00568840;IPI00781597;IPI00765054;IPI00777454;IPI00196730;IPI00231086;IPI00950988;IPI00231087;IPI00778098;IPI00950482;IPI00949215;IPI00947890;IPI00778148;IPI00779028;IPI00950432	>IPI:IPI00209824.3|TREMBL:Q9Z2F1|ENSEMBL:ENSRNOP00000005359 Tax_Id=10116 Gene_Symbol=Camk2b Calmodulin-dependent protein kinase II beta M isoform;>IPI:IPI00326171.2|TREMBL:Q63094|ENSEMBL:ENSRNOP00000005441|REFSEQ:NP_001035813 Tax_Id=10116 Gene_Symbol=Camk2	4	10.7	70.416	7.497e-22
IPI00230942;IPI00411230;IPI00870234;IPI00199482;IPI00915534;IPI00778425;IPI00559001;IPI00197371;IPI00203310;IPI00778234	>IPI:IPI00230942.5|SWISS-PROT:P08009|ENSEMBL:ENSRNOP00000025689|REFSEQ:NP_112416 Tax_Id=10116 Gene_Symbol=Gstm7 Glutathione S-transferase Yb-3;>IPI:IPI00411230.3|SWISS-PROT:P08010|TREMBL:B6DYQ2|ENSEMBL:ENSRNOP00000025939|REFSEQ:NP_803175 Tax_Id=10116 Gene_	7	37.2	25.68	7.9413e-22
IPI00559107;IPI00369397;IPI00368293;IPI00560491;IPI00566591;IPI00654436;IPI00742470;IPI00763373;IPI00763377;IPI00200624;IPI00768793;IPI00188688;IPI00214497;IPI00231974;IPI00764762	>IPI:IPI00559107.2|ENSEMBL:ENSRNOP00000051151|REFSEQ:XP_001062486 Tax_Id=10116 Gene_Symbol=LOC682649 similar to Histone H2A type 1;>IPI:IPI00369397.5|ENSEMBL:ENSRNOP00000056469|REFSEQ:NP_001102761 Tax_Id=10116 Gene_Symbol=H2afx H2A histone family, member X	2	28.6	18.562	8.8436e-22
IPI00199688;IPI00780313;IPI00231081;IPI00206172;IPI00776948;IPI00199690;IPI00209065;IPI00563795;IPI00368865;IPI00390345	>IPI:IPI00199688.3|SWISS-PROT:P63086|ENSEMBL:ENSRNOP00000002533|REFSEQ:NP_446294 Tax_Id=10116 Gene_Symbol=Mapk1 Mitogen-activated protein kinase 1;>IPI:IPI00780313.1|ENSEMBL:ENSRNOP00000027901 Tax_Id=10116 Gene_Symbol=Mapk1 33 kDa protein	6	22.3	41.275	3.3412e-21
IPI00949517;IPI00363828;IPI00358127;IPI00765709;IPI00567113	>IPI:IPI00949517.1|SWISS-PROT:Q4V7C7|ENSEMBL:ENSRNOP00000059909|REFSEQ:NP_112330 Tax_Id=10116 Gene_Symbol=Actr3 Actin-related protein 3;>IPI:IPI00363828.4|TREMBL:Q9ERF9|ENSEMBL:ENSRNOP00000004520 Tax_Id=10116 Gene_Symbol=Actr3 Actin-related protein 3;>IPI:	2	11.5	47.357	1.2008e-20
IPI00366416	>IPI:IPI00366416.2|ENSEMBL:ENSRNOP00000017067|REFSEQ:NP_001123963 Tax_Id=10116 Gene_Symbol=Cyc1 cytochrome c-1	3	14.4	35.434	2.2497e-20
IPI00230848	>IPI:IPI00230848.7|SWISS-PROT:P62775|ENSEMBL:ENSRNOP00000015808|REFSEQ:NP_077350 Tax_Id=10116 Gene_Symbol=Mtpn Myotrophin	2	32.2	12.861	3.6579e-20
IPI00553918	>IPI:IPI00553918.1|SWISS-PROT:Q5GFD9|REFSEQ:NP_001012235 Tax_Id=10116 Gene_Symbol=Impact Protein IMPACT	4	18.6	35.995	4.8133e-20
IPI00954691;IPI00569279;IPI00566481	>IPI:IPI00954691.1|SWISS-PROT:P0CC09|ENSEMBL:ENSRNOP00000039333;ENSRNOP00000042744|REFSEQ:XP_001062026;XP_001062079;XP_001073395;XP_345256 Tax_Id=10116 Gene_Symbol=LOC682560;Hist2h2aa3;LOC690131 Histone H2A type 2-A;>IPI:IPI00569279.1|ENSEMBL:ENSRNOP000000	2	36.9	14.095	1.0006e-19
IPI00194312;IPI00569282	>IPI:IPI00194312.3|SWISS-PROT:A0JPJ7|ENSEMBL:ENSRNOP00000026040|REFSEQ:NP_001029099 Tax_Id=10116 Gene_Symbol=Ola1 Obg-like ATPase 1;>IPI:IPI00569282.2|ENSEMBL:ENSRNOP00000048612 Tax_Id=10116 Gene_Symbol=Ola1 30 kDa protein	5	15.7	44.535	1.0198e-19
IPI00555187	>IPI:IPI00555187.2|SWISS-PROT:Q08163|ENSEMBL:ENSRNOP00000018711|REFSEQ:NP_071778 Tax_Id=10116 Gene_Symbol=Cap1 Adenylyl cyclase-associated protein 1	2	8.6	51.588	6.455e-19
IPI00194880;IPI00393638;IPI00362264;IPI00560286;IPI00392893;IPI00949491;IPI00557770	>IPI:IPI00194880.1|SWISS-PROT:Q07205|ENSEMBL:ENSRNOP00000013695|REFSEQ:NP_064460 Tax_Id=10116 Gene_Symbol=Eif5 Eukaryotic translation initiation factor 5;>IPI:IPI00393638.2|ENSEMBL:ENSRNOP00000037209 Tax_Id=10116 Gene_Symbol=Eif5 33 kDa protein;>IPI:IPI003	2	5.6	48.954	7.1586e-19
IPI00201410;IPI00559849;IPI00201407;IPI00464724;IPI00950185	>IPI:IPI00201410.1|SWISS-PROT:P63329-1|ENSEMBL:ENSRNOP00000013305|REFSEQ:NP_058737 Tax_Id=10116 Gene_Symbol=Ppp3ca Isoform 1 of Serine/threonine-protein phosphatase 2B catalytic subunit alpha isoform;>IPI:IPI00559849.1|SWISS-PROT:P63329-2|ENSEMBL:ENSRNOP00	6	13.6	58.643	6.2108e-18
IPI00373218;IPI00201417;IPI00394245;IPI00561998;IPI00387949	>IPI:IPI00373218.3|SWISS-PROT:Q6DGG0|ENSEMBL:ENSRNOP00000035797|REFSEQ:NP_001004279 Tax_Id=10116 Gene_Symbol=Ppid 40 kDa peptidyl-prolyl cis-trans isomerase;>IPI:IPI00201417.3|REFSEQ:XP_001057061;XP_576630 Tax_Id=10116 Gene_Symbol=RGD1560149 similar to pep	4	12.4	40.765	8.0458e-18
IPI00781798;IPI00884567;IPI00204899;IPI00361481;IPI00767130;IPI00951275;IPI00765738	>IPI:IPI00781798.2|ENSEMBL:ENSRNOP00000055087 Tax_Id=10116 Gene_Symbol=Sept7 51 kDa protein;>IPI:IPI00884567.1|SWISS-PROT:Q9WVC0|TREMBL:A2VCW8|ENSEMBL:ENSRNOP00000059464|REFSEQ:NP_001107212 Tax_Id=10116 Gene_Symbol=Sept7 septin 7 isoform b;>IPI:IPI00204899	3	6.6	50.839	8.0615e-18
IPI00208249;IPI00392154;IPI00189503;IPI00371711	>IPI:IPI00208249.3|SWISS-PROT:Q9Z0W7|TREMBL:A3FM27|ENSEMBL:ENSRNOP00000024464|REFSEQ:NP_114006 Tax_Id=10116 Gene_Symbol=Clic4 Chloride intracellular channel protein 4;>IPI:IPI00392154.2|SWISS-PROT:Q811Q2|ENSEMBL:ENSRNOP00000033206|REFSEQ:NP_788267 Tax_Id=1	4	21.3	28.633	2.0984e-17
IPI00372009	>IPI:IPI00372009.3|SWISS-PROT:P15205|TREMBL:B0BNK3|ENSEMBL:ENSRNOP00000023460|REFSEQ:NP_062090 Tax_Id=10116 Gene_Symbol=Map1b microtubule-associated protein 1B	5	2.3	269.64	3.558e-17
IPI00194404;IPI00325189	>IPI:IPI00194404.5|SWISS-PROT:Q05982|TREMBL:Q6LCQ4|ENSEMBL:ENSRNOP00000003658|REFSEQ:NP_612557 Tax_Id=10116 Gene_Symbol=Nme1 Nucleoside diphosphate kinase A;>IPI:IPI00325189.4|SWISS-PROT:P19804|TREMBL:Q9QWQ4|ENSEMBL:ENSRNOP00000003611|REFSEQ:NP_114021 Tax_	3	30.3	17.193	4.9918e-17
IPI00189358	>IPI:IPI00189358.2|SWISS-PROT:Q68A21|ENSEMBL:ENSRNOP00000009214|REFSEQ:NP_001017503 Tax_Id=10116 Gene_Symbol=Purb Transcriptional activator protein Pur-beta	2	15.5	33.532	5.8492e-17
IPI00198046;IPI00949921;IPI00779412;IPI00949166;IPI00567237;IPI00766352;IPI00764686	>IPI:IPI00198046.1|SWISS-PROT:P49803|ENSEMBL:ENSRNOP00000046013|REFSEQ:NP_062216 Tax_Id=10116 Gene_Symbol=Rgs7 Regulator of G-protein signaling 7;>IPI:IPI00949921.1|ENSEMBL:ENSRNOP00000063631 Tax_Id=10116 Gene_Symbol=Rgs7 52 kDa protein;>IPI:IPI00779412.2|	4	9	55.691	7.3487e-17
IPI00202154	>IPI:IPI00202154.1|SWISS-PROT:Q6AYK3|ENSEMBL:ENSRNOP00000026821|REFSEQ:NP_001013902 Tax_Id=10116 Gene_Symbol=Isyna1 Inositol-3-phosphate synthase 1	2	6.6	60.883	1.4499e-16
IPI00230941	>IPI:IPI00230941.5|SWISS-PROT:P31000|ENSEMBL:ENSRNOP00000024430|REFSEQ:NP_112402 Tax_Id=10116 Gene_Symbol=Vim Vimentin	5	10.5	53.732	1.5362e-16
IPI00421395;IPI00766649	>IPI:IPI00421395.1|TREMBL:Q6QI16|ENSEMBL:ENSRNOP00000049155|REFSEQ:NP_001041339 Tax_Id=10116 Gene_Symbol=RGD1304704 LRRGT00192;>IPI:IPI00766649.1|ENSEMBL:ENSRNOP00000000382 Tax_Id=10116 Gene_Symbol=RGD1304704 28 kDa protein	4	17.2	33.824	2.2786e-16
IPI00204544;IPI00948787;IPI00190479;IPI00568956;IPI00231498;IPI00764713;IPI00950195	>IPI:IPI00204544.3|ENSEMBL:ENSRNOP00000015564 Tax_Id=10116 Gene_Symbol=Klc1 69 kDa protein;>IPI:IPI00948787.1|ENSEMBL:ENSRNOP00000053800 Tax_Id=10116 Gene_Symbol=Klc1 68 kDa protein;>IPI:IPI00190479.5|SWISS-PROT:P37285-1|ENSEMBL:ENSRNOP00000015935|REFSEQ:N	3	5	69.428	3.2951e-16
IPI00368473;IPI00766825;IPI00763356	>IPI:IPI00368473.3|REFSEQ:XP_218972 Tax_Id=10116 Gene_Symbol=Numa1 similar to nuclear mitotic apparatus protein 1;>IPI:IPI00766825.1|TREMBL:Q4G051|ENSEMBL:ENSRNOP00000052124|REFSEQ:XP_001068093;XP_001068145 Tax_Id=10116 Gene_Symbol=Numa1 similar to nuclear	3	1.6	238.61	3.6781e-16
IPI00950733;IPI00390995;IPI00215093;IPI00782594	>IPI:IPI00950733.1|ENSEMBL:ENSRNOP00000008375 Tax_Id=10116 Gene_Symbol=Ogdh 118 kDa protein;>IPI:IPI00390995.3|ENSEMBL:ENSRNOP00000031125 Tax_Id=10116 Gene_Symbol=Ogdh 118 kDa protein;>IPI:IPI00215093.1|SWISS-PROT:Q5XI78|ENSEMBL:ENSRNOP00000054026|REFSEQ:N	3	3.6	118.17	3.7573e-16
IPI00764193;IPI00231929;IPI00339197;IPI00561880;IPI00948028;IPI00454375;IPI00764788;IPI00777829	>IPI:IPI00764193.1|REFSEQ:XP_574742 Tax_Id=10116 Gene_Symbol=RGD1561179 similar to pyruvate kinase 3;>IPI:IPI00231929.7|SWISS-PROT:P11980-1|ENSEMBL:ENSRNOP00000015398|REFSEQ:NP_445749 Tax_Id=10116 Gene_Symbol=Pkm2 Isoform M1 of Pyruvate kinase isozymes M1/	2	4.5	57.876	3.8798e-16
IPI00766320;IPI00780961;IPI00560461;IPI00560818;IPI00480852;IPI00190348;IPI00209163;IPI00393508;IPI00734783;IPI00768311;IPI00551802;IPI00556932;IPI00231976;IPI00388454;IPI00764164;IPI00368662	>IPI:IPI00766320.2|ENSEMBL:ENSRNOP00000040715|REFSEQ:NP_001101884;XP_001061167 Tax_Id=10116 Gene_Symbol=Hist1h2bm;LOC682355 histone cluster 1, H2bm;>IPI:IPI00780961.2|ENSEMBL:ENSRNOP00000041818|REFSEQ:NP_001099584 Tax_Id=10116 Gene_Symbol=Hist1h2bn histone	4	30.4	15.437	5.0858e-16
IPI00201699;IPI00191114;IPI00331896	>IPI:IPI00201699.3|SWISS-PROT:P61589|TREMBL:O35791|REFSEQ:NP_476473 Tax_Id=10116 Gene_Symbol=Rhoa Transforming protein RhoA	5	44.6	21.782	5.328e-16
IPI00195929;IPI00949535;IPI00476704	>IPI:IPI00195929.2|SWISS-PROT:O55156|ENSEMBL:ENSRNOP00000035734|REFSEQ:NP_068837 Tax_Id=10116 Gene_Symbol=Clip2 CAP-Gly domain-containing linker protein 2;>IPI:IPI00949535.1|ENSEMBL:ENSRNOP00000061534 Tax_Id=10116 Gene_Symbol=Clip2 110 kDa protein;>IPI:IPI	6	6.8	115.82	6.5124e-16
IPI00367152;IPI00767651	>IPI:IPI00367152.1|SWISS-PROT:P19234|ENSEMBL:ENSRNOP00000016965|REFSEQ:NP_112326 Tax_Id=10116 Gene_Symbol=Ndufv2 NADH dehydrogenase [ubiquinone] flavoprotein 2, mitochondrial;>IPI:IPI00767651.1|REFSEQ:XP_001069575 Tax_Id=10116 Gene_Symbol=LOC689114 similar	2	9.3	27.378	2.3372e-15
IPI00199600	>IPI:IPI00199600.1|TREMBL:B2GUV5|ENSEMBL:ENSRNOP00000011508|REFSEQ:NP_001100130 Tax_Id=10116 Gene_Symbol=Atp6v1g1 RCG55259, isoform CRA_c	3	30.5	13.71	4.7785e-15
IPI00765347	>IPI:IPI00765347.1|REFSEQ:NP_001102421 Tax_Id=10116 Gene_Symbol=LOC365985 hypothetical protein LOC365985	5	13.2	63.155	4.9488e-15
IPI00205466	>IPI:IPI00205466.1|SWISS-PROT:P97536|ENSEMBL:ENSRNOP00000010720|REFSEQ:NP_446456 Tax_Id=10116 Gene_Symbol=Cand1 Cullin-associated NEDD8-dissociated protein 1	3	3.1	136.36	6.2528e-15
IPI00365845;IPI00951393;IPI00779530	>IPI:IPI00365845.2|ENSEMBL:ENSRNOP00000006755|REFSEQ:NP_001100210 Tax_Id=10116 Gene_Symbol=Ppp2r5e protein phosphatase 2, regulatory subunit B, epsilon isoform;>IPI:IPI00951393.1|ENSEMBL:ENSRNOP00000060263 Tax_Id=10116 Gene_Symbol=Ppp2r5e 50 kDa protein;>	2	8.6	50.346	7.3743e-15
IPI00231963	>IPI:IPI00231963.5|SWISS-PROT:P80254|ENSEMBL:ENSRNOP00000001664|REFSEQ:NP_077045 Tax_Id=10116 Gene_Symbol=Ddt D-dopachrome decarboxylase	4	48.3	13.133	1.5846e-14
IPI00763301;IPI00213363;IPI00557636;IPI00766814	>IPI:IPI00763301.1|ENSEMBL:ENSRNOP00000007595|REFSEQ:XP_001077680 Tax_Id=10116 Gene_Symbol=Ppp2r5c similar to Serine/threonine-protein phosphatase 2A 56 kDa regulatory subunit gamma isoform (PP2A, B subunit, B gamma isoform) (PP2A, B subunit, B56 gamma iso	3	11.6	74.426	2.6925e-14
IPI00196703;IPI00951875	>IPI:IPI00196703.2|SWISS-PROT:P28023|ENSEMBL:ENSRNOP00000013513|REFSEQ:NP_077044 Tax_Id=10116 Gene_Symbol=Dctn1 Dynactin subunit 1;>IPI:IPI00951875.1|ENSEMBL:ENSRNOP00000059076 Tax_Id=10116 Gene_Symbol=Dctn1 137 kDa protein	5	6.5	141.94	2.9504e-14
IPI00210351	>IPI:IPI00210351.2|SWISS-PROT:P39069|REFSEQ:NP_077325 Tax_Id=10116 Gene_Symbol=Ak1 Adenylate kinase isoenzyme 1	3	23.2	21.584	3.5951e-14
IPI00471901;IPI00952004	>IPI:IPI00471901.3|SWISS-PROT:P18484|TREMBL:Q66HM2|ENSEMBL:ENSRNOP00000060992|REFSEQ:NP_112270 Tax_Id=10116 Gene_Symbol=Ap2a2 Adaptor-related protein complex 2, alpha 2 subunit;>IPI:IPI00952004.1|ENSEMBL:ENSRNOP00000026738 Tax_Id=10116 Gene_Symbol=Ap2a2 10	2	4.2	104.17	3.8803e-14
IPI00194974;IPI00780608	>IPI:IPI00194974.2|TREMBL:Q5D059|ENSEMBL:ENSRNOP00000025980 Tax_Id=10116 Gene_Symbol=Hnrnpk Hnrpk protein;>IPI:IPI00780608.2|SWISS-PROT:P61980|ENSEMBL:ENSRNOP00000025915|REFSEQ:NP_476482 Tax_Id=10116 Gene_Symbol=Hnrnpk Heterogeneous nuclear ribonucleoprote	5	13.1	51.028	4.5845e-14
IPI00764726;IPI00561052;IPI00950440	>IPI:IPI00764726.1|REFSEQ:XP_001054684 Tax_Id=10116 Gene_Symbol=LOC679840 similar to germinal histone H4 gene;>IPI:IPI00561052.3|SWISS-PROT:P62804-1|ENSEMBL:ENSRNOP00000034519;ENSRNOP00000039070;ENSRNOP00000039602;ENSRNOP00000039949;ENSRNOP00000041042;ENSR	3	28.8	11.424	6.8016e-14
IPI00192125	>IPI:IPI00192125.1|SWISS-PROT:P47971|ENSEMBL:ENSRNOP00000005067|REFSEQ:NP_714957 Tax_Id=10116 Gene_Symbol=Nptx1 Neuronal pentraxin-1	2	9.3	47.216	1.2144e-13
IPI00358524;IPI00779250	>IPI:IPI00358524.4|SWISS-PROT:B0BND0|ENSEMBL:ENSRNOP00000013005 Tax_Id=10116 Gene_Symbol=Enpp6 Ectonucleotide pyrophosphatase/phosphodiesterase family member 6;>IPI:IPI00779250.2|ENSEMBL:ENSRNOP00000056157|REFSEQ:NP_001100781 Tax_Id=10116 Gene_Symbol=Enpp6	3	11.1	50.701	1.2347e-13
IPI00212666;IPI00780167;IPI00817073;IPI00201262;IPI00368704;IPI00564327;IPI00476749	>IPI:IPI00212666.2|SWISS-PROT:Q03626-1|ENSEMBL:ENSRNOP00000008574|REFSEQ:NP_075591 Tax_Id=10116 Gene_Symbol=Mug1;LOC297568 Isoform 1 of Murinoglobulin-1;>IPI:IPI00780167.2|ENSEMBL:ENSRNOP00000019969 Tax_Id=10116 Gene_Symbol=Mug1;LOC297568 165 kDa protein;>	6	7.3	165.32	2.9703e-13
IPI00191733	>IPI:IPI00191733.1|SWISS-PROT:Q05683|TREMBL:Q71UF5|ENSEMBL:ENSRNOP00000024901|REFSEQ:NP_036695 Tax_Id=10116 Gene_Symbol=Gad2 Glutamate decarboxylase 2	4	14.2	65.402	3.667e-13
IPI00421610	>IPI:IPI00421610.3|SWISS-PROT:Q711G3|TREMBL:B5DER3|ENSEMBL:ENSRNOP00000009824|REFSEQ:NP_001094010 Tax_Id=10116 Gene_Symbol=Iah1 Isoamyl acetate-hydrolyzing esterase 1 homolog	4	30.9	28.004	4.0218e-13
IPI00211216;IPI00360971	>IPI:IPI00211216.4|SWISS-PROT:Q3T1J1|ENSEMBL:ENSRNOP00000022343|REFSEQ:NP_001028853 Tax_Id=10116 Gene_Symbol=Eif5a Eukaryotic translation initiation factor 5A-1	3	39	16.832	1.3261e-12
IPI00231150;IPI00211897	>IPI:IPI00231150.4|SWISS-PROT:P04904|TREMBL:B6DYP8;Q9JLX3|ENSEMBL:ENSRNOP00000018325|REFSEQ:NP_113697 Tax_Id=10116 Gene_Symbol=Gsta2;Gsta3;Gsta1 Glutathione S-transferase (Fragment)	4	35	25.988	1.7378e-12
IPI00417750	>IPI:IPI00417750.3|SWISS-PROT:Q75Q39|ENSEMBL:ENSRNOP00000002238|REFSEQ:NP_997684 Tax_Id=10116 Gene_Symbol=Tomm70a Mitochondrial import receptor subunit TOM70	2	4.4	67.444	3.3798e-12
IPI00210532;IPI00569387	>IPI:IPI00210532.3|SWISS-PROT:P37805|ENSEMBL:ENSRNOP00000002942|REFSEQ:NP_001030313;NP_113864 Tax_Id=10116 Gene_Symbol=Tagln3 Transgelin-3;>IPI:IPI00569387.3|ENSEMBL:ENSRNOP00000049371 Tax_Id=10116 Gene_Symbol=Tagln3 16 kDa protein	3	21.1	22.5	1.1782e-11
IPI00208209;IPI00948831	>IPI:IPI00208209.1|TREMBL:Q9Z0V5|ENSEMBL:ENSRNOP00000005014|REFSEQ:NP_445964 Tax_Id=10116 Gene_Symbol=Prdx4 Peroxiredoxin 4;>IPI:IPI00948831.1|ENSEMBL:ENSRNOP00000058898 Tax_Id=10116 Gene_Symbol=Prdx4 29 kDa protein	2	7	31.007	4.0401e-11
IPI00202627	>IPI:IPI00202627.1|SWISS-PROT:Q6AY84|ENSEMBL:ENSRNOP00000013088|REFSEQ:NP_001020234 Tax_Id=10116 Gene_Symbol=Scrn1 Secernin-1	2	5.8	46.396	5.5815e-11
IPI00554111;IPI00949126;IPI00779223;IPI00205634;IPI00390519;IPI00199445;IPI00565202;IPI00389129;IPI00210611;IPI00563317;IPI00558271;IPI00951163	>IPI:IPI00554111.2|ENSEMBL:ENSRNOP00000052477|REFSEQ:XP_001076082 Tax_Id=10116 Gene_Symbol=Ank2 similar to ankyrin 2 isoform 1;>IPI:IPI00949126.1|ENSEMBL:ENSRNOP00000015386 Tax_Id=10116 Gene_Symbol=Ank2 430 kDa protein;>IPI:IPI00779223.2|ENSEMBL:ENSRNOP000	4	1.5	436.89	8.4052e-11
IPI00231475;IPI00326699;IPI00950638;IPI00476722;IPI00555323;IPI00563236;IPI00766831;IPI00565142;IPI00565999;IPI00779777;IPI00360708;IPI00951719	>IPI:IPI00231475.7|SWISS-PROT:P84245|TREMBL:B0BMY8|ENSEMBL:ENSRNOP00000004329;ENSRNOP00000040434|REFSEQ:NP_446437 Tax_Id=10116 Gene_Symbol=H3f3b Histone H3.3;>IPI:IPI00326699.1|ENSEMBL:ENSRNOP00000060626 Tax_Id=10116 Gene_Symbol=- 15 kDa protein;>IPI:IPI00	3	33.8	15.328	9.6265e-11
IPI00189989;IPI00364294	>IPI:IPI00189989.1|SWISS-PROT:P18297|TREMBL:B2RYK3|ENSEMBL:ENSRNOP00000020749|REFSEQ:NP_062054 Tax_Id=10116 Gene_Symbol=Spr Sepiapterin reductase	4	33.2	28.128	2.1413e-10
IPI00555312;IPI00948363;IPI00361908;IPI00951390	>IPI:IPI00555312.3|SWISS-PROT:Q63797 Tax_Id=10116 Gene_Symbol=Psme1 Proteasome activator complex subunit 1;>IPI:IPI00948363.1|TREMBL:Q6P9V7|ENSEMBL:ENSRNOP00000025887|REFSEQ:NP_058960 Tax_Id=10116 Gene_Symbol=Psme1 RCG23530;>IPI:IPI00361908.3|ENSEMBL:ENSRN	2	12.4	28.577	2.402e-10
IPI00767837;IPI00607140;IPI00391695	>IPI:IPI00767837.1|SWISS-PROT:Q9QZA2|ENSEMBL:ENSRNOP00000012114|REFSEQ:XP_001076624 Tax_Id=10116 Gene_Symbol=Pdcd6ip Programmed cell death 6-interacting protein;>IPI:IPI00607140.3|REFSEQ:NP_001025081 Tax_Id=10116 Gene_Symbol=Pdcd6ip programmed cell death 6	3	6.3	96.63	2.9665e-10
IPI00212317;IPI00781663;IPI00564679	>IPI:IPI00212317.1|SWISS-PROT:O35764|ENSEMBL:ENSRNOP00000004703|REFSEQ:NP_110468 Tax_Id=10116 Gene_Symbol=Nptxr Neuronal pentraxin receptor	5	13.4	52.37	5.982e-10
IPI00231247;IPI00231331;IPI00782344	>IPI:IPI00231247.9|SWISS-PROT:Q01986|ENSEMBL:ENSRNOP00000013933|REFSEQ:NP_113831 Tax_Id=10116 Gene_Symbol=Map2k1 Dual specificity mitogen-activated protein kinase kinase 1;>IPI:IPI00231331.3|SWISS-PROT:P36506|ENSEMBL:ENSRNOP00000027272|REFSEQ:NP_579817 Tax	5	16.8	43.465	9.7257e-10
IPI00205068;IPI00951891	>IPI:IPI00205068.3|ENSEMBL:ENSRNOP00000011822 Tax_Id=10116 Gene_Symbol=Ap1b1 105 kDa protein;>IPI:IPI00951891.1|ENSEMBL:ENSRNOP00000011717 Tax_Id=10116 Gene_Symbol=Ap1b1 104 kDa protein	4	5.4	105.03	2.0953e-09
IPI00764419;IPI00360930	>IPI:IPI00764419.1|REFSEQ:XP_001053861 Tax_Id=10116 Gene_Symbol=LOC679649 similar to betaine-homocysteine methyltransferase 2;>IPI:IPI00360930.2|SWISS-PROT:B0BNN3|ENSEMBL:ENSRNOP00000014267|REFSEQ:NP_001101130 Tax_Id=10116 Gene_Symbol=Car1 Carbonic anhydra	3	7.5	53.353	2.3343e-09
IPI00213436	>IPI:IPI00213436.2|TREMBL:B2RZD6|ENSEMBL:ENSRNOP00000007567|REFSEQ:NP_001121156 Tax_Id=10116 Gene_Symbol=Ndufa4 RCG28086, isoform CRA_a	3	25.6	9.3267	2.477e-09
IPI00209247;IPI00209251;IPI00214300;IPI00554266	>IPI:IPI00209247.2|SWISS-PROT:Q9Z250-1|ENSEMBL:ENSRNOP00000006083|REFSEQ:NP_445966 Tax_Id=10116 Gene_Symbol=Lin7a Isoform 1 of Lin-7 homolog A;>IPI:IPI00209251.1|SWISS-PROT:Q9Z252|ENSEMBL:ENSRNOP00000028164|REFSEQ:NP_068526 Tax_Id=10116 Gene_Symbol=Lin7b L	3	14.7	25.864	6.024e-09
IPI00454431;IPI00209082;IPI00949794;IPI00951030;IPI00213463;IPI00363022;IPI00200773	>IPI:IPI00454431.1|TREMBL:Q6T487|ENSEMBL:ENSRNOP00000049499 Tax_Id=10116 Gene_Symbol=Actn1 Brain-specific alpha actinin 1 isoform;>IPI:IPI00209082.1|SWISS-PROT:Q9Z1P2|ENSEMBL:ENSRNOP00000061058|REFSEQ:NP_112267 Tax_Id=10116 Gene_Symbol=Actn1 Alpha-actinin-	3	3.6	105.47	7.164e-09
IPI00214246	>IPI:IPI00214246.1|SWISS-PROT:Q9QYL8|ENSEMBL:ENSRNOP00000014415|REFSEQ:NP_112632 Tax_Id=10116 Gene_Symbol=Lypla2 Acyl-protein thioesterase 2	3	18.2	24.807	8.04e-09
IPI00382226;IPI00560599;IPI00565381;IPI00679203;IPI00949773;IPI00369550;IPI00558308;IPI00559713;IPI00567073	>IPI:IPI00382226.1|TREMBL:Q7TP54|ENSEMBL:ENSRNOP00000048390|REFSEQ:NP_001014031 Tax_Id=10116 Gene_Symbol=RGD1306939 Ab2-162;>IPI:IPI00560599.2|REFSEQ:XP_001077872;XP_574537 Tax_Id=10116 Gene_Symbol=RGD1566189 similar to Ferritin light chain 2;>IPI:IPI00565	2	2.2	144.71	8.8963e-09
IPI00204322;IPI00558839;IPI00777127;IPI00896199;IPI00569725;IPI00896147;IPI00952286;IPI00782657;IPI00896118;IPI00949161;IPI00896174;IPI00896219	>IPI:IPI00204322.3|ENSEMBL:ENSRNOP00000046016 Tax_Id=10116 Gene_Symbol=Dnm1 97 kDa protein;>IPI:IPI00558839.2|SWISS-PROT:P21575-5|ENSEMBL:ENSRNOP00000047444 Tax_Id=10116 Gene_Symbol=Dnm1 Isoform 5 of Dynamin-1;>IPI:IPI00777127.2|ENSEMBL:ENSRNOP00000057074	3	8.1	97.497	1.1164e-08
IPI00359826;IPI00949561	>IPI:IPI00359826.3|ENSEMBL:ENSRNOP00000023478|REFSEQ:NP_001100906 Tax_Id=10116 Gene_Symbol=RGD1304884 hypothetical protein LOC307907;>IPI:IPI00949561.1|ENSEMBL:ENSRNOP00000058879 Tax_Id=10116 Gene_Symbol=RGD1304884 45 kDa protein	2	6.9	46.275	1.1344e-08
IPI00339148;IPI00567316;IPI00763910;IPI00951930;IPI00949883	>IPI:IPI00339148.2|SWISS-PROT:P63039|ENSEMBL:ENSRNOP00000019912|REFSEQ:NP_071565 Tax_Id=10116 Gene_Symbol=Hspd1 60 kDa heat shock protein, mitochondrial;>IPI:IPI00567316.1|ENSEMBL:ENSRNOP00000040498 Tax_Id=10116 Gene_Symbol=- 60 kDa protein;>IPI:IPI0076391	4	9.9	60.955	1.1668e-08
IPI00214474;IPI00569016	>IPI:IPI00214474.1|SWISS-PROT:Q6MG06|ENSEMBL:ENSRNOP00000045697|REFSEQ:NP_997665 Tax_Id=10116 Gene_Symbol=Gnl1 Guanine nucleotide-binding protein-like 1;>IPI:IPI00569016.1|TREMBL:Q5XI09|ENSEMBL:ENSRNOP00000001047 Tax_Id=10116 Gene_Symbol=Gnl1 Gnl1 protein	3	6.4	68.706	1.2154e-08
IPI00203214	>IPI:IPI00203214.6|SWISS-PROT:P05197|TREMBL:Q8K1G4|ENSEMBL:ENSRNOP00000041821|REFSEQ:NP_058941 Tax_Id=10116 Gene_Symbol=Eef2 Elongation factor 2	2	4.5	95.283	1.2396e-08
IPI00210264;IPI00464520	>IPI:IPI00210264.3|SWISS-PROT:Q9Z339|TREMBL:B6DYQ5|ENSEMBL:ENSRNOP00000060669 Tax_Id=10116 Gene_Symbol=Gsto1 Glutathione S-transferase omega-1;>IPI:IPI00464520.1|TREMBL:Q6AXR6|ENSEMBL:ENSRNOP00000016851|REFSEQ:NP_001007603 Tax_Id=10116 Gene_Symbol=Gsto1 Gl	2	10	27.669	1.2915e-08
IPI00562798;IPI00950048;IPI00949444	>IPI:IPI00562798.1|ENSEMBL:ENSRNOP00000027384 Tax_Id=10116 Gene_Symbol=Sirt2 43 kDa protein;>IPI:IPI00950048.1|SWISS-PROT:Q5RJQ4|ENSEMBL:ENSRNOP00000059450|REFSEQ:NP_001008369 Tax_Id=10116 Gene_Symbol=Sirt2 NAD-dependent deacetylase sirtuin-2;>IPI:IPI00949	3	11.9	43.026	3.3968e-08
IPI00198439	>IPI:IPI00198439.3|ENSEMBL:ENSRNOP00000002991 Tax_Id=10116 Gene_Symbol=- 17 kDa protein	2	15.6	17.037	4.1582e-08
IPI00200145;IPI00764653	>IPI:IPI00200145.1|SWISS-PROT:P19944|ENSEMBL:ENSRNOP00000015893;ENSRNOP00000018820|REFSEQ:NP_001007605 Tax_Id=10116 Gene_Symbol=Rplp1 60S acidic ribosomal protein P1;>IPI:IPI00764653.1|REFSEQ:XP_001059443;XP_001062904 Tax_Id=10116 Gene_Symbol=LOC685230 sim	2	42.1	11.498	4.3231e-08
IPI00201561	>IPI:IPI00201561.3|SWISS-PROT:P35704|ENSEMBL:ENSRNOP00000004799|REFSEQ:NP_058865 Tax_Id=10116 Gene_Symbol=Prdx2 Peroxiredoxin-2	3	27.8	21.783	5.8363e-08
IPI00327630;IPI00569884	>IPI:IPI00327630.1|SWISS-PROT:P38650|TREMBL:Q6LCG3|ENSEMBL:ENSRNOP00000009377|REFSEQ:NP_062099 Tax_Id=10116 Gene_Symbol=Dync1h1 Cytoplasmic dynein 1 heavy chain 1;>IPI:IPI00569884.1|ENSEMBL:ENSRNOP00000048184 Tax_Id=10116 Gene_Symbol=- 9 kDa protein	2	0.8	532.25	8.1561e-08
IPI00192011;IPI00201975;IPI00391856	>IPI:IPI00192011.1|ENSEMBL:ENSRNOP00000001683 Tax_Id=10116 Gene_Symbol=Clip1 156 kDa protein;>IPI:IPI00201975.2|TREMBL:Q9JK25|ENSEMBL:ENSRNOP00000001685|REFSEQ:NP_113933 Tax_Id=10116 Gene_Symbol=Clip1 restin;>IPI:IPI00391856.1|ENSEMBL:ENSRNOP00000001687 Ta	2	1.7	156.08	8.3955e-08
IPI00561065;IPI00870112;IPI00949013;IPI00950931;IPI00476155	>IPI:IPI00561065.2|ENSEMBL:ENSRNOP00000041593 Tax_Id=10116 Gene_Symbol=Crmp1 74 kDa protein;>IPI:IPI00870112.1|SWISS-PROT:P47942|ENSEMBL:ENSRNOP00000012996|REFSEQ:NP_001099187 Tax_Id=10116 Gene_Symbol=Dpysl2 Dihydropyrimidinase-related protein 2;>IPI:IPI00	2	3.5	74.248	9.446e-08
IPI00363563;IPI00949916	>IPI:IPI00363563.4|SWISS-PROT:P50475|ENSEMBL:ENSRNOP00000025051|REFSEQ:NP_001093987 Tax_Id=10116 Gene_Symbol=Aars Alanyl-tRNA synthetase, cytoplasmic;>IPI:IPI00949916.1|ENSEMBL:ENSRNOP00000061675 Tax_Id=10116 Gene_Symbol=Aars 69 kDa protein	2	4.3	106.79	1.6287e-07
IPI00358537	>IPI:IPI00358537.2|ENSEMBL:ENSRNOP00000024548|REFSEQ:NP_001100915 Tax_Id=10116 Gene_Symbol=Hspa12a heat shock 70kDa protein 12A	2	3.6	74.829	2.818e-07
IPI00364402;IPI00952197;IPI00951633	>IPI:IPI00364402.5|ENSEMBL:ENSRNOP00000027879 Tax_Id=10116 Gene_Symbol=RGD1309307 33 kDa protein;>IPI:IPI00952197.1|ENSEMBL:ENSRNOP00000062288 Tax_Id=10116 Gene_Symbol=RGD1309307 32 kDa protein;>IPI:IPI00951633.1|ENSEMBL:ENSRNOP00000063340|REFSEQ:NP_001101	2	11.7	33.064	2.8824e-07
IPI00950560	>IPI:IPI00950560.1|ENSEMBL:ENSRNOP00000058924 Tax_Id=10116 Gene_Symbol=- 27 kDa protein	2	11.6	27.355	3.045e-07
IPI00365787	>IPI:IPI00365787.5|TREMBL:Q4FZT2|ENSEMBL:ENSRNOP00000023649|REFSEQ:XP_001066863;XP_341892 Tax_Id=10116 Gene_Symbol=Ppme1 similar to protein phosphatase methylesterase 1	2	5.4	42.316	3.2931e-07
IPI00231920;IPI00952133;IPI00950135	>IPI:IPI00231920.3|SWISS-PROT:Q9EPC6|ENSEMBL:ENSRNOP00000023469|REFSEQ:NP_110500 Tax_Id=10116 Gene_Symbol=Pfn2 profilin 2;>IPI:IPI00952133.1|ENSEMBL:ENSRNOP00000062782 Tax_Id=10116 Gene_Symbol=Pfn2 16 kDa protein;>IPI:IPI00950135.1|ENSEMBL:ENSRNOP000000613	2	22.1	16.114	6.0631e-07
IPI00372080;IPI00776533;IPI00779094;IPI00950485	>IPI:IPI00372080.3|SWISS-PROT:Q5PPJ9|ENSEMBL:ENSRNOP00000057413 Tax_Id=10116 Gene_Symbol=Sh3glb2 Endophilin-B2;>IPI:IPI00776533.1|ENSEMBL:ENSRNOP00000023527 Tax_Id=10116 Gene_Symbol=Sh3glb2 44 kDa protein;>IPI:IPI00779094.2|ENSEMBL:ENSRNOP00000057411 Tax_I	2	5.7	44.852	7.003e-07
IPI00362186;IPI00769095	>IPI:IPI00362186.4|REFSEQ:XP_237064 Tax_Id=10116 Gene_Symbol=RGD1310819 similar to Y59A8B.19;>IPI:IPI00769095.1|ENSEMBL:ENSRNOP00000040592|REFSEQ:XP_001057470 Tax_Id=10116 Gene_Symbol=RGD1310819 similar to Y59A8B.19	2	4.7	156.87	9.5858e-07
IPI00627068;IPI00767277	>IPI:IPI00627068.1|TREMBL:Q4KM71|ENSEMBL:ENSRNOP00000018049|REFSEQ:NP_001020442 Tax_Id=10116 Gene_Symbol=Sfpq Splicing factor proline/glutamine rich;>IPI:IPI00767277.1|REFSEQ:XP_001058863 Tax_Id=10116 Gene_Symbol=Sfpq similar to NonO/p54nrb homolog	2	5.7	75.486	1.126e-06
IPI00203522	>IPI:IPI00203522.2|SWISS-PROT:P29315|ENSEMBL:ENSRNOP00000022241|REFSEQ:NP_620805 Tax_Id=10116 Gene_Symbol=Rnh1 Ribonuclease inhibitor	3	15.1	49.974	1.1646e-06
IPI00231092	>IPI:IPI00231092.4|SWISS-PROT:Q03114|ENSEMBL:ENSRNOP00000011052|REFSEQ:NP_543161 Tax_Id=10116 Gene_Symbol=Cdk5 Cell division protein kinase 5	2	5.5	33.254	1.4876e-06
IPI00371942	>IPI:IPI00371942.3|SWISS-PROT:P69735|ENSEMBL:ENSRNOP00000005289 Tax_Id=10116 Gene_Symbol=RGD1306487 Rab3 GTPase-activating protein catalytic subunit (Fragment)	3	3.1	86.586	1.5312e-06
IPI00366908	>IPI:IPI00366908.3|TREMBL:Q499R1|ENSEMBL:ENSRNOP00000022862|REFSEQ:XP_001062510;XP_001065844 Tax_Id=10116 Gene_Symbol=Ppp2r5d similar to delta isoform of regulatory subunit B56, protein phosphatase 2A isoform 1	2	8	76.601	1.8047e-06
IPI00231191	>IPI:IPI00231191.7|SWISS-PROT:Q9ESH6|ENSEMBL:ENSRNOP00000016372|REFSEQ:NP_071614 Tax_Id=10116 Gene_Symbol=Glrx1 Glutaredoxin-1	2	34.6	11.879	1.8799e-06
IPI00204311	>IPI:IPI00204311.1|SWISS-PROT:Q9WUS0|ENSEMBL:ENSRNOP00000015601|REFSEQ:NP_058831 Tax_Id=10116 Gene_Symbol=Ak3l1 Adenylate kinase isoenzyme 4, mitochondrial	3	26.5	25.203	1.8882e-06
IPI00409539;IPI00951791;IPI00949133	>IPI:IPI00409539.3|ENSEMBL:ENSRNOP00000008910 Tax_Id=10116 Gene_Symbol=Flna 281 kDa protein;>IPI:IPI00951791.1|TREMBL:C0JPT7|ENSEMBL:ENSRNOP00000062690|REFSEQ:NP_001128071 Tax_Id=10116 Gene_Symbol=Flna Filamin, alpha (Predicted), isoform CRA_a;>IPI:IPI0094	3	1.8	281.29	2.0732e-06
IPI00231001;IPI00464920;IPI00390785;IPI00199872;IPI00210346;IPI00231925;IPI00204843;IPI00231505;IPI00231726;IPI00231733;IPI00368308;IPI00366719;IPI00951210;IPI00798625	>IPI:IPI00231001.7|SWISS-PROT:P29348|ENSEMBL:ENSRNOP00000007032|REFSEQ:NP_775162 Tax_Id=10116 Gene_Symbol=Gnat3 Guanine nucleotide-binding protein G(t) subunit alpha-3;>IPI:IPI00464920.4|SWISS-PROT:Q63803|TREMBL:Q792H3|REFSEQ:NP_068617 Tax_Id=10116 Gene_Sy	2	5.4	40.294	2.5854e-06
IPI00766092;IPI00360990	>IPI:IPI00766092.1|REFSEQ:XP_001079614 Tax_Id=10116 Gene_Symbol=RGD1310016 similar to CG9063-PA;>IPI:IPI00360990.3|ENSEMBL:ENSRNOP00000021783|REFSEQ:XP_219778 Tax_Id=10116 Gene_Symbol=RGD1310016 similar to CG9063-PA	3	5	132.01	3.0519e-06
IPI00324986;IPI00197568;IPI00566673;IPI00950695	>IPI:IPI00324986.1|SWISS-PROT:P50398|TREMBL:Q5BK95|ENSEMBL:ENSRNOP00000053135|REFSEQ:NP_058784 Tax_Id=10116 Gene_Symbol=Gdi1 Rab GDP dissociation inhibitor alpha;>IPI:IPI00197568.2|SWISS-PROT:P50399|ENSEMBL:ENSRNOP00000024952|REFSEQ:NP_058972 Tax_Id=10116	2	8.7	50.536	3.3249e-06
IPI00382068;IPI00199985;IPI00954681;IPI00679235	>IPI:IPI00382068.1|SWISS-PROT:Q9JI66-3|ENSEMBL:ENSRNOP00000004391 Tax_Id=10116 Gene_Symbol=Slc4a4 Isoform 3 of Electrogenic sodium bicarbonate cotransporter 1;>IPI:IPI00199985.1|SWISS-PROT:Q9JI66-1|ENSEMBL:ENSRNOP00000035006|REFSEQ:NP_445876 Tax_Id=10116 G	2	3	122.96	6.9754e-06
IPI00421916	>IPI:IPI00421916.1|SWISS-PROT:Q6IRE4|ENSEMBL:ENSRNOP00000018194|REFSEQ:NP_853659 Tax_Id=10116 Gene_Symbol=Tsg101 Tumor susceptibility gene 101 protein	2	9	44.077	7.3143e-06
IPI00195173	>IPI:IPI00195173.1|SWISS-PROT:P27274|ENSEMBL:ENSRNOP00000060967|REFSEQ:NP_037057 Tax_Id=10116 Gene_Symbol=Cd59 CD59 glycoprotein	2	14.3	13.79	1.2242e-05
CON__P02662	>P02662 SWISS-PROT:P02662 Alpha-S1-casein - Bos taurus (Bovine).	2	11.1	22.975	1.2489e-05
IPI00204261	>IPI:IPI00204261.2|SWISS-PROT:P52296|ENSEMBL:ENSRNOP00000012376|REFSEQ:NP_058759 Tax_Id=10116 Gene_Symbol=Kpnb1 Importin subunit beta-1	2	2.7	97.183	1.7242e-05
IPI00213457	>IPI:IPI00213457.1|SWISS-PROT:Q5FVI6|ENSEMBL:ENSRNOP00000006917|REFSEQ:NP_001011992 Tax_Id=10116 Gene_Symbol=Atp6v1c1 V-type proton ATPase subunit C 1	2	6.8	43.9	1.7303e-05
IPI00206234	>IPI:IPI00206234.3|ENSEMBL:ENSRNOP00000014004|REFSEQ:NP_001101015 Tax_Id=10116 Gene_Symbol=Ipo7 importin 7	2	2.5	119.49	1.927e-05
IPI00193370;IPI00211927;IPI00421714;IPI00896749;IPI00951051	>IPI:IPI00193370.1|SWISS-PROT:Q05820|ENSEMBL:ENSRNOP00000047172 Tax_Id=10116 Gene_Symbol=Lyc2 Putative lysozyme C-2;>IPI:IPI00211927.1|SWISS-PROT:P00697 Tax_Id=10116 Gene_Symbol=Lyz2 Lysozyme C-1;>IPI:IPI00421714.1|TREMBL:Q6PDV1|ENSEMBL:ENSRNOP00000007747|	2	10.8	16.618	1.9286e-05
IPI00198567;IPI00948000	>IPI:IPI00198567.1|SWISS-PROT:Q99MZ8|ENSEMBL:ENSRNOP00000060150|REFSEQ:NP_116002 Tax_Id=10116 Gene_Symbol=Lasp1 LIM and SH3 domain protein 1;>IPI:IPI00948000.1|ENSEMBL:ENSRNOP00000005522 Tax_Id=10116 Gene_Symbol=Lasp1 30 kDa protein	2	6.1	29.97	1.9549e-05
IPI00734686;IPI00209908	>IPI:IPI00734686.2|TREMBL:Q8SEZ5|REFSEQ:YP_665632 Tax_Id=10116 Gene_Symbol=Mt-co2 cytochrome c oxidase subunit II;>IPI:IPI00209908.1|SWISS-PROT:P00406|TREMBL:Q37652;Q5UAJ6|REFSEQ:AP_004895 Tax_Id=10116 Gene_Symbol=Mt-co2 Cytochrome c oxidase subunit 2	2	11.9	25.928	2.1245e-05
IPI00373752;IPI00951259	>IPI:IPI00373752.3|ENSEMBL:ENSRNOP00000012796 Tax_Id=10116 Gene_Symbol=Flnb 278 kDa protein;>IPI:IPI00951259.1|ENSEMBL:ENSRNOP00000061198|REFSEQ:NP_001100758 Tax_Id=10116 Gene_Symbol=Flnb filamin, beta	2	1.9	277.84	2.2721e-05
IPI00679181;IPI00568632;IPI00679236;IPI00679178;IPI00230972;IPI00679248;IPI00758434;IPI00817094;IPI00679210	>IPI:IPI00679181.3|SWISS-PROT:P19332-8|ENSEMBL:ENSRNOP00000006856 Tax_Id=10116 Gene_Symbol=Mapt Isoform Tau-H of Microtubule-associated protein tau;>IPI:IPI00568632.2|SWISS-PROT:P19332-1|ENSEMBL:ENSRNOP00000042392 Tax_Id=10116 Gene_Symbol=Mapt Isoform Tau-	2	2.3	81.184	2.2769e-05
IPI00765527	>IPI:IPI00765527.1|ENSEMBL:ENSRNOP00000011070|REFSEQ:NP_001100259 Tax_Id=10116 Gene_Symbol=Saps2 SAPS domain family, member 2	2	5.1	100.32	2.4861e-05
IPI00207123	>IPI:IPI00207123.2|TREMBL:B2LYI9;Q007B7;Q62657;Q62701|REFSEQ:NP_446313 Tax_Id=10116 Gene_Symbol=Tnc Tenascin C	2	1.7	221.42	2.5426e-05
IPI00207308;IPI00230927	>IPI:IPI00207308.1|SWISS-PROT:P08082-1|ENSEMBL:ENSRNOP00000023651|REFSEQ:NP_446287 Tax_Id=10116 Gene_Symbol=Cltb Isoform Brain of Clathrin light chain B;>IPI:IPI00230927.1|SWISS-PROT:P08082-2|ENSEMBL:ENSRNOP00000028993 Tax_Id=10116 Gene_Symbol=Cltb Isoform	2	7.9	25.117	3.0785e-05
IPI00365263	>IPI:IPI00365263.2|ENSEMBL:ENSRNOP00000014458|REFSEQ:XP_001068778;XP_216543 Tax_Id=10116 Gene_Symbol=RGD1308048 similar to thioredoxin family Trp26	2	13.2	25.207	4.815e-05
IPI00358757	>IPI:IPI00358757.5|ENSEMBL:ENSRNOP00000021387|REFSEQ:NP_001101425 Tax_Id=10116 Gene_Symbol=Hint2 histidine triad nucleotide binding protein 2	2	21.5	17.38	6.2168e-05
IPI00365962;IPI00777004	>IPI:IPI00365962.1|TREMBL:Q5RJN0|ENSEMBL:ENSRNOP00000037256|REFSEQ:NP_001008525 Tax_Id=10116 Gene_Symbol=Ndufs7 NADH dehydrogenase (Ubiquinone) Fe-S protein 7, isoform CRA_d;>IPI:IPI00777004.2|ENSEMBL:ENSRNOP00000057446 Tax_Id=10116 Gene_Symbol=Ndufs7 25 k	2	21.6	23.945	6.6738e-05
IPI00876608;IPI00950468	>IPI:IPI00876608.1|ENSEMBL:ENSRNOP00000003318 Tax_Id=10116 Gene_Symbol=Tpr 267 kDa protein;>IPI:IPI00950468.1|TREMBL:Q3T1J7|ENSEMBL:ENSRNOP00000062172|REFSEQ:NP_001100655 Tax_Id=10116 Gene_Symbol=Tpr translocated promoter region	2	1.1	267.45	6.8731e-05
IPI00400615	>IPI:IPI00400615.1|SWISS-PROT:Q6PCU2|ENSEMBL:ENSRNOP00000016495|REFSEQ:NP_942040 Tax_Id=10116 Gene_Symbol=Atp6v1e1 V-type proton ATPase subunit E 1	2	12.8	26.128	7.4683e-05
IPI00764057;IPI00567919	>IPI:IPI00764057.3|ENSEMBL:ENSRNOP00000020304|REFSEQ:NP_001100981 Tax_Id=10116 Gene_Symbol=Ap2a1 adaptor-related protein complex 2, alpha 1 subunit;>IPI:IPI00567919.3|ENSEMBL:ENSRNOP00000039582 Tax_Id=10116 Gene_Symbol=Ap2a1 105 kDa protein	2	4	107.67	8.324e-05
IPI00650097;IPI00370596;IPI00758429;IPI00767638;IPI00554106;IPI00565330;IPI00564737	>IPI:IPI00650097.3|SWISS-PROT:P21775-1|ENSEMBL:ENSRNOP00000041776|REFSEQ:NP_036621 Tax_Id=10116 Gene_Symbol=Acaa1 acetyl-Coenzyme A acyltransferase 1;>IPI:IPI00370596.2|SWISS-PROT:P07871|REFSEQ:XP_001077387 Tax_Id=10116 Gene_Symbol=RGD1562373 3-ketoacyl-Co	2	7.6	44.825	9.0178e-05
IPI00327185	>IPI:IPI00327185.3|SWISS-PROT:Q9Z2G8|TREMBL:Q6P769|ENSEMBL:ENSRNOP00000005286|REFSEQ:NP_446013 Tax_Id=10116 Gene_Symbol=Nap1l1 nucleosome assembly protein 1-like 1	2	10.2	45.373	0.00011711
IPI00209064	>IPI:IPI00209064.1|SWISS-PROT:Q63450|ENSEMBL:ENSRNOP00000033456|REFSEQ:NP_604463 Tax_Id=10116 Gene_Symbol=Camk1 Calcium/calmodulin-dependent protein kinase type 1	2	5.9	41.638	0.00018567
IPI00194828	>IPI:IPI00194828.1|SWISS-PROT:Q5FVI4|TREMBL:B7X6I3|ENSEMBL:ENSRNOP00000024867|REFSEQ:NP_001014185 Tax_Id=10116 Gene_Symbol=Cend1 Cell cycle exit and neuronal differentiation protein 1	2	18.8	15.043	0.00019201
IPI00324618;IPI00778806;IPI00781073	>IPI:IPI00324618.3|SWISS-PROT:P41542|ENSEMBL:ENSRNOP00000003277|REFSEQ:NP_062252 Tax_Id=10116 Gene_Symbol=Uso1 General vesicular transport factor p115;>IPI:IPI00778806.2|ENSEMBL:ENSRNOP00000057384 Tax_Id=10116 Gene_Symbol=Uso1 100 kDa protein;>IPI:IPI00781	2	6.3	107.16	0.0002082
IPI00769069;IPI00769166;IPI00211380	>IPI:IPI00769069.1|REFSEQ:XP_001059407 Tax_Id=10116 Gene_Symbol=Pik3ca similar to Phosphatidylinositol-4,5-bisphosphate 3-kinase catalytic subunit alpha isoform (PI3-kinase p110 subunit alpha) (PtdIns-3-kinase p110) (PI3K) isoform 3;>IPI:IPI00769166.1|ENSE	2	1.9	124.13	0.00023045
IPI00201858	>IPI:IPI00201858.4|SWISS-PROT:A2VD12|ENSEMBL:ENSRNOP00000028058|REFSEQ:NP_001094446 Tax_Id=10116 Gene_Symbol=Pbxip1 Pre-B-cell leukemia transcription factor-interacting protein 1	2	5.3	80.275	0.00025026
IPI00464718	>IPI:IPI00464718.1|TREMBL:B6DTP5;Q6AYI1|ENSEMBL:ENSRNOP00000041663|REFSEQ:NP_001007614 Tax_Id=10116 Gene_Symbol=Ddx5 Ddx5	2	3.4	69.238	0.00025625
IPI00369646;IPI00767075	>IPI:IPI00369646.5|ENSEMBL:ENSRNOP00000007087|REFSEQ:NP_001099261 Tax_Id=10116 Gene_Symbol=Pfas phosphoribosylformylglycinamidine synthase;>IPI:IPI00767075.1|REFSEQ:XP_001079185 Tax_Id=10116 Gene_Symbol=LOC687570 similar to phosphoribosylformylglycinamidin	2	3.7	136.89	0.00028246
IPI00475676;IPI00921682	>IPI:IPI00475676.4|SWISS-PROT:P0C2X9|ENSEMBL:ENSRNOP00000025090 Tax_Id=10116 Gene_Symbol=LOC641316 Delta-1-pyrroline-5-carboxylate dehydrogenase, mitochondrial;>IPI:IPI00921682.2|TREMBL:B4F768|ENSEMBL:ENSRNOP00000025000|REFSEQ:NP_001128170 Tax_Id=10116 Gen	2	6.6	61.868	0.00042832
IPI00211733	>IPI:IPI00211733.1|SWISS-PROT:P62193|ENSEMBL:ENSRNOP00000005329|REFSEQ:NP_476464 Tax_Id=10116 Gene_Symbol=Psmc1 26S protease regulatory subunit 4	2	4.5	49.184	0.00049549
IPI00767669;IPI00766997;IPI00565272;IPI00198537	>IPI:IPI00767669.1|REFSEQ:XP_001064846;XP_001065053 Tax_Id=10116 Gene_Symbol=RGD1564763;LOC683238 similar to Diphosphoinositol polyphosphate phosphohydrolase 3 alpha;>IPI:IPI00766997.1|REFSEQ:XP_001056321 Tax_Id=10116 Gene_Symbol=Nudt11 similar to Diphosph	2	10.2	33.388	0.0007718
IPI00776558;IPI00193983	>IPI:IPI00776558.2|ENSEMBL:ENSRNOP00000052656 Tax_Id=10116 Gene_Symbol=Cltc 192 kDa protein;>IPI:IPI00193983.3|SWISS-PROT:P11442|ENSEMBL:ENSRNOP00000005987|REFSEQ:NP_062172 Tax_Id=10116 Gene_Symbol=Cltc Clathrin heavy chain 1	2	1.5	192.02	0.0010924
IPI00189927	>IPI:IPI00189927.1|SWISS-PROT:P47709|ENSEMBL:ENSRNOP00000001844|REFSEQ:NP_598202 Tax_Id=10116 Gene_Symbol=Rph3a Rabphilin-3A	2	4.5	75.832	0.001099
IPI00325884;IPI00851130	>IPI:IPI00325884.5|SWISS-PROT:Q9WTT6 Tax_Id=10116 Gene_Symbol=Gda Guanine deaminase;>IPI:IPI00851130.1|TREMBL:Q9JKB7|ENSEMBL:ENSRNOP00000024775|REFSEQ:NP_113964 Tax_Id=10116 Gene_Symbol=Gda Guanine deaminase	2	11	51.016	0.0018013
IPI00231641;IPI00780332;IPI00949068	>IPI:IPI00231641.5|SWISS-PROT:P38652 Tax_Id=10116 Gene_Symbol=Pgm1 Phosphoglucomutase-1;>IPI:IPI00780332.1|TREMBL:A1A5L2;Q499Q4;Q62752|ENSEMBL:ENSRNOP00000013785|REFSEQ:NP_058729 Tax_Id=10116 Gene_Symbol=Pgm1 phosphoglucomutase 1;>IPI:IPI00949068.1|ENSEMBL	2	7.7	61.402	0.0028553
IPI00339023;IPI00391507;IPI00212566;IPI00339026;IPI00339027;IPI00372202;IPI00780535;IPI00948697;IPI00950615;IPI00951747;IPI00392892;IPI00326138	>IPI:IPI00339023.3|SWISS-PROT:Q9QUH6-1|ENSEMBL:ENSRNOP00000044041|REFSEQ:NP_851606 Tax_Id=10116 Gene_Symbol=Syngap1 Isoform 1 of Ras GTPase-activating protein SynGAP;>IPI:IPI00391507.1|SWISS-PROT:Q9QUH6-2|TREMBL:Q6MGD1|ENSEMBL:ENSRNOP00000051210 Tax_Id=101	2	1.8	144.67	0.0028963
IPI00778535	>IPI:IPI00778535.1|ENSEMBL:ENSRNOP00000053376 Tax_Id=10116 Gene_Symbol=- 20 kDa protein	2	6.5	20.193	0.0051646
IPI00776839;IPI00950878;IPI00949781	>IPI:IPI00776839.2|ENSEMBL:ENSRNOP00000052165 Tax_Id=10116 Gene_Symbol=LOC680286 26 kDa protein;>IPI:IPI00950878.1|ENSEMBL:ENSRNOP00000061542|REFSEQ:XP_001056463 Tax_Id=10116 Gene_Symbol=LOC680286 hypothetical protein;>IPI:IPI00949781.1|ENSEMBL:ENSRNOP0000	2	16.2	25.527	0.0068433
