# Supplementary material for: Analysis of the brain palmitoyl-proteome using both acyl-biotin exchange and acyl-resin-assisted capture methods
Source: Sci Rep. 2017 Jun 12;7:3299. doi: 10.1038/s41598-017-03562-7 (PMC5468251; doi:10.1038/s41598-017-03562-7)
Supplement: Supplementary file 4 — Supplementary File 3 [file 41598_2017_3562_MOESM4_ESM.xls]

## Sheet: ABE HA 
Protein IDs	Fasta headers	Peptides	Sequence coverage [%]	Mol. weight [kDa]	PEP	Ox (C) site IDs	Oxidation (M) site IDs	Ox (C) site positions	Oxidation (M) site positions
IPI00765011;IPI00896224;CON__P60712;IPI00189819;IPI00948496;IPI00561918;IPI00564357;IPI00949879;IPI00950342	>IPI:IPI00765011.1|REFSEQ:XP_001081785 Tax_Id=10116 Gene_Symbol=LOC295810 similar to Actin, cytoplasmic 2;>IPI:IPI00896224.1|SWISS-PROT:P63259|TREMBL:A1Z0K8|ENSEMBL:ENSRNOP00000051859|REFSEQ:NP_001120921 Tax_Id=10116 Gene_Symbol=Actg1 Actin, cytoplasmic 2;	24	50.9	58.801	0		18;19;20;21;105;106;107;108		205;208;314;351;388;444;466;486
IPI00191737	>IPI:IPI00191737.6|SWISS-PROT:P02770|ENSEMBL:ENSRNOP00000003921|REFSEQ:NP_599153 Tax_Id=10116 Gene_Symbol=Alb Serum albumin	59	86.5	68.73	0	2;3;4	23;24;25	461;462;472	243;288;572
IPI00196661;IPI00949530;IPI00553953	>IPI:IPI00196661.1|SWISS-PROT:P68255|ENSEMBL:ENSRNOP00000011501|REFSEQ:NP_037185 Tax_Id=10116 Gene_Symbol=Ywhaq 14-3-3 protein theta;>IPI:IPI00949530.1|ENSEMBL:ENSRNOP00000060368 Tax_Id=10116 Gene_Symbol=Ywhaq 27 kDa protein	21	73.9	27.778	0		29;30;31		1;160;218
IPI00204375;IPI00777816	>IPI:IPI00204375.2|SWISS-PROT:Q00981|ENSEMBL:ENSRNOP00000003248|REFSEQ:NP_058933 Tax_Id=10116 Gene_Symbol=Uchl1 Ubiquitin carboxyl-terminal hydrolase isozyme L1;>IPI:IPI00777816.1|ENSEMBL:ENSRNOP00000056108 Tax_Id=10116 Gene_Symbol=Uchl1 25 kDa protein	15	92.4	24.838	0	10	32;33;34;35	152	1;6;12;179
IPI00949661;IPI00204447;IPI00781701	>IPI:IPI00949661.1|ENSEMBL:ENSRNOP00000062895 Tax_Id=10116 Gene_Symbol=Vamp2 18 kDa protein;>IPI:IPI00204447.3|TREMBL:Q9WUW2|ENSEMBL:ENSRNOP00000009586 Tax_Id=10116 Gene_Symbol=Vamp2 Vesicle associated membrane protein 2B;>IPI:IPI00781701.2|SWISS-PROT:P630	9	50.9	17.62	0
IPI00204644;IPI00231420	>IPI:IPI00204644.1|SWISS-PROT:P60881-1|ENSEMBL:ENSRNOP00000008734|REFSEQ:NP_112253 Tax_Id=10116 Gene_Symbol=Snap25 Isoform SNAP-25b of Synaptosomal-associated protein 25;>IPI:IPI00231420.1|SWISS-PROT:P60881-2|ENSEMBL:ENSRNOP00000007998 Tax_Id=10116 Gene_Sy	11	69.9	23.315	0		36;37;38;39		7;32;163;167
IPI00230897;IPI00951116;CON__Q3SX09;CON__P02070	>IPI:IPI00230897.5|SWISS-PROT:P02091|ENSEMBL:ENSRNOP00000063652|REFSEQ:NP_150237 Tax_Id=10116 Gene_Symbol=Hbb Hemoglobin subunit beta-1;>IPI:IPI00951116.1|ENSEMBL:ENSRNOP00000048250 Tax_Id=10116 Gene_Symbol=Hbb 16 kDa protein	16	95.2	15.979	0	13	56;57	126	56;110
IPI00230937;IPI00558041	>IPI:IPI00230937.5|SWISS-PROT:P31044|ENSEMBL:ENSRNOP00000001500|REFSEQ:NP_058932 Tax_Id=10116 Gene_Symbol=Pebp1 Phosphatidylethanolamine-binding protein 1	15	94.1	20.801	0		59		47
IPI00231192	>IPI:IPI00231192.5|SWISS-PROT:P11517|ENSEMBL:ENSRNOP00000048546;ENSRNOP00000049976|REFSEQ:NP_001104739;NP_001106694;XP_001070195 Tax_Id=10116 Gene_Symbol=LOC100134871;LOC689064;Hbb;MGC72973 Hemoglobin subunit beta-2	14	78.9	15.982	0	13	56	126	110
IPI00231260;IPI00392956	>IPI:IPI00231260.5|SWISS-PROT:O35244|ENSEMBL:ENSRNOP00000030323|REFSEQ:NP_446028 Tax_Id=10116 Gene_Symbol=Prdx6 Peroxiredoxin-6;>IPI:IPI00392956.2|ENSEMBL:ENSRNOP00000003961 Tax_Id=10116 Gene_Symbol=Prdx6 20 kDa protein	17	75.9	24.818	0		60;61		116;188
IPI00231767;IPI00339162;IPI00769156;IPI00765670;IPI00421392;IPI00764805	>IPI:IPI00231767.5|SWISS-PROT:P48500|ENSEMBL:ENSRNOP00000020647|REFSEQ:NP_075211 Tax_Id=10116 Gene_Symbol=Tpi1 Triosephosphate isomerase;>IPI:IPI00339162.1|REFSEQ:XP_574007 Tax_Id=10116 Gene_Symbol=RGD1563601 similar to triosephosphate isomerase;>IPI:IPI00	23	91.6	26.849	0
IPI00324893	>IPI:IPI00324893.4|SWISS-PROT:P63102|ENSEMBL:ENSRNOP00000030885|REFSEQ:NP_037143 Tax_Id=10116 Gene_Symbol=Ywhaz 14-3-3 protein zeta/delta	21	72.7	27.771	0	16	30;68;69	94	1;160;218
IPI00326412;IPI00339153	>IPI:IPI00326412.4|SWISS-PROT:P07323|ENSEMBL:ENSRNOP00000005601|REFSEQ:NP_647541 Tax_Id=10116 Gene_Symbol=Eno2 Gamma-enolase;>IPI:IPI00339153.3|ENSEMBL:ENSRNOP00000005535 Tax_Id=10116 Gene_Symbol=Eno2 37 kDa protein	21	66.8	47.14	0	14	72;73	337	165;169
IPI00951963;IPI00327144;IPI00763463;IPI00369419;IPI00368043;IPI00764939	>IPI:IPI00951963.1|ENSEMBL:ENSRNOP00000028041 Tax_Id=10116 Gene_Symbol=Cfl1 24 kDa protein;>IPI:IPI00327144.7|SWISS-PROT:P45592|ENSEMBL:ENSRNOP00000059624|REFSEQ:NP_058843 Tax_Id=10116 Gene_Symbol=Cfl1 Cofilin-1	21	64.2	24.457	0		77;78		17;114
IPI00365393	>IPI:IPI00365393.2|ENSEMBL:ENSRNOP00000034617|REFSEQ:NP_001101931 Tax_Id=10116 Gene_Symbol=Tppp tubulin polymerization promoting protein	11	51.8	23.546	0
IPI00470288	>IPI:IPI00470288.4|SWISS-PROT:P07335|ENSEMBL:ENSRNOP00000015122|REFSEQ:NP_036661 Tax_Id=10116 Gene_Symbol=Ckb Creatine kinase B-type	26	75.1	42.725	0		90;91;92;93;94;95;96		30;179;207;272;352;363;377
IPI00778032;IPI00369496;IPI00777342	>IPI:IPI00778032.3|ENSEMBL:ENSRNOP00000052297 Tax_Id=10116 Gene_Symbol=Rap1gds1 62 kDa protein;>IPI:IPI00369496.4|ENSEMBL:ENSRNOP00000021457|REFSEQ:NP_001101198 Tax_Id=10116 Gene_Symbol=Rap1gds1 RAP1, GTP-GDP dissociation stimulator 1	11	26.7	61.913	0
IPI00387771;IPI00559637;IPI00569436	>IPI:IPI00387771.6|SWISS-PROT:P10111|ENSEMBL:ENSRNOP00000009179;ENSRNOP00000009407|REFSEQ:NP_058797 Tax_Id=10116 Gene_Symbol=Ppia Peptidyl-prolyl cis-trans isomerase A;>IPI:IPI00559637.1|ENSEMBL:ENSRNOP00000043488 Tax_Id=10116 Gene_Symbol=- Protein	14	65.2	17.874	2.2544e-299		83;84		136;142
IPI00767147;IPI00464815;IPI00777730;IPI00782342;IPI00947869;IPI00951317;IPI00387816;IPI00557049;IPI00565703;IPI00388191;IPI00951666;IPI00562524;IPI00948585	>IPI:IPI00767147.1|REFSEQ:XP_001067222 Tax_Id=10116 Gene_Symbol=Eno1-ps1 similar to Alpha-enolase;>IPI:IPI00464815.11|SWISS-PROT:P04764|TREMBL:Q5BJ93;Q5EB49|ENSEMBL:ENSRNOP00000024106|REFSEQ:NP_001103378;NP_036686 Tax_Id=10116 Gene_Symbol=Eno1 Alpha-enolas	19	43.2	53.923	8.3246e-293
IPI00205036;CON__P01966;IPI00213611;IPI00421293	>IPI:IPI00205036.1|ENSEMBL:ENSRNOP00000044081|REFSEQ:NP_001007723 Tax_Id=10116 Gene_Symbol=LOC360504 hemoglobin alpha 2 chain	13	75.4	15.284	2.4911e-291		40		33
IPI00950777;IPI00230865	>IPI:IPI00950777.1|ENSEMBL:ENSRNOP00000013494 Tax_Id=10116 Gene_Symbol=Gmfb 17 kDa protein;>IPI:IPI00230865.7|SWISS-PROT:Q63228|ENSEMBL:ENSRNOP00000059018|REFSEQ:NP_112294 Tax_Id=10116 Gene_Symbol=Gmfb Glia maturation factor beta	7	43.4	16.863	1.0609e-278
IPI00287835	>IPI:IPI00287835.7|SWISS-PROT:P01946|TREMBL:B1H216|ENSEMBL:ENSRNOP00000044233|REFSEQ:NP_037228 Tax_Id=10116 Gene_Symbol=Hba-a2 Hemoglobin subunit alpha-1/2	13	75.4	15.328	1.1117e-259		40		33
IPI00324986;IPI00950695	>IPI:IPI00324986.1|SWISS-PROT:P50398|TREMBL:Q5BK95|ENSEMBL:ENSRNOP00000053135|REFSEQ:NP_058784 Tax_Id=10116 Gene_Symbol=Gdi1 Rab GDP dissociation inhibitor alpha	16	39.6	50.536	8.6284e-236
IPI00191730;IPI00196568;IPI00231128;IPI00231129;IPI00951769	>IPI:IPI00191730.1|SWISS-PROT:P61265|ENSEMBL:ENSRNOP00000026063|REFSEQ:NP_036832 Tax_Id=10116 Gene_Symbol=Stx1b Syntaxin-1B	13	41	33.244	2.2866e-233
IPI00951991;IPI00231734;IPI00195851;IPI00471911;IPI00876620;IPI00358543	>IPI:IPI00951991.1|ENSEMBL:ENSRNOP00000031940 Tax_Id=10116 Gene_Symbol=Aldoa 45 kDa protein;>IPI:IPI00231734.5|SWISS-PROT:P05065|ENSEMBL:ENSRNOP00000032320|REFSEQ:NP_036627 Tax_Id=10116 Gene_Symbol=Aldoa Fructose-bisphosphate aldolase A;>IPI:IPI00195851.1|	26	58.6	45.086	2.2142e-229		65		219
IPI00231677	>IPI:IPI00231677.5|SWISS-PROT:P68511|ENSEMBL:ENSRNOP00000024388|REFSEQ:NP_037184 Tax_Id=10116 Gene_Symbol=Ywhah 14-3-3 protein eta	12	45.5	28.211	4.4347e-228		54		223
IPI00231368	>IPI:IPI00231368.5|SWISS-PROT:P11232|ENSEMBL:ENSRNOP00000016447|REFSEQ:NP_446252 Tax_Id=10116 Gene_Symbol=Txn1 Thioredoxin	7	54.3	11.673	2.924e-219
IPI00189813;IPI00194087;IPI00197129;IPI00200455;IPI00560160	>IPI:IPI00189813.1|SWISS-PROT:P68136|ENSEMBL:ENSRNOP00000024084|REFSEQ:NP_062085 Tax_Id=10116 Gene_Symbol=Acta1 Actin, alpha skeletal muscle;>IPI:IPI00194087.3|SWISS-PROT:P68035|ENSEMBL:ENSRNOP00000011773|REFSEQ:NP_062056 Tax_Id=10116 Gene_Symbol=Actc1 Act	17	38.2	42.051	1.5639e-214		18;19;20;21;22		46;49;84;192;327
IPI00210971	>IPI:IPI00210971.1|SWISS-PROT:P63025|ENSEMBL:ENSRNOP00000048364|REFSEQ:NP_476438 Tax_Id=10116 Gene_Symbol=Vamp3 Vesicle-associated membrane protein 3	6	50.5	11.48	3.7215e-213
IPI00358767;IPI00948510	>IPI:IPI00358767.2|SWISS-PROT:O35179|ENSEMBL:ENSRNOP00000008999|REFSEQ:XP_001070855;XP_342858 Tax_Id=10116 Gene_Symbol=Sh3gl2 similar to SH3-domain GRB2-like 2;>IPI:IPI00948510.1|ENSEMBL:ENSRNOP00000059030 Tax_Id=10116 Gene_Symbol=Sh3gl2 19 kDa protein	15	40.1	52.391	3.8332e-195		79		146
IPI00197711;IPI00203823;IPI00781221;IPI00566858;IPI00464822;IPI00555243;IPI00765152;IPI00950051;IPI00949290;IPI00952370	>IPI:IPI00197711.1|SWISS-PROT:P04642|TREMBL:B5DEN4;Q6P9U7|ENSEMBL:ENSRNOP00000017468|REFSEQ:NP_058721 Tax_Id=10116 Gene_Symbol=Ldha L-lactate dehydrogenase A chain;>IPI:IPI00203823.2|REFSEQ:XP_001056645;XP_576374 Tax_Id=10116 Gene_Symbol=RGD1562690 similar	14	40.1	36.45	4.463e-194
IPI00324020	>IPI:IPI00324020.6|SWISS-PROT:P09606|REFSEQ:NP_058769 Tax_Id=10116 Gene_Symbol=Glul Glutamine synthetase	12	35.4	42.267	3.4026e-188
IPI00209258;IPI00776619	>IPI:IPI00209258.5|ENSEMBL:ENSRNOP00000042382 Tax_Id=10116 Gene_Symbol=Spna2 285 kDa protein;>IPI:IPI00776619.2|SWISS-PROT:P16086|TREMBL:Q63363;Q6IRK8|ENSEMBL:ENSRNOP00000057515|REFSEQ:NP_741984 Tax_Id=10116 Gene_Symbol=Spna2 Spectrin alpha chain, brain	54	28.8	285.04	3.1667e-185
IPI00231783	>IPI:IPI00231783.5|SWISS-PROT:P42123|ENSEMBL:ENSRNOP00000017965|REFSEQ:NP_036727 Tax_Id=10116 Gene_Symbol=Ldhb L-lactate dehydrogenase B chain	12	45.8	36.612	5.8504e-178
IPI00206977	>IPI:IPI00206977.1|SWISS-PROT:Q8VHF5|TREMBL:Q0QEL8|ENSEMBL:ENSRNOP00000034921|REFSEQ:NP_570111 Tax_Id=10116 Gene_Symbol=Cs Citrate synthase, mitochondrial	11	29.6	51.866	4.3933e-170
IPI00205745;IPI00760113;IPI00561017	>IPI:IPI00205745.3|SWISS-PROT:Q9R063-1|ENSEMBL:ENSRNOP00000028687|REFSEQ:NP_446062 Tax_Id=10116 Gene_Symbol=Prdx5 Isoform Mitochondrial of Peroxiredoxin-5, mitochondrial;>IPI:IPI00760113.1|SWISS-PROT:Q9R063-2 Tax_Id=10116 Gene_Symbol=Prdx5 Isoform Cytoplas	14	58.7	22.178	3.6569e-168
IPI00207252	>IPI:IPI00207252.1|SWISS-PROT:Q8VI04|ENSEMBL:ENSRNOP00000027459|REFSEQ:NP_659557 Tax_Id=10116 Gene_Symbol=Asrgl1 L-asparaginase	13	42.6	34.41	2.8375e-163		43		152
IPI00208636;IPI00395245	>IPI:IPI00208636.3|SWISS-PROT:Q9Z1B2|ENSEMBL:ENSRNOP00000025589|REFSEQ:NP_742035 Tax_Id=10116 Gene_Symbol=Gstm5 Glutathione S-transferase Mu 5	7	36	26.629	1.059e-162
IPI00230835	>IPI:IPI00230835.5|SWISS-PROT:P61983|ENSEMBL:ENSRNOP00000001954|REFSEQ:NP_062249 Tax_Id=10116 Gene_Symbol=Ywhag 14-3-3 protein gamma	10	47	28.302	3.5658e-161		54		223
CON__P02769	>P02769 SWISS-PROT:P02769 (Bos taurus) Bovine serum albumin precursor	10	16.6	69.293	1.1165e-155
IPI00188304	>IPI:IPI00188304.3|SWISS-PROT:Q6P7Q4|ENSEMBL:ENSRNOP00000000650|REFSEQ:NP_997477 Tax_Id=10116 Gene_Symbol=Glo1 Lactoylglutathione lyase	12	62	20.819	4.4833e-154		17		36
IPI00231229;IPI00382211	>IPI:IPI00231229.9|SWISS-PROT:P04906|TREMBL:B6DYQ7|ENSEMBL:ENSRNOP00000024601|REFSEQ:NP_036709 Tax_Id=10116 Gene_Symbol=Gstp1 Glutathione S-transferase P	4	24.8	23.439	4.3179e-151
IPI00325135	>IPI:IPI00325135.3|SWISS-PROT:P62260|ENSEMBL:ENSRNOP00000007100|REFSEQ:NP_113791 Tax_Id=10116 Gene_Symbol=Ywhae 14-3-3 protein epsilon	13	43.5	29.174	1.9719e-148		70		221
IPI00952351;IPI00190943;IPI00210211	>IPI:IPI00952351.1|ENSEMBL:ENSRNOP00000059250 Tax_Id=10116 Gene_Symbol=Gfap 50 kDa protein;>IPI:IPI00190943.2|SWISS-PROT:P47819-1|ENSEMBL:ENSRNOP00000032389|REFSEQ:NP_058705 Tax_Id=10116 Gene_Symbol=Gfap Isoform 1 of Glial fibrillary acidic protein;>IPI:IP	20	43.9	50.07	4.0602e-144
IPI00207146	>IPI:IPI00207146.1|TREMBL:Q62669;Q62670;Q63011;Q63223;Q6PDU6|ENSEMBL:ENSRNOP00000019914|REFSEQ:NP_942071 Tax_Id=10116 Gene_Symbol=MGC72973 Zero beta-1 globin	8	63.3	16.022	2.9236e-141
IPI00210532;IPI00569387	>IPI:IPI00210532.3|SWISS-PROT:P37805|ENSEMBL:ENSRNOP00000002942|REFSEQ:NP_001030313;NP_113864 Tax_Id=10116 Gene_Symbol=Tagln3 Transgelin-3;>IPI:IPI00569387.3|ENSEMBL:ENSRNOP00000049371 Tax_Id=10116 Gene_Symbol=Tagln3 16 kDa protein	16	66.3	22.5	7.271e-141		47;48;49		57;90;122
IPI00212320	>IPI:IPI00212320.1|SWISS-PROT:P07936|ENSEMBL:ENSRNOP00000002091|REFSEQ:NP_058891 Tax_Id=10116 Gene_Symbol=Gap43 Neuromodulin	13	78.8	23.603	2.2954e-135
IPI00231816	>IPI:IPI00231816.5|SWISS-PROT:P62762|TREMBL:Q56A29|ENSEMBL:ENSRNOP00000007609|REFSEQ:NP_036818 Tax_Id=10116 Gene_Symbol=Vsnl1 Visinin-like protein 1	8	40.8	22.142	4.0604e-131		67		13
IPI00189995	>IPI:IPI00189995.1|SWISS-PROT:P47728|ENSEMBL:ENSRNOP00000022943|REFSEQ:NP_446440 Tax_Id=10116 Gene_Symbol=Calb2 Calretinin	7	28	31.404	2.0142e-125
IPI00372259;IPI00191354;IPI00390663;IPI00212572	>IPI:IPI00372259.4|SWISS-PROT:Q63610-1|ENSEMBL:ENSRNOP00000023567|REFSEQ:NP_775134 Tax_Id=10116 Gene_Symbol=Tpm3 Isoform 1 of Tropomyosin alpha-3 chain;>IPI:IPI00191354.2|ENSEMBL:ENSRNOP00000023874 Tax_Id=10116 Gene_Symbol=Tpm3 33 kDa protein	23	74.2	29.006	5.9837e-122
IPI00212523;IPI00555262;IPI00359952	>IPI:IPI00212523.1|SWISS-PROT:O88767|ENSEMBL:ENSRNOP00000024711|REFSEQ:NP_476484 Tax_Id=10116 Gene_Symbol=Park7 Protein DJ-1;>IPI:IPI00555262.1|TREMBL:Q5BKC3|ENSEMBL:ENSRNOP00000052374 Tax_Id=10116 Gene_Symbol=Park7 Park7 protein	12	79.4	19.974	1.1996e-118
IPI00198118;IPI00782742;IPI00199693;IPI00207903;IPI00372009	>IPI:IPI00198118.2|ENSEMBL:ENSRNOP00000019215 Tax_Id=10116 Gene_Symbol=Map1a 325 kDa protein;>IPI:IPI00782742.2|ENSEMBL:ENSRNOP00000053764 Tax_Id=10116 Gene_Symbol=Map1a 324 kDa protein;>IPI:IPI00199693.3|SWISS-PROT:P34926|ENSEMBL:ENSRNOP00000019320|REFSEQ	25	13.1	325.01	3.3964e-118
IPI00190559;IPI00766218;IPI00949766;IPI00211685	>IPI:IPI00190559.3|SWISS-PROT:Q9EQX9|ENSEMBL:ENSRNOP00000055805|REFSEQ:NP_446380 Tax_Id=10116 Gene_Symbol=Ube2n Ubiquitin-conjugating enzyme E2 N;>IPI:IPI00766218.1|REFSEQ:XP_001066426 Tax_Id=10116 Gene_Symbol=LOC683536 similar to ubiquitin-conjugating enz	8	56.6	17.124	1.5159e-114
IPI00951599;IPI00231639;IPI00557751;IPI00395250;IPI00559001;IPI00870234;IPI00197371;IPI00778425;IPI00778234	>IPI:IPI00951599.1|ENSEMBL:ENSRNOP00000059800 Tax_Id=10116 Gene_Symbol=Gstm1 28 kDa protein;>IPI:IPI00231639.7|SWISS-PROT:P04905|TREMBL:B6DYQ1;Q6LDP3|ENSEMBL:ENSRNOP00000039050|REFSEQ:NP_058710 Tax_Id=10116 Gene_Symbol=Gstm1 Glutathione S-transferase Mu 1	11	45.7	28.399	1.5131e-112		64		105
IPI00373218;IPI00201417;IPI00394245;IPI00372387;IPI00561998;IPI00387949;IPI00568033;IPI00778343;IPI00765327	>IPI:IPI00373218.3|SWISS-PROT:Q6DGG0|ENSEMBL:ENSRNOP00000035797|REFSEQ:NP_001004279 Tax_Id=10116 Gene_Symbol=Ppid 40 kDa peptidyl-prolyl cis-trans isomerase;>IPI:IPI00201417.3|REFSEQ:XP_001057061;XP_576630 Tax_Id=10116 Gene_Symbol=RGD1560149 similar to pep	18	41.1	40.765	5.4815e-110
IPI00557167;IPI00949293	>IPI:IPI00557167.2|TREMBL:B2RZA9|ENSEMBL:ENSRNOP00000050143 Tax_Id=10116 Gene_Symbol=- Ubiquitin carrier protein;>IPI:IPI00949293.1|ENSEMBL:ENSRNOP00000062836 Tax_Id=10116 Gene_Symbol=- 18 kDa protein	10	71.4	17.861	3.9169e-109
IPI00231434	>IPI:IPI00231434.6|SWISS-PROT:Q62658|ENSEMBL:ENSRNOP00000012608|REFSEQ:NP_037234 Tax_Id=10116 Gene_Symbol=Fkbp1a Peptidyl-prolyl cis-trans isomerase FKBP1A	1	12	11.922	3.9678e-105
IPI00471835;IPI00779326	>IPI:IPI00471835.1|SWISS-PROT:Q66HA8|ENSEMBL:ENSRNOP00000001201|REFSEQ:NP_001011901 Tax_Id=10116 Gene_Symbol=Hsph1 Heat shock protein 105 kDa;>IPI:IPI00779326.2|ENSEMBL:ENSRNOP00000057971 Tax_Id=10116 Gene_Symbol=Hsph1 Protein	11	13.8	96.417	5.4874e-103
IPI00231118	>IPI:IPI00231118.5|SWISS-PROT:P07171|ENSEMBL:ENSRNOP00000010845|REFSEQ:NP_114190 Tax_Id=10116 Gene_Symbol=Calb1 Calbindin	7	29.5	29.994	1.7999e-102
IPI00231631;IPI00765228	>IPI:IPI00231631.13|SWISS-PROT:P15429|ENSEMBL:ENSRNOP00000005612|REFSEQ:NP_037081 Tax_Id=10116 Gene_Symbol=Eno3 Beta-enolase	6	19.1	47.013	2.3755e-101	14	62;63	337	1;3
IPI00360356	>IPI:IPI00360356.1|ENSEMBL:ENSRNOP00000059847|REFSEQ:NP_001099879 Tax_Id=10116 Gene_Symbol=Actbl2 actin, beta-like 2	7	19.7	41.963	6.9723e-100		18;20;21		45;48;191
IPI00194404	>IPI:IPI00194404.5|SWISS-PROT:Q05982|TREMBL:Q6LCQ4|ENSEMBL:ENSRNOP00000003658|REFSEQ:NP_612557 Tax_Id=10116 Gene_Symbol=Nme1 Nucleoside diphosphate kinase A	9	50	17.193	3.6701e-95		27		90
IPI00230907;IPI00364060;IPI00392464;IPI00369437	>IPI:IPI00230907.5|SWISS-PROT:P30904|ENSEMBL:ENSRNOP00000008608|REFSEQ:NP_112313 Tax_Id=10116 Gene_Symbol=Mif Macrophage migration inhibitory factor;>IPI:IPI00364060.1|ENSEMBL:ENSRNOP00000043849|REFSEQ:XP_001054317;XP_001074688 Tax_Id=10116 Gene_Symbol=LOC	5	41.7	12.477	4.0974e-94		58		3
IPI00213013	>IPI:IPI00213013.1|SWISS-PROT:O35814|ENSEMBL:ENSRNOP00000028743|REFSEQ:NP_620266 Tax_Id=10116 Gene_Symbol=Stip1 Stress-induced-phosphoprotein 1	17	37.4	62.569	2.1639e-93		52;53		1;441
IPI00367152;IPI00767651	>IPI:IPI00367152.1|SWISS-PROT:P19234|ENSEMBL:ENSRNOP00000016965|REFSEQ:NP_112326 Tax_Id=10116 Gene_Symbol=Ndufv2 NADH dehydrogenase [ubiquinone] flavoprotein 2, mitochondrial	3	13.7	27.378	6.7739e-87
IPI00215294	>IPI:IPI00215294.1|SWISS-PROT:Q6MG60|ENSEMBL:ENSRNOP00000001118|REFSEQ:NP_001159408;NP_997697 Tax_Id=10116 Gene_Symbol=Ddah2 N(G),N(G)-dimethylarginine dimethylaminohydrolase 2	6	28.4	29.688	2.5383e-84
IPI00561103	>IPI:IPI00561103.3|ENSEMBL:ENSRNOP00000046390 Tax_Id=10116 Gene_Symbol=- Protein	4	12.9	44.852	1.2486e-83
IPI00199394	>IPI:IPI00199394.2|SWISS-PROT:P13233|ENSEMBL:ENSRNOP00000023875|REFSEQ:NP_036941 Tax_Id=10116 Gene_Symbol=Cnp 2,3-cyclic-nucleotide 3-phosphodiesterase	17	50.2	47.268	6.8822e-83
IPI00230837;IPI00760126	>IPI:IPI00230837.5|SWISS-PROT:P35213-1|ENSEMBL:ENSRNOP00000016981|REFSEQ:NP_062250 Tax_Id=10116 Gene_Symbol=Ywhab Isoform Long of 14-3-3 protein beta/alpha;>IPI:IPI00760126.1|SWISS-PROT:P35213-2 Tax_Id=10116 Gene_Symbol=Ywhab Isoform Short of 14-3-3 protei	12	48.4	28.054	1.0464e-82		30;55		162;220
IPI00210941;IPI00475634;IPI00393158;IPI00214905	>IPI:IPI00210941.1|SWISS-PROT:Q63610-2 Tax_Id=10116 Gene_Symbol=Tpm3 Isoform 2 of Tropomyosin alpha-3 chain;>IPI:IPI00475634.1|SWISS-PROT:Q63610-3|ENSEMBL:ENSRNOP00000023605|REFSEQ:NP_476556 Tax_Id=10116 Gene_Symbol=Tpm3 Isoform 3 of Tropomyosin alpha-3 ch	20	64.5	28.72	4.3534e-82
IPI00475480;IPI00471526	>IPI:IPI00475480.3|ENSEMBL:ENSRNOP00000040819|REFSEQ:XP_001065560;XP_232745 Tax_Id=10116 Gene_Symbol=Sfn similar to 14-3-3 protein sigma;>IPI:IPI00471526.3|TREMBL:Q5EBB0;Q68FS0|REFSEQ:NP_001013963 Tax_Id=10116 Gene_Symbol=LOC298795 Similar to 14-3-3 protei	5	10.4	36.856	2.3741e-78		54		308
IPI00231736;IPI00454435;IPI00561972	>IPI:IPI00231736.9|SWISS-PROT:P09117|ENSEMBL:ENSRNOP00000015535|REFSEQ:NP_036629 Tax_Id=10116 Gene_Symbol=Aldoc Fructose-bisphosphate aldolase C	15	46.3	39.283	5.6846e-76
IPI00325189;IPI00191897;IPI00563837	>IPI:IPI00325189.4|SWISS-PROT:P19804|TREMBL:Q9QWQ4|ENSEMBL:ENSRNOP00000003611|REFSEQ:NP_114021 Tax_Id=10116 Gene_Symbol=Nme2 Nucleoside diphosphate kinase B	12	75	17.283	1.0205e-75		27;71		68;90
IPI00214192	>IPI:IPI00214192.1|SWISS-PROT:O35964|REFSEQ:NP_112518 Tax_Id=10116 Gene_Symbol=Sh3gl1 Endophilin-A2	9	32.6	41.492	7.6883e-75
IPI00210815	>IPI:IPI00210815.1|SWISS-PROT:P62747|ENSEMBL:ENSRNOP00000008008|REFSEQ:NP_071987 Tax_Id=10116 Gene_Symbol=Rhob Rho-related GTP-binding protein RhoB	5	40.8	22.123	1.9623e-73
IPI00368053	>IPI:IPI00368053.2|SWISS-PROT:Q5I0D1|ENSEMBL:ENSRNOP00000010386|REFSEQ:NP_001014249 Tax_Id=10116 Gene_Symbol=Glod4 Glyoxalase domain-containing protein 4	5	20.5	33.267	6.197e-73
IPI00197696	>IPI:IPI00197696.2|SWISS-PROT:P04636|TREMBL:Q0QF43|ENSEMBL:ENSRNOP00000001958|REFSEQ:NP_112413 Tax_Id=10116 Gene_Symbol=Mdh2 Malate dehydrogenase, mitochondrial	10	38.2	35.683	4.1697e-70
IPI00882480	>IPI:IPI00882480.1|ENSEMBL:ENSRNOP00000023806|REFSEQ:XP_575592 Tax_Id=10116 Gene_Symbol=Pcbp1 similar to Poly(rC)-binding protein 1	5	17.4	37.497	3.8312e-69
IPI00365423;IPI00389636;IPI00947759	>IPI:IPI00365423.1|TREMBL:O35511;Q5XI34|ENSEMBL:ENSRNOP00000015019|REFSEQ:NP_476481 Tax_Id=10116 Gene_Symbol=Ppp2r1a Protein phosphatase 2 (Formerly 2A), regulatory subunit A (PR 65), alpha isoform, isoform CRA_a	16	34.3	65.322	1.4768e-68
IPI00201699;IPI00191114;IPI00331896	>IPI:IPI00201699.3|SWISS-PROT:P61589|TREMBL:O35791|REFSEQ:NP_476473 Tax_Id=10116 Gene_Symbol=Rhoa Transforming protein RhoA;>IPI:IPI00191114.1|TREMBL:B2RYP0|ENSEMBL:ENSRNOP00000017254|REFSEQ:NP_001099931 Tax_Id=10116 Gene_Symbol=Rhoc Ras homolog gene famil	4	31.1	21.782	2.2138e-67
IPI00212478	>IPI:IPI00212478.1|TREMBL:O88752|ENSEMBL:ENSRNOP00000040010|REFSEQ:NP_001008890 Tax_Id=10116 Gene_Symbol=Hbe1 RCG39817, isoform CRA_a	2	12.2	16.104	5.321e-67
IPI00769030	>IPI:IPI00769030.3|ENSEMBL:ENSRNOP00000047562|REFSEQ:XP_001071249 Tax_Id=10116 Gene_Symbol=Kcnq5l similar to potassium voltage-gated channel, subfamily Q, member 5	1	0.9	102.31	6.0413e-64
IPI00193445;IPI00555166;IPI00188313;IPI00896197	>IPI:IPI00193445.1|SWISS-PROT:P25809 Tax_Id=10116 Gene_Symbol=Ckmt1 Creatine kinase U-type, mitochondrial;>IPI:IPI00555166.1|TREMBL:Q5BJT9|ENSEMBL:ENSRNOP00000044253|REFSEQ:NP_001012756 Tax_Id=10116 Gene_Symbol=Ckmt1 Creatine kinase, mitochondrial 1, ubiqu	11	36.1	47.028	5.2523e-63		26		108
IPI00382069;IPI00326606	>IPI:IPI00382069.1|SWISS-PROT:Q8VBU2-1|ENSEMBL:ENSRNOP00000014743;ENSRNOP00000042949 Tax_Id=10116 Gene_Symbol=Ndrg2 Isoform 1 of Protein NDRG2;>IPI:IPI00326606.4|SWISS-PROT:Q8VBU2-2|ENSEMBL:ENSRNOP00000039619|REFSEQ:NP_598267 Tax_Id=10116 Gene_Symbol=Ndrg2	9	49.3	40.779	5.8018e-61		74;75;76		88;196;288
IPI00367653;IPI00948855;IPI00480842	>IPI:IPI00367653.4|ENSEMBL:ENSRNOP00000061412|REFSEQ:NP_001102287 Tax_Id=10116 Gene_Symbol=Snx12 sorting nexin 12;>IPI:IPI00948855.1|ENSEMBL:ENSRNOP00000005385 Tax_Id=10116 Gene_Symbol=Snx12 19 kDa protein	5	27.6	19.807	2.1697e-59
IPI00194312;IPI00569282	>IPI:IPI00194312.3|SWISS-PROT:A0JPJ7|ENSEMBL:ENSRNOP00000026040|REFSEQ:NP_001029099 Tax_Id=10116 Gene_Symbol=Ola1 Obg-like ATPase 1;>IPI:IPI00569282.2|ENSEMBL:ENSRNOP00000048612 Tax_Id=10116 Gene_Symbol=Ola1 30 kDa protein	9	30.8	44.535	5.9999e-57
IPI00202627	>IPI:IPI00202627.1|SWISS-PROT:Q6AY84|ENSEMBL:ENSRNOP00000013088|REFSEQ:NP_001020234 Tax_Id=10116 Gene_Symbol=Scrn1 Secernin-1	15	51	46.396	1.8449e-54
IPI00877387;IPI00767600;IPI00560210;IPI00950865;IPI00764859;IPI00764291;IPI00372061;IPI00557829;IPI00779948;IPI00358611;IPI00767308;IPI00764103;IPI00763635;IPI00763921;IPI00766301;IPI00767230;IPI00393977;IPI00767920;IPI00471820;IPI00769163	>IPI:IPI00877387.2|ENSEMBL:ENSRNOP00000036667|REFSEQ:NP_001103815;XP_001053716;XP_001064478 Tax_Id=10116 Gene_Symbol=Ube2v1;LOC679539;Tmem189;RGD1562209 ubiquitin-conjugating enzyme E2 variant 1;>IPI:IPI00767600.3|ENSEMBL:ENSRNOP00000002504 Tax_Id=10116 Ge	9	49.7	16.355	2.2971e-52
IPI00231963	>IPI:IPI00231963.5|SWISS-PROT:P80254|ENSEMBL:ENSRNOP00000001664|REFSEQ:NP_077045 Tax_Id=10116 Gene_Symbol=Ddt D-dopachrome decarboxylase	5	59.3	13.133	7.7805e-52
IPI00207335	>IPI:IPI00207335.1|SWISS-PROT:O35264|ENSEMBL:ENSRNOP00000024828|REFSEQ:NP_071782 Tax_Id=10116 Gene_Symbol=Pafah1b2 Platelet-activating factor acetylhydrolase IB subunit beta	6	47.6	25.581	4.8546e-51		44		214
IPI00359022	>IPI:IPI00359022.1|SWISS-PROT:Q5U1Z2|ENSEMBL:ENSRNOP00000014383|REFSEQ:NP_001008377 Tax_Id=10116 Gene_Symbol=Trappc3 Trafficking protein particle complex subunit 3	6	35	20.302	2.3221e-50		80		47
IPI00553918	>IPI:IPI00553918.1|SWISS-PROT:Q5GFD9|REFSEQ:NP_001012235 Tax_Id=10116 Gene_Symbol=Impact Protein IMPACT	5	26.5	35.995	1.5328e-47
IPI00231407;IPI00231784;IPI00951832;IPI00949931	>IPI:IPI00231407.4|SWISS-PROT:Q07266-1|ENSEMBL:ENSRNOP00000019569|REFSEQ:NP_112286 Tax_Id=10116 Gene_Symbol=Dbn1 Isoform A of Drebrin;>IPI:IPI00231784.3|SWISS-PROT:Q07266-2|TREMBL:C6L8E0|ENSEMBL:ENSRNOP00000019393 Tax_Id=10116 Gene_Symbol=Dbn1 Isoform E1 o	5	12.9	77.471	1.9766e-47
IPI00562798;IPI00950048;IPI00949444	>IPI:IPI00562798.1|ENSEMBL:ENSRNOP00000027384 Tax_Id=10116 Gene_Symbol=Sirt2 43 kDa protein;>IPI:IPI00950048.1|SWISS-PROT:Q5RJQ4|ENSEMBL:ENSRNOP00000059450|REFSEQ:NP_001008369 Tax_Id=10116 Gene_Symbol=Sirt2 NAD-dependent deacetylase sirtuin-2;>IPI:IPI00949	7	20.4	43.026	4.5649e-47
IPI00767805;IPI00371946;IPI00480687;IPI00767087	>IPI:IPI00767805.1|REFSEQ:XP_001061084 Tax_Id=10116 Gene_Symbol=LOC294446 similar to Myristoylated alanine-rich C-kinase substrate (MARCKS) (Protein kinase C substrate 80 kDa protein) isoform 2;>IPI:IPI00371946.3|ENSEMBL:ENSRNOP00000000707|REFSEQ:XP_001060	8	41.7	30.2	1.1453e-45
IPI00231426;IPI00372910;IPI00371769;IPI00781598	>IPI:IPI00231426.6|SWISS-PROT:P16617|ENSEMBL:ENSRNOP00000003390|REFSEQ:NP_445743 Tax_Id=10116 Gene_Symbol=Pgk1 Phosphoglycerate kinase 1;>IPI:IPI00372910.2|REFSEQ:XP_001074373;XP_574850 Tax_Id=10116 Gene_Symbol=RGD1560402 similar to Phosphoglycerate kinase	10	34.8	44.538	4.7875e-44
IPI00199426;IPI00198966	>IPI:IPI00199426.8|SWISS-PROT:P50554|ENSEMBL:ENSRNOP00000003633|REFSEQ:NP_112265 Tax_Id=10116 Gene_Symbol=Abat 4-aminobutyrate aminotransferase, mitochondrial;>IPI:IPI00198966.3|ENSEMBL:ENSRNOP00000003620 Tax_Id=10116 Gene_Symbol=Abat 50 kDa protein	2	5.4	56.455	6.2742e-44
IPI00207308;IPI00230927	>IPI:IPI00207308.1|SWISS-PROT:P08082-1|ENSEMBL:ENSRNOP00000023651|REFSEQ:NP_446287 Tax_Id=10116 Gene_Symbol=Cltb Isoform Brain of Clathrin light chain B;>IPI:IPI00230927.1|SWISS-PROT:P08082-2|ENSEMBL:ENSRNOP00000028993 Tax_Id=10116 Gene_Symbol=Cltb Isoform	6	19.2	25.117	5.6829e-43
IPI00212014	>IPI:IPI00212014.3|SWISS-PROT:P46462|ENSEMBL:ENSRNOP00000040121|REFSEQ:NP_446316 Tax_Id=10116 Gene_Symbol=Vcp Transitional endoplasmic reticulum ATPase	12	20.8	89.348	1.2322e-42
IPI00207184	>IPI:IPI00207184.1|SWISS-PROT:P52555|ENSEMBL:ENSRNOP00000001822|REFSEQ:NP_446413 Tax_Id=10116 Gene_Symbol=Erp29 Endoplasmic reticulum protein ERp29	4	17.7	28.574	3.096e-42
IPI00208249;IPI00392154;IPI00189503;IPI00371711	>IPI:IPI00208249.3|SWISS-PROT:Q9Z0W7|TREMBL:A3FM27|ENSEMBL:ENSRNOP00000024464|REFSEQ:NP_114006 Tax_Id=10116 Gene_Symbol=Clic4 Chloride intracellular channel protein 4	6	32.8	28.633	4.8573e-42
IPI00230941;CON__Q9H552;IPI00421517;IPI00767381;IPI00558057;IPI00325609;IPI00231302;IPI00211936;IPI00326582;CON__H-INV:HIT000292931;IPI00949178	>IPI:IPI00230941.5|SWISS-PROT:P31000|ENSEMBL:ENSRNOP00000024430|REFSEQ:NP_112402 Tax_Id=10116 Gene_Symbol=Vim Vimentin	10	26	53.732	1.1623e-41
IPI00324381	>IPI:IPI00324381.5|SWISS-PROT:P32851|TREMBL:Q9QXG3|ENSEMBL:ENSRNOP00000040699|REFSEQ:NP_446240 Tax_Id=10116 Gene_Symbol=Stx1a Syntaxin-1A	7	35.1	33.067	1.3979e-41
IPI00554039;IPI00555252;IPI00769218;IPI00567177;IPI00559898;IPI00557715;IPI00776492;IPI00567818;IPI00362452;IPI00767807;IPI00388302;IPI00765892;IPI00564034;IPI00373541;IPI00390542;IPI00656375;IPI00569815;IPI00558018;IPI00370520;IPI00393046;IPI00564015;IPI00566322;IPI00363402;IPI00559057;IPI00361815;IPI00763566;IPI00765735;IPI00947956;IPI00763753;IPI00568707;IPI00766144;IPI00192409;IPI00950430;IPI…	>IPI:IPI00554039.1|REFSEQ:XP_576394 Tax_Id=10116 Gene_Symbol=RGD1565368 similar to glyceraldehyde-3-phosphate dehydrogenase;>IPI:IPI00555252.3|SWISS-PROT:P04797|TREMBL:C8CHS7;Q0QEU1|ENSEMBL:ENSRNOP00000040878|REFSEQ:NP_058704;XP_001059327;XP_001062726 Tax_	6	26.1	35.783	1.8042e-41
IPI00197568;IPI00566673	>IPI:IPI00197568.2|SWISS-PROT:P50399|ENSEMBL:ENSRNOP00000024952|REFSEQ:NP_058972 Tax_Id=10116 Gene_Symbol=Gdi2 Rab GDP dissociation inhibitor beta;>IPI:IPI00566673.1|ENSEMBL:ENSRNOP00000027516 Tax_Id=10116 Gene_Symbol=Gdi2 47 kDa protein	5	11	50.537	6.1451e-41
IPI00387852;IPI00950119;IPI00951934;IPI00781926;IPI00782639;IPI00215134;IPI00391854;IPI00565441;IPI00194959;IPI00471607;IPI00194958	>IPI:IPI00387852.3|ENSEMBL:ENSRNOP00000030821 Tax_Id=10116 Gene_Symbol=Snap91 94 kDa protein;>IPI:IPI00950119.1|ENSEMBL:ENSRNOP00000059057 Tax_Id=10116 Gene_Symbol=Snap91 92 kDa protein;>IPI:IPI00951934.1|ENSEMBL:ENSRNOP00000063636 Tax_Id=10116 Gene_Symbol	6	11.1	93.753	1.2118e-40
IPI00198720	>IPI:IPI00198720.1|SWISS-PROT:Q99NA5|ENSEMBL:ENSRNOP00000015102|REFSEQ:NP_446090 Tax_Id=10116 Gene_Symbol=Idh3a Isocitrate dehydrogenase [NAD] subunit alpha, mitochondrial	7	22.1	39.613	1.6343e-38
IPI00205372;IPI00230938	>IPI:IPI00205372.3|SWISS-PROT:P61765-1|ENSEMBL:ENSRNOP00000021178|REFSEQ:NP_037170 Tax_Id=10116 Gene_Symbol=Stxbp1 Isoform 1 of Syntaxin-binding protein 1;>IPI:IPI00230938.1|SWISS-PROT:P61765-2|ENSEMBL:ENSRNOP00000021189 Tax_Id=10116 Gene_Symbol=Stxbp1 Iso	14	37	67.568	3.23e-38		41		38
IPI00230942;IPI00199482;IPI00411230;IPI00915534	>IPI:IPI00230942.5|SWISS-PROT:P08009|ENSEMBL:ENSRNOP00000025689|REFSEQ:NP_112416 Tax_Id=10116 Gene_Symbol=Gstm7 Glutathione S-transferase Yb-3	7	41.3	25.68	3.9114e-38
IPI00208209;IPI00948831	>IPI:IPI00208209.1|TREMBL:Q9Z0V5|ENSEMBL:ENSRNOP00000005014|REFSEQ:NP_445964 Tax_Id=10116 Gene_Symbol=Prdx4 Peroxiredoxin 4;>IPI:IPI00948831.1|ENSEMBL:ENSRNOP00000058898 Tax_Id=10116 Gene_Symbol=Prdx4 29 kDa protein	1	4	31.007	5.4676e-38
IPI00198717	>IPI:IPI00198717.8|SWISS-PROT:O88989|ENSEMBL:ENSRNOP00000011429|REFSEQ:NP_150238 Tax_Id=10116 Gene_Symbol=Mdh1 Malate dehydrogenase, cytoplasmic	5	19.8	36.483	7.7509e-38
IPI00475639;IPI00655259;IPI00362160;IPI00197579;IPI00195673;CON__ENSEMBL:ENSBTAP00000025008;IPI00768167;IPI00829443	>IPI:IPI00475639.4|SWISS-PROT:P85108|ENSEMBL:ENSRNOP00000023611|REFSEQ:NP_001102589 Tax_Id=10116 Gene_Symbol=Tubb2a Tubulin beta-2A chain;>IPI:IPI00655259.1|SWISS-PROT:Q3KRE8|ENSEMBL:ENSRNOP00000023582|REFSEQ:NP_001013908 Tax_Id=10116 Gene_Symbol=Tubb2b Tu	6	15.5	49.906	1.4837e-37
IPI00210351	>IPI:IPI00210351.2|SWISS-PROT:P39069|REFSEQ:NP_077325 Tax_Id=10116 Gene_Symbol=Ak1 Adenylate kinase isoenzyme 1	6	44.3	21.584	1.1721e-35		46		75
IPI00206171;IPI00231051;IPI00328017	>IPI:IPI00206171.1|SWISS-PROT:P15146-1|ENSEMBL:ENSRNOP00000050877 Tax_Id=10116 Gene_Symbol=Map2 Isoform MAP2x of Microtubule-associated protein 2;>IPI:IPI00231051.1|SWISS-PROT:P15146-2|ENSEMBL:ENSRNOP00000051431 Tax_Id=10116 Gene_Symbol=Map2 Isoform MAP2b	3	3	202.41	9.7337e-34
IPI00780227;IPI00422092;IPI00370158;IPI00764687;IPI00365842;IPI00551791;IPI00204077;IPI00766655	>IPI:IPI00780227.1|ENSEMBL:ENSRNOP00000057449 Tax_Id=10116 Gene_Symbol=Rac1 23 kDa protein;>IPI:IPI00422092.1|SWISS-PROT:Q6RUV5|TREMBL:Q923X0|ENSEMBL:ENSRNOP00000001417|REFSEQ:NP_599193 Tax_Id=10116 Gene_Symbol=Rac1 Ras-related C3 botulinum toxin substrate	7	37	23.436	1.0945e-33
IPI00209290	>IPI:IPI00209290.3|SWISS-PROT:Q9Z270|ENSEMBL:ENSRNOP00000020681|REFSEQ:NP_113819 Tax_Id=10116 Gene_Symbol=Vapa Vesicle-associated membrane protein-associated protein A	8	22.5	27.841	1.327e-33
IPI00560533;IPI00951911	>IPI:IPI00560533.3|SWISS-PROT:P27605|ENSEMBL:ENSRNOP00000043388|REFSEQ:NP_036715 Tax_Id=10116 Gene_Symbol=Hprt1 Hypoxanthine-guanine phosphoribosyltransferase;>IPI:IPI00951911.1|TREMBL:Q6LDG5|ENSEMBL:ENSRNOP00000062740 Tax_Id=10116 Gene_Symbol=Hprt1 Hypoxa	4	30.3	24.477	1.6908e-33
IPI00372826;IPI00553921;IPI00557792;IPI00776911;IPI00392794;IPI00777894;IPI00389425	>IPI:IPI00372826.3|TREMBL:Q0ZFS8|ENSEMBL:ENSRNOP00000000627|REFSEQ:NP_001041372 Tax_Id=10116 Gene_Symbol=Sfrs3 Putative uncharacterized protein;>IPI:IPI00553921.2|REFSEQ:XP_001054598;XP_001054653;XP_001059807;XP_001059870 Tax_Id=10116 Gene_Symbol=Sfrs3-ps1	4	23.2	19.329	2.6248e-33
IPI00194974;IPI00780608	>IPI:IPI00194974.2|TREMBL:Q5D059|ENSEMBL:ENSRNOP00000025980 Tax_Id=10116 Gene_Symbol=Hnrnpk Hnrpk protein;>IPI:IPI00780608.2|SWISS-PROT:P61980|ENSEMBL:ENSRNOP00000025915|REFSEQ:NP_476482 Tax_Id=10116 Gene_Symbol=Hnrnpk Heterogeneous nuclear ribonucleoprote	8	19.8	51.028	8.9856e-33
IPI00464805;IPI00608171;IPI00558998;IPI00568045;IPI00464574;IPI00197192;IPI00557468;IPI00780141;IPI00555167	>IPI:IPI00464805.2|TREMBL:Q6AYU2;Q6AYU5|ENSEMBL:ENSRNOP00000052173|REFSEQ:NP_001013241 Tax_Id=10116 Gene_Symbol=Pcbp2 Poly(RC) binding protein 2;>IPI:IPI00608171.1|TREMBL:Q4V8F6 Tax_Id=10116 Gene_Symbol=Pcbp2 Pcbp2 protein;>IPI:IPI00558998.3|ENSEMBL:ENSRNO	4	14.8	38.58	2.7332e-32
IPI00208306;IPI00189416;IPI00566979	>IPI:IPI00208306.1|SWISS-PROT:P63029|ENSEMBL:ENSRNOP00000001383|REFSEQ:NP_446319 Tax_Id=10116 Gene_Symbol=Tpt1 Translationally-controlled tumor protein;>IPI:IPI00189416.2|REFSEQ:XP_001060204;XP_576332 Tax_Id=10116 Gene_Symbol=RGD1565798 similar to tumor pr	3	20.9	19.462	3.032e-32
IPI00231191	>IPI:IPI00231191.7|SWISS-PROT:Q9ESH6|ENSEMBL:ENSRNOP00000016372|REFSEQ:NP_071614 Tax_Id=10116 Gene_Symbol=Glrx1 Glutaredoxin-1	2	8.4	11.879	6.9582e-32
IPI00364474	>IPI:IPI00364474.1|ENSEMBL:ENSRNOP00000028838|REFSEQ:NP_001101244 Tax_Id=10116 Gene_Symbol=Itpa inosine triphosphatase	8	57.6	21.927	3.8967e-31
IPI00421719;IPI00475732;IPI00655304;IPI00339109;IPI00551768;IPI00361509;IPI00369031;IPI00763567	>IPI:IPI00421719.3|SWISS-PROT:P63324 Tax_Id=10116 Gene_Symbol=Rps12 40S ribosomal protein S12;>IPI:IPI00475732.3|ENSEMBL:ENSRNOP00000041682 Tax_Id=10116 Gene_Symbol=- 14 kDa protein;>IPI:IPI00655304.1|TREMBL:Q6PDW1|ENSEMBL:ENSRNOP00000022184|REFSEQ:NP_1138	3	24.2	14.525	5.628e-31		87		12
IPI00367047	>IPI:IPI00367047.3|ENSEMBL:ENSRNOP00000026881|REFSEQ:NP_001129214 Tax_Id=10116 Gene_Symbol=Irgq immunity-related GTPase family, Q	8	21.3	59.259	2.3288e-30
IPI00563873;IPI00213408	>IPI:IPI00563873.3|SWISS-PROT:A1L108-1|ENSEMBL:ENSRNOP00000019405|REFSEQ:XP_001059654;XP_576552 Tax_Id=10116 Gene_Symbol=RGD1560362;Arpc5l Isoform 1 of Actin-related protein 2/3 complex subunit 5-like protein;>IPI:IPI00213408.5|SWISS-PROT:A1L108-2|REFSEQ:N	1	7.8	17.01	6.4277e-30
IPI00421539;IPI00950672	>IPI:IPI00421539.3|SWISS-PROT:Q9ER34|ENSEMBL:ENSRNOP00000029144|REFSEQ:NP_077374 Tax_Id=10116 Gene_Symbol=Aco2 Aconitate hydratase, mitochondrial;>IPI:IPI00950672.1|ENSEMBL:ENSRNOP00000059782 Tax_Id=10116 Gene_Symbol=Aco2 85 kDa protein	9	15.9	85.432	6.4931e-30
IPI00767486;IPI00231146;IPI00950509	>IPI:IPI00767486.1|ENSEMBL:ENSRNOP00000007437|REFSEQ:XP_001074494 Tax_Id=10116 Gene_Symbol=- similar to Histidine triad nucleotide-binding protein 1;>IPI:IPI00231146.7|SWISS-PROT:P62959|ENSEMBL:ENSRNOP00000000772|REFSEQ:NP_001103077 Tax_Id=10116 Gene_Symbo	2	10.9	21.208	9.8102e-30
IPI00421428;IPI00231506;IPI00781570	>IPI:IPI00421428.9|SWISS-PROT:P25113|REFSEQ:NP_445742 Tax_Id=10116 Gene_Symbol=Pgam1 Phosphoglycerate mutase 1	7	44.1	28.832	1.1841e-29		85;86		77;206
IPI00193402	>IPI:IPI00193402.5|SWISS-PROT:P56536|ENSEMBL:ENSRNOP00000006341|REFSEQ:NP_001101200 Tax_Id=10116 Gene_Symbol=Kif5c kinesin family member 5C	1	1	109.18	3.1573e-29
IPI00207964;IPI00231567;IPI00231568;IPI00326748;IPI00464788;IPI00391997;IPI00655291;IPI00197888;IPI00204206;IPI00210945;IPI00231566;IPI00391995;IPI00231563;CON__Q3SX28;IPI00187731;IPI00230775;IPI00951537	>IPI:IPI00207964.2|SWISS-PROT:P04692-4|ENSEMBL:ENSRNOP00000024493|REFSEQ:NP_062004 Tax_Id=10116 Gene_Symbol=Tpm1 Isoform 4 of Tropomyosin alpha-1 chain;>IPI:IPI00231567.1|SWISS-PROT:P04692-7|ENSEMBL:ENSRNOP00000024617|REFSEQ:NP_001029245 Tax_Id=10116 Gene_	7	26.7	28.704	4.9072e-29
IPI00400615	>IPI:IPI00400615.1|SWISS-PROT:Q6PCU2|ENSEMBL:ENSRNOP00000016495|REFSEQ:NP_942040 Tax_Id=10116 Gene_Symbol=Atp6v1e1 V-type proton ATPase subunit E 1	6	28.3	26.128	5.1945e-29
IPI00870112;IPI00561065;IPI00949013;IPI00950931;IPI00476155	>IPI:IPI00870112.1|SWISS-PROT:P47942|ENSEMBL:ENSRNOP00000012996|REFSEQ:NP_001099187 Tax_Id=10116 Gene_Symbol=Dpysl2 Dihydropyrimidinase-related protein 2	6	16.1	62.277	6.1839e-29
IPI00782646	>IPI:IPI00782646.1|ENSEMBL:ENSRNOP00000034271|REFSEQ:NP_001101941 Tax_Id=10116 Gene_Symbol=Ube2m ubiquitin-conjugating enzyme E2M	6	31.1	20.9	1.3216e-28
IPI00231150;IPI00211897;IPI00231638;IPI00555178;IPI00650116	>IPI:IPI00231150.4|SWISS-PROT:P04904|TREMBL:B6DYP8;Q9JLX3|ENSEMBL:ENSRNOP00000018325|REFSEQ:NP_113697 Tax_Id=10116 Gene_Symbol=Gsta2;Gsta3;Gsta1 Glutathione S-transferase (Fragment)	5	38.9	25.988	1.9245e-27
IPI00391569;IPI00949220;IPI00195154	>IPI:IPI00391569.4|TREMBL:B5DF47|ENSEMBL:ENSRNOP00000031502|REFSEQ:NP_001102088 Tax_Id=10116 Gene_Symbol=Krit1 KRIT1, ankyrin repeat containing;>IPI:IPI00949220.1|ENSEMBL:ENSRNOP00000062571 Tax_Id=10116 Gene_Symbol=Krit1 83 kDa protein;>IPI:IPI00195154.3|E	1	1.1	84.031	3.0455e-27
IPI00211317	>IPI:IPI00211317.1|SWISS-PROT:Q78P75|ENSEMBL:ENSRNOP00000012279|REFSEQ:NP_542428 Tax_Id=10116 Gene_Symbol=Dynll2 Dynein light chain 2, cytoplasmic	6	39.3	10.35	4.5091e-27
IPI00359278;IPI00947753	>IPI:IPI00359278.2|SWISS-PROT:Q5M7A7|ENSEMBL:ENSRNOP00000007104|REFSEQ:NP_001014254 Tax_Id=10116 Gene_Symbol=Cnrip1 CB1 cannabinoid receptor-interacting protein 1;>IPI:IPI00947753.1|ENSEMBL:ENSRNOP00000059134 Tax_Id=10116 Gene_Symbol=Cnrip1 19 kDa protein	4	35.4	18.658	1.4252e-26
IPI00285606	>IPI:IPI00285606.6|SWISS-PROT:Q8CFN2-1|ENSEMBL:ENSRNOP00000030928|REFSEQ:NP_741991 Tax_Id=10116 Gene_Symbol=Cdc42 Isoform 1 of Cell division control protein 42 homolog	7	37.7	21.258	1.3156e-25
IPI00951790;IPI00192159;IPI00204331;IPI00951021;IPI00191519	>IPI:IPI00951790.1|ENSEMBL:ENSRNOP00000060962 Tax_Id=10116 Gene_Symbol=Ube2d3 17 kDa protein;>IPI:IPI00192159.2|SWISS-PROT:P61078|ENSEMBL:ENSRNOP00000045087|REFSEQ:NP_112516 Tax_Id=10116 Gene_Symbol=Ube2d3 Ubiquitin-conjugating enzyme E2 D3;>IPI:IPI0020433	3	28.8	16.595	1.6967e-25
IPI00768299	>IPI:IPI00768299.1|TREMBL:B2GV73|ENSEMBL:ENSRNOP00000011499|REFSEQ:NP_001099403 Tax_Id=10116 Gene_Symbol=Arpc3 Actin related protein 2/3 complex, subunit 3 (Predicted), isoform CRA_b	4	24.7	20.535	2.8817e-25		103;104		9;19
IPI00231864;IPI00362298;IPI00768916;CON__P62894	>IPI:IPI00231864.5|SWISS-PROT:P62898|ENSEMBL:ENSRNOP00000014058;ENSRNOP00000041521|REFSEQ:NP_036971 Tax_Id=10116 Gene_Symbol=Cycs Cytochrome c, somatic;>IPI:IPI00362298.1|ENSEMBL:ENSRNOP00000047596|REFSEQ:XP_001072565;XP_001075173 Tax_Id=10116 Gene_Symbol=	6	50.5	11.605	4.4396e-25
IPI00209283	>IPI:IPI00209283.3|SWISS-PROT:Q9Z269|ENSEMBL:ENSRNOP00000007554|REFSEQ:NP_068619 Tax_Id=10116 Gene_Symbol=Vapb Vesicle-associated membrane protein-associated protein B	4	12.3	26.916	1.3954e-24
IPI00388289	>IPI:IPI00388289.2|SWISS-PROT:Q8CFN2-2|ENSEMBL:ENSRNOP00000018118 Tax_Id=10116 Gene_Symbol=Cdc42 Isoform 2 of Cell division control protein 42 homolog	7	38.7	21.282	2.1244e-24
IPI00201561;IPI00782326	>IPI:IPI00201561.3|SWISS-PROT:P35704|ENSEMBL:ENSRNOP00000004799|REFSEQ:NP_058865 Tax_Id=10116 Gene_Symbol=Prdx2 Peroxiredoxin-2	7	32.3	21.783	2.3237e-24
IPI00360246	>IPI:IPI00360246.2|SWISS-PROT:B2RZ37|ENSEMBL:ENSRNOP00000027345|REFSEQ:NP_001102358 Tax_Id=10116 Gene_Symbol=Reep5 Receptor expression-enhancing protein 5	2	11.6	21.431	1.353e-23
IPI00230787	>IPI:IPI00230787.5|SWISS-PROT:P27139|ENSEMBL:ENSRNOP00000013354|REFSEQ:NP_062164 Tax_Id=10116 Gene_Symbol=Car2 Carbonic anhydrase 2	4	16.9	29.113	1.0983e-22
IPI00367524;IPI00869931	>IPI:IPI00367524.3|ENSEMBL:ENSRNOP00000025682 Tax_Id=10116 Gene_Symbol=Napg 35 kDa protein;>IPI:IPI00869931.1|ENSEMBL:ENSRNOP00000061787|REFSEQ:NP_001100854 Tax_Id=10116 Gene_Symbol=Napg N-ethylmaleimide-sensitive factor attachment protein, gamma	5	19.2	34.659	2.0967e-22
IPI00211216;IPI00360971	>IPI:IPI00211216.4|SWISS-PROT:Q3T1J1|ENSEMBL:ENSRNOP00000022343|REFSEQ:NP_001028853 Tax_Id=10116 Gene_Symbol=Eif5a Eukaryotic translation initiation factor 5A-1	5	44.2	16.832	2.3665e-22
IPI00766463	>IPI:IPI00766463.1|TREMBL:B0BN63|REFSEQ:NP_001108506 Tax_Id=10116 Gene_Symbol=LOC681996 RCG20659, isoform CRA_b	1	6.5	38.104	3.073e-22
IPI00915560	>IPI:IPI00915560.1|TREMBL:Q499R7|ENSEMBL:ENSRNOP00000000674|REFSEQ:NP_001094304 Tax_Id=10116 Gene_Symbol=Ppa1 pyrophosphatase 1	7	24.6	32.771	1.0448e-21
IPI00369350	>IPI:IPI00369350.3|SWISS-PROT:Q6PEC4|ENSEMBL:ENSRNOP00000007676|REFSEQ:NP_001007609 Tax_Id=10116 Gene_Symbol=Skp1 S-phase kinase-associated protein 1	6	39.3	18.672	1.2419e-21
IPI00555171	>IPI:IPI00555171.3|SWISS-PROT:Q5XFX0|ENSEMBL:ENSRNOP00000011208|REFSEQ:NP_001013145 Tax_Id=10116 Gene_Symbol=Tagln2 Transgelin-2	7	44.7	22.393	3.842e-21
IPI00231715;IPI00208265;IPI00203390;IPI00203358	>IPI:IPI00231715.1|SWISS-PROT:P63088-2|TREMBL:Q6AYZ4|ENSEMBL:ENSRNOP00000047912 Tax_Id=10116 Gene_Symbol=Ppp1cc Isoform Gamma-2 of Serine/threonine-protein phosphatase PP1-gamma catalytic subunit;>IPI:IPI00208265.1|SWISS-PROT:P62138|TREMBL:Q04103|ENSEMBL:E	2	10.4	38.504	4.8657e-21
IPI00200920;IPI00373591;IPI00951068	>IPI:IPI00200920.1|SWISS-PROT:Q99PF5|REFSEQ:NP_598286 Tax_Id=10116 Gene_Symbol=Khsrp Far upstream element-binding protein 2	6	10.3	74.226	6.1584e-21
IPI00230859	>IPI:IPI00230859.5|SWISS-PROT:P51635|ENSEMBL:ENSRNOP00000023072|REFSEQ:NP_112262 Tax_Id=10116 Gene_Symbol=Akr1a1 Alcohol dehydrogenase [NADP+]	2	9.5	36.505	7.1136e-21
IPI00199273	>IPI:IPI00199273.1|SWISS-PROT:P50503|ENSEMBL:ENSRNOP00000025925|REFSEQ:NP_112384 Tax_Id=10116 Gene_Symbol=St13 Hsc70-interacting protein	5	11.4	41.279	8.173e-21
IPI00231358;CON__P02584	>IPI:IPI00231358.6|SWISS-PROT:P62963|ENSEMBL:ENSRNOP00000005370|REFSEQ:NP_071956 Tax_Id=10116 Gene_Symbol=Pfn1 Profilin-1;>P02584 SWISS-PROT:P02584 (Bos taurus) Profilin-1	4	27.1	14.957	1.646e-20
IPI00190869;IPI00203826;IPI00196529;IPI00763926;IPI00210097;IPI00948872;IPI00561286	>IPI:IPI00190869.1|SWISS-PROT:Q04970|ENSEMBL:ENSRNOP00000036381|REFSEQ:NP_542944 Tax_Id=10116 Gene_Symbol=Nras GTPase NRas;>IPI:IPI00203826.1|SWISS-PROT:P08644-1|ENSEMBL:ENSRNOP00000012588 Tax_Id=10116 Gene_Symbol=Kras Isoform 2A of GTPase KRas;>IPI:IPI001	4	31.7	21.243	1.813e-20
IPI00205396	>IPI:IPI00205396.2|SWISS-PROT:O35095|ENSEMBL:ENSRNOP00000016229|REFSEQ:NP_445995 Tax_Id=10116 Gene_Symbol=Ncdn Neurochondrin	6	9.1	78.923	2.6394e-20
IPI00768349;IPI00781328;IPI00766203	>IPI:IPI00768349.1|REFSEQ:XP_001059111 Tax_Id=10116 Gene_Symbol=LOC682245 similar to Acylphosphatase, muscle type isozyme (Acylphosphate phosphohydrolase) isoform 2;>IPI:IPI00781328.2|SWISS-PROT:P35745 Tax_Id=10116 Gene_Symbol=Acyp2 Acylphosphatase-2;>IPI:	1	10.5	13.645	2.8453e-20
IPI00886474	>IPI:IPI00886474.1|TREMBL:B0BN81|ENSEMBL:ENSRNOP00000026528|REFSEQ:NP_001099192 Tax_Id=10116 Gene_Symbol=Rps5 Rps5 protein	1	7.4	22.906	1.8458e-19
IPI00339040	>IPI:IPI00339040.3|SWISS-PROT:Q7M767|ENSEMBL:ENSRNOP00000062102|REFSEQ:NP_898875 Tax_Id=10116 Gene_Symbol=Ube2v2 Ubiquitin-conjugating enzyme E2 variant 2	4	26.9	16.353	2.4118e-19
IPI00196509;IPI00231388;IPI00564084;IPI00231391;IPI00231390;IPI00559333;IPI00231389;IPI00555232	>IPI:IPI00196509.3|SWISS-PROT:O08839-1|ENSEMBL:ENSRNOP00000017573|REFSEQ:NP_446411 Tax_Id=10116 Gene_Symbol=Bin1 Isoform AMPH2-1 of Myc box-dependent-interacting protein 1;>IPI:IPI00231388.3|SWISS-PROT:O08839-2|ENSEMBL:ENSRNOP00000042320 Tax_Id=10116 Gene_	4	12.4	64.532	2.7491e-19
IPI00363847;IPI00950543;IPI00778655	>IPI:IPI00363847.5|SWISS-PROT:Q4KLF8|ENSEMBL:ENSRNOP00000061516|REFSEQ:NP_001020888 Tax_Id=10116 Gene_Symbol=Arpc5 Actin-related protein 2/3 complex subunit 5;>IPI:IPI00950543.1|ENSEMBL:ENSRNOP00000035661 Tax_Id=10116 Gene_Symbol=Arpc5 16 kDa protein;>IPI:	2	31.1	16.32	2.8319e-19
IPI00231749;IPI00551671;IPI00949973;IPI00231318	>IPI:IPI00231749.5|SWISS-PROT:P16446|ENSEMBL:ENSRNOP00000005368|REFSEQ:NP_058927 Tax_Id=10116 Gene_Symbol=Pitpna Phosphatidylinositol transfer protein alpha isoform	4	20.7	31.907	3.4317e-19
IPI00373140;IPI00568369;IPI00366856	>IPI:IPI00373140.2|REFSEQ:XP_215862 Tax_Id=10116 Gene_Symbol=LOC296197 similar to destrin;>IPI:IPI00568369.3|SWISS-PROT:Q7M0E3|ENSEMBL:ENSRNOP00000007794|REFSEQ:NP_001028838 Tax_Id=10116 Gene_Symbol=Dstn Destrin;>IPI:IPI00366856.5|ENSEMBL:ENSRNOP0000003504	5	32.7	18.519	4.9893e-19		78		115
IPI00363265	>IPI:IPI00363265.3|SWISS-PROT:P48721|ENSEMBL:ENSRNOP00000026696|REFSEQ:NP_001094128 Tax_Id=10116 Gene_Symbol=Hspa9 Stress-70 protein, mitochondrial	3	5.2	73.857	1.3802e-18
IPI00367943;IPI00949917	>IPI:IPI00367943.4|TREMBL:B2RZ22|ENSEMBL:ENSRNOP00000023902|REFSEQ:NP_001102407 Tax_Id=10116 Gene_Symbol=Paip1 poly(A) binding protein interacting protein 1;>IPI:IPI00949917.1|ENSEMBL:ENSRNOP00000063546 Tax_Id=10116 Gene_Symbol=Paip1 46 kDa protein	3	6.5	42.06	3.8936e-17
IPI00210881	>IPI:IPI00210881.1|SWISS-PROT:P60905|ENSEMBL:ENSRNOP00000020581|REFSEQ:NP_077075 Tax_Id=10116 Gene_Symbol=Dnajc5 DnaJ homolog subfamily C member 5	3	28.8	22.101	4.304e-17
IPI00206664;IPI00231705;IPI00914218;IPI00364064	>IPI:IPI00206664.1|SWISS-PROT:P41498-1|ENSEMBL:ENSRNOP00000007287|REFSEQ:NP_067085 Tax_Id=10116 Gene_Symbol=Acp1 Isoform 1 of Low molecular weight phosphotyrosine protein phosphatase;>IPI:IPI00231705.4|SWISS-PROT:P41498-2 Tax_Id=10116 Gene_Symbol=Acp1 Isof	3	26.6	18.151	8.1909e-17
IPI00231771	>IPI:IPI00231771.5|SWISS-PROT:P04631|ENSEMBL:ENSRNOP00000001743|REFSEQ:NP_037323 Tax_Id=10116 Gene_Symbol=S100b Protein S100-B	3	40.2	10.744	3.3607e-16		66		8
IPI00324019	>IPI:IPI00324019.1|SWISS-PROT:P17475|ENSEMBL:ENSRNOP00000012577|REFSEQ:NP_071964 Tax_Id=10116 Gene_Symbol=Serpina1 Alpha-1-antiproteinase	5	15.8	46.135	5.3866e-16
IPI00196656;IPI00949107;IPI00952444;IPI00679202;IPI00475946;IPI00655254	>IPI:IPI00196656.2|TREMBL:Q7TP24 Tax_Id=10116 Gene_Symbol=Srprb Ba1-667;>IPI:IPI00949107.1|TREMBL:Q7TMC7 Tax_Id=10116 Gene_Symbol=Srprb Cc1-8;>IPI:IPI00952444.1|ENSEMBL:ENSRNOP00000012725 Tax_Id=10116 Gene_Symbol=Tf 107 kDa protein;>IPI:IPI00679202.2|SWISS	3	3.4	107.22	6.9592e-16
IPI00365929	>IPI:IPI00365929.1|SWISS-PROT:Q63081|REFSEQ:NP_001004442 Tax_Id=10116 Gene_Symbol=Pdia6 protein disulfide isomerase A6	4	12.6	48.76	1.7672e-15
IPI00555187	>IPI:IPI00555187.2|SWISS-PROT:Q08163|ENSEMBL:ENSRNOP00000018711|REFSEQ:NP_071778 Tax_Id=10116 Gene_Symbol=Cap1 Adenylyl cyclase-associated protein 1	2	8.6	51.588	1.8819e-15
IPI00208245	>IPI:IPI00208245.1|SWISS-PROT:Q9Z0W5|ENSEMBL:ENSRNOP00000036285|REFSEQ:NP_058990 Tax_Id=10116 Gene_Symbol=Pacsin1 Protein kinase C and casein kinase substrate in neurons protein 1	6	15.6	50.449	2.2705e-15
IPI00363569;IPI00362341	>IPI:IPI00363569.3|ENSEMBL:ENSRNOP00000002579|REFSEQ:NP_001101794 Tax_Id=10116 Gene_Symbol=Ranbp1 RAN binding protein 1;>IPI:IPI00362341.2|REFSEQ:XP_001071048;XP_573294 Tax_Id=10116 Gene_Symbol=RGD1565297 similar to RAN binding protein 1	3	15.3	23.596	2.6687e-15
IPI00562679	>IPI:IPI00562679.1|ENSEMBL:ENSRNOP00000045885 Tax_Id=10116 Gene_Symbol=- 46 kDa protein	1	1.8	45.863	3.2069e-14
IPI00366048	>IPI:IPI00366048.4|ENSEMBL:ENSRNOP00000050996|REFSEQ:XP_001078254;XP_341932 Tax_Id=10116 Gene_Symbol=RGD1564195 similar to tumor suppressor candidate 5	1	3.7	36.717	3.2207e-14
IPI00231737;IPI00193659;IPI00564040;IPI00948374;IPI00557427	>IPI:IPI00231737.5|SWISS-PROT:P07943|ENSEMBL:ENSRNOP00000012879|REFSEQ:NP_036630 Tax_Id=10116 Gene_Symbol=Akr1b1 Aldose reductase;>IPI:IPI00193659.3|REFSEQ:XP_001055853;XP_575650 Tax_Id=10116 Gene_Symbol=Akr1b1-ps2 similar to Aldose reductase	3	10.4	35.797	3.2749e-14
IPI00200898	>IPI:IPI00200898.3|SWISS-PROT:Q9JJ19|ENSEMBL:ENSRNOP00000004351|REFSEQ:NP_067605 Tax_Id=10116 Gene_Symbol=Slc9a3r1 Na(+)/H(+) exchange regulatory cofactor NHE-RF1	4	15.4	38.83	1.0174e-13
CON__P02768-1	>P02768-1 SWISS-PROT:P02768-1 Tax_Id=9606 Gene_Symbol=ALB Isoform 1 of Serum albumin precursor	4	6.1	69.366	1.284e-13
IPI00327185;IPI00209075;IPI00564446	>IPI:IPI00327185.3|SWISS-PROT:Q9Z2G8|TREMBL:Q6P769|ENSEMBL:ENSRNOP00000005286|REFSEQ:NP_446013 Tax_Id=10116 Gene_Symbol=Nap1l1 nucleosome assembly protein 1-like 1	5	21.7	45.373	1.3536e-13
IPI00362310	>IPI:IPI00362310.1|ENSEMBL:ENSRNOP00000030171|REFSEQ:NP_001101598 Tax_Id=10116 Gene_Symbol=Chordc1 cysteine and histidine-rich domain (CHORD)-containing 1	1	4.5	37.361	1.8987e-13
IPI00210264;IPI00464520	>IPI:IPI00210264.3|SWISS-PROT:Q9Z339|TREMBL:B6DYQ5|ENSEMBL:ENSRNOP00000060669 Tax_Id=10116 Gene_Symbol=Gsto1 Glutathione S-transferase omega-1;>IPI:IPI00464520.1|TREMBL:Q6AXR6|ENSEMBL:ENSRNOP00000016851|REFSEQ:NP_001007603 Tax_Id=10116 Gene_Symbol=Gsto1 Gl	4	17	27.669	1.939e-13
IPI00230857;IPI00923141;IPI00390733	>IPI:IPI00230857.7|SWISS-PROT:P29410-1|REFSEQ:NP_112248 Tax_Id=10116 Gene_Symbol=Ak2 Isoform 1 of Adenylate kinase 2, mitochondrial;>IPI:IPI00923141.1|SWISS-PROT:P29410-2|ENSEMBL:ENSRNOP00000000134|REFSEQ:NP_001029139 Tax_Id=10116 Gene_Symbol=Ak2 Isoform 2	4	23.8	26.379	2.7262e-13
IPI00208284;IPI00193568;IPI00389890;IPI00948808;IPI00388301;IPI00207820;IPI00781730	>IPI:IPI00208284.3|SWISS-PROT:O35303-1|ENSEMBL:ENSRNOP00000002478 Tax_Id=10116 Gene_Symbol=Dnm1l Isoform 1 of Dynamin-1-like protein;>IPI:IPI00193568.3|SWISS-PROT:O35303-4|ENSEMBL:ENSRNOP00000002477 Tax_Id=10116 Gene_Symbol=Dnm1l Isoform 4 of Dynamin-1-lik	3	6.4	83.907	3.1324e-13
IPI00207944;IPI00876576	>IPI:IPI00207944.5|SWISS-PROT:Q63345 Tax_Id=10116 Gene_Symbol=Mog Myelin-oligodendrocyte glycoprotein;>IPI:IPI00876576.1|TREMBL:Q6MFX9|ENSEMBL:ENSRNOP00000001008|REFSEQ:NP_073159 Tax_Id=10116 Gene_Symbol=Mog myelin oligodendrocyte glycoprotein precursor	2	8.2	27.881	3.3497e-13
IPI00204843;IPI00231505;IPI00464920;IPI00390785;IPI00199872;IPI00210346;IPI00231925;IPI00231001;IPI00231726;IPI00231733;IPI00368308;IPI00366719;IPI00392838;IPI00951210;IPI00798625	>IPI:IPI00204843.2|SWISS-PROT:P59215-2|ENSEMBL:ENSRNOP00000026429 Tax_Id=10116 Gene_Symbol=Gnao1 Isoform Alpha-2 of Guanine nucleotide-binding protein G(o) subunit alpha;>IPI:IPI00231505.5|SWISS-PROT:P59215-1|ENSEMBL:ENSRNOP00000026373|REFSEQ:NP_059023 Tax	3	9	40.08	3.827e-13
IPI00949517;IPI00363828;IPI00358127;IPI00765709;IPI00567113	>IPI:IPI00949517.1|SWISS-PROT:Q4V7C7|ENSEMBL:ENSRNOP00000059909|REFSEQ:NP_112330 Tax_Id=10116 Gene_Symbol=Actr3 Actin-related protein 3;>IPI:IPI00363828.4|TREMBL:Q9ERF9|ENSEMBL:ENSRNOP00000004520 Tax_Id=10116 Gene_Symbol=Actr3 Actin-related protein 3	4	21.8	47.357	1.0963e-12
IPI00231920;IPI00952133;IPI00950135	>IPI:IPI00231920.3|SWISS-PROT:Q9EPC6|ENSEMBL:ENSRNOP00000023469|REFSEQ:NP_110500 Tax_Id=10116 Gene_Symbol=Pfn2 profilin 2;>IPI:IPI00952133.1|ENSEMBL:ENSRNOP00000062782 Tax_Id=10116 Gene_Symbol=Pfn2 16 kDa protein;>IPI:IPI00950135.1|ENSEMBL:ENSRNOP000000613	2	14.8	16.114	1.1865e-12
IPI00382246;IPI00327469	>IPI:IPI00382246.1|TREMBL:Q7TP75|ENSEMBL:ENSRNOP00000002464 Tax_Id=10116 Gene_Symbol=Ahsg Aa2-066;>IPI:IPI00327469.1|SWISS-PROT:P24090|ENSEMBL:ENSRNOP00000055223|REFSEQ:NP_037030 Tax_Id=10116 Gene_Symbol=Ahsg Alpha-2-HS-glycoprotein	3	9.8	61.484	1.6636e-12
IPI00230796;IPI00211800;IPI00230798;IPI00230797;IPI00323990;IPI00230795	>IPI:IPI00230796.2|SWISS-PROT:Q03555-3 Tax_Id=10116 Gene_Symbol=Gphn Isoform 2 of Gephyrin;>IPI:IPI00211800.2|SWISS-PROT:Q03555-1 Tax_Id=10116 Gene_Symbol=Gphn Isoform 6 of Gephyrin;>IPI:IPI00230798.2|SWISS-PROT:Q03555-5 Tax_Id=10116 Gene_Symbol=Gphn Isofo	3	6.5	83.637	2.5421e-12
IPI00554111;IPI00949126;IPI00779223	>IPI:IPI00554111.2|ENSEMBL:ENSRNOP00000052477|REFSEQ:XP_001076082 Tax_Id=10116 Gene_Symbol=Ank2 similar to ankyrin 2 isoform 1;>IPI:IPI00949126.1|ENSEMBL:ENSRNOP00000015386 Tax_Id=10116 Gene_Symbol=Ank2 430 kDa protein;>IPI:IPI00779223.2|ENSEMBL:ENSRNOP000	4	1.6	436.89	3.7268e-12
IPI00231194	>IPI:IPI00231194.5|SWISS-PROT:O08557|ENSEMBL:ENSRNOP00000044971|REFSEQ:NP_071633 Tax_Id=10116 Gene_Symbol=Ddah1 N(G),N(G)-dimethylarginine dimethylaminohydrolase 1	4	13	31.426	6.8912e-12
IPI00367224;IPI00464836	>IPI:IPI00367224.3|TREMBL:Q6QI86|ENSEMBL:ENSRNOP00000039553|REFSEQ:NP_001014173 Tax_Id=10116 Gene_Symbol=Hdhd2 LRRG00122;>IPI:IPI00464836.3|SWISS-PROT:Q6AYR6|ENSEMBL:ENSRNOP00000024204 Tax_Id=10116 Gene_Symbol=Hdhd2 Haloacid dehalogenase-like hydrolase dom	3	10.9	42.475	1.5693e-11
IPI00198191	>IPI:IPI00198191.2|SWISS-PROT:Q6AYK6|ENSEMBL:ENSRNOP00000003586|REFSEQ:NP_001004208 Tax_Id=10116 Gene_Symbol=Cacybp Calcyclin-binding protein	2	8.7	26.541	1.8595e-11
IPI00779086;IPI00948765;IPI00210164;IPI00475561;IPI00373755;IPI00950092;IPI00767367;IPI00765456;IPI00362058	>IPI:IPI00779086.2|ENSEMBL:ENSRNOP00000021725 Tax_Id=10116 Gene_Symbol=- 21 kDa protein;>IPI:IPI00948765.1|ENSEMBL:ENSRNOP00000059043 Tax_Id=10116 Gene_Symbol=- 20 kDa protein;>IPI:IPI00210164.3|ENSEMBL:ENSRNOP00000053979|REFSEQ:XP_001059627;XP_216039 Tax_	4	25.1	20.91	2.5023e-11
IPI00365845;IPI00951393;IPI00779530;IPI00763301;IPI00213363;IPI00557636;IPI00766814	>IPI:IPI00365845.2|ENSEMBL:ENSRNOP00000006755|REFSEQ:NP_001100210 Tax_Id=10116 Gene_Symbol=Ppp2r5e protein phosphatase 2, regulatory subunit B, epsilon isoform;>IPI:IPI00951393.1|ENSEMBL:ENSRNOP00000060263 Tax_Id=10116 Gene_Symbol=Ppp2r5e 50 kDa protein;>	4	12.4	50.346	2.507e-11
IPI00555168;IPI00777061	>IPI:IPI00555168.2|SWISS-PROT:P19132 Tax_Id=10116 Gene_Symbol=Fth1 Ferritin heavy chain;>IPI:IPI00777061.1|TREMBL:A0JPM7;Q2TA66;Q5FVS1;Q66HI5;Q6AYV6;Q6LDW6;Q6P9V2|ENSEMBL:ENSRNOP00000037803|REFSEQ:NP_036980 Tax_Id=10116 Gene_Symbol=Fth1 Ferritin	3	15.9	21.126	4.8007e-11
IPI00212483;IPI00781372;IPI00854042;IPI00854036;IPI00778169	>IPI:IPI00212483.1|SWISS-PROT:Q792H5-4|TREMBL:Q9JIX6|ENSEMBL:ENSRNOP00000023436|REFSEQ:NP_058893 Tax_Id=10116 Gene_Symbol=Cugbp2 Isoform 4 of CUG-BP- and ETR-3-like factor 2;>IPI:IPI00781372.2|SWISS-PROT:Q792H5-1|REFSEQ:NP_001077055 Tax_Id=10116 Gene_Symbo	2	4.1	56.957	7.1501e-11
IPI00768104;IPI00952205	>IPI:IPI00768104.1|ENSEMBL:ENSRNOP00000029575|REFSEQ:NP_001101556 Tax_Id=10116 Gene_Symbol=Eea1 early endosome antigen 1;>IPI:IPI00952205.1|ENSEMBL:ENSRNOP00000062917 Tax_Id=10116 Gene_Symbol=Eea1 97 kDa protein	6	4.2	161.27	8.5036e-11
IPI00785564	>IPI:IPI00785564.2|SWISS-PROT:P21913|ENSEMBL:ENSRNOP00000010593|REFSEQ:NP_001094009 Tax_Id=10116 Gene_Symbol=Sdhb Succinate dehydrogenase [ubiquinone] iron-sulfur subunit, mitochondrial	4	14.2	31.83	9.7766e-11
IPI00211779;IPI00776784	>IPI:IPI00211779.1|SWISS-PROT:Q63716|ENSEMBL:ENSRNOP00000023132|REFSEQ:NP_476455 Tax_Id=10116 Gene_Symbol=Prdx1 Peroxiredoxin-1	5	23.1	22.109	1.0046e-10
IPI00208205;IPI00764197;IPI00566672;IPI00950379;IPI00778786	>IPI:IPI00208205.1|SWISS-PROT:P63018|REFSEQ:NP_077327 Tax_Id=10116 Gene_Symbol=Hspa8 Heat shock cognate 71 kDa protein;>IPI:IPI00764197.1|REFSEQ:XP_001055808 Tax_Id=10116 Gene_Symbol=LOC680121 similar to heat shock protein 8;>IPI:IPI00566672.2|REFSEQ:XP_00	1	1.9	70.87	1.1674e-10
IPI00324270	>IPI:IPI00324270.4|SWISS-PROT:O88588-1|ENSEMBL:ENSRNOP00000027632|REFSEQ:NP_599233 Tax_Id=10116 Gene_Symbol=Pacs1 Isoform PACS-1a of Phosphofurin acidic cluster sorting protein 1	2	2.9	104.7	1.2145e-10
IPI00231102;IPI00780178	>IPI:IPI00231102.10|SWISS-PROT:P60203|TREMBL:Q63436;Q63440|ENSEMBL:ENSRNOP00000003283|REFSEQ:NP_112252 Tax_Id=10116 Gene_Symbol=Plp1 Myelin proteolipid protein;>IPI:IPI00780178.2|TREMBL:Q63437;Q63441;Q78EF6|ENSEMBL:ENSRNOP00000003298 Tax_Id=10116 Gene_Symb	3	9.7	30.077	1.3409e-10
IPI00214246	>IPI:IPI00214246.1|SWISS-PROT:Q9QYL8|ENSEMBL:ENSRNOP00000014415|REFSEQ:NP_112632 Tax_Id=10116 Gene_Symbol=Lypla2 Acyl-protein thioesterase 2	3	14.7	24.807	1.3582e-10
IPI00231513	>IPI:IPI00231513.5|SWISS-PROT:P35332|TREMBL:Q9QWR2|ENSEMBL:ENSRNOP00000020486|REFSEQ:NP_059053 Tax_Id=10116 Gene_Symbol=Hpcal4 Hippocalcin-like protein 4	3	20.9	22.245	2.5786e-10
IPI00763673;IPI00231685;IPI00515845;IPI00949208	>IPI:IPI00763673.1|REFSEQ:XP_001060450 Tax_Id=10116 Gene_Symbol=Hpca similar to Neuron-specific calcium-binding protein hippocalcin;>IPI:IPI00231685.5|SWISS-PROT:P84076|ENSEMBL:ENSRNOP00000009153|REFSEQ:NP_058818 Tax_Id=10116 Gene_Symbol=Hpca Neuron-specif	3	10	31.056	3.8982e-10
IPI00421513	>IPI:IPI00421513.8|SWISS-PROT:P13221|ENSEMBL:ENSRNOP00000022309|REFSEQ:NP_036703 Tax_Id=10116 Gene_Symbol=Got1 Aspartate aminotransferase, cytoplasmic	3	11.4	46.428	4.1119e-10
IPI00886430	>IPI:IPI00886430.1|TREMBL:B0BNJ1|REFSEQ:NP_001121662 Tax_Id=10116 Gene_Symbol=LOC683667 LOC683667 protein	2	10.6	21.624	5.2206e-10
IPI00198693;IPI00387775	>IPI:IPI00198693.1|TREMBL:Q8R2H0|ENSEMBL:ENSRNOP00000001114|REFSEQ:NP_997655 Tax_Id=10116 Gene_Symbol=Atp6v1g2 ATPase, H+ transporting, lysosomal, V1 subunit G2;>IPI:IPI00387775.2|TREMBL:Q811A7|ENSEMBL:ENSRNOP00000034286 Tax_Id=10116 Gene_Symbol=Atp6v1g2 L	2	22.9	13.667	5.2294e-10
IPI00209042	>IPI:IPI00209042.1|SWISS-PROT:Q9Z1N4|ENSEMBL:ENSRNOP00000003249|REFSEQ:NP_741987 Tax_Id=10116 Gene_Symbol=Bpnt1 3(2),5-bisphosphate nucleotidase 1	2	6.5	33.174	6.3569e-10
IPI00202154	>IPI:IPI00202154.1|SWISS-PROT:Q6AYK3|ENSEMBL:ENSRNOP00000026821|REFSEQ:NP_001013902 Tax_Id=10116 Gene_Symbol=Isyna1 Inositol-3-phosphate synthase 1	3	8.4	60.883	1.5403e-09
IPI00231502;IPI00389753;IPI00781585;IPI00201713	>IPI:IPI00231502.3|SWISS-PROT:P62944-2|TREMBL:Q3ZB97|ENSEMBL:ENSRNOP00000013629|REFSEQ:NP_542150 Tax_Id=10116 Gene_Symbol=Ap2b1 Isoform 2 of AP-2 complex subunit beta;>IPI:IPI00389753.1|SWISS-PROT:P62944-1|ENSEMBL:ENSRNOP00000013363 Tax_Id=10116 Gene_Symbo	3	4.5	105.69	1.5666e-09
IPI00372080;IPI00776533;IPI00779094;IPI00950485	>IPI:IPI00372080.3|SWISS-PROT:Q5PPJ9|ENSEMBL:ENSRNOP00000057413 Tax_Id=10116 Gene_Symbol=Sh3glb2 Endophilin-B2;>IPI:IPI00776533.1|ENSEMBL:ENSRNOP00000023527 Tax_Id=10116 Gene_Symbol=Sh3glb2 44 kDa protein;>IPI:IPI00779094.2|ENSEMBL:ENSRNOP00000057411 Tax_I	3	8.4	44.852	1.695e-09
IPI00763790	>IPI:IPI00763790.2|SWISS-PROT:B0BNM9|ENSEMBL:ENSRNOP00000001581|REFSEQ:NP_001127885 Tax_Id=10116 Gene_Symbol=Gltp Glycolipid transfer protein	1	7.2	23.703	3.2539e-09
IPI00324741	>IPI:IPI00324741.3|SWISS-PROT:P11598|ENSEMBL:ENSRNOP00000020478|REFSEQ:NP_059015 Tax_Id=10116 Gene_Symbol=Pdia3 Protein disulfide-isomerase A3	4	11.7	56.623	4.0553e-09
IPI00189570	>IPI:IPI00189570.1|TREMBL:B0BMX3|ENSEMBL:ENSRNOP00000016499|REFSEQ:NP_001102027 Tax_Id=10116 Gene_Symbol=S100a16 S100a16 protein	2	16.3	14.224	4.3821e-09
IPI00201410;IPI00559849;IPI00201407;IPI00464724;IPI00950185	>IPI:IPI00201410.1|SWISS-PROT:P63329-1|ENSEMBL:ENSRNOP00000013305|REFSEQ:NP_058737 Tax_Id=10116 Gene_Symbol=Ppp3ca Isoform 1 of Serine/threonine-protein phosphatase 2B catalytic subunit alpha isoform;>IPI:IPI00559849.1|SWISS-PROT:P63329-2|ENSEMBL:ENSRNOP00	4	8.1	58.643	5.4631e-09
IPI00464871;IPI00331865;IPI00464557;IPI00464558	>IPI:IPI00464871.4|SWISS-PROT:Q9JHL4-1|ENSEMBL:ENSRNOP00000017375 Tax_Id=10116 Gene_Symbol=Dbnl Isoform 1 of Drebrin-like protein;>IPI:IPI00331865.3|SWISS-PROT:Q9JHL4-2|REFSEQ:NP_112642 Tax_Id=10116 Gene_Symbol=Dbnl Isoform 2 of Drebrin-like protein;>IPI:I	1	3.4	48.612	1.0633e-08
IPI00192301	>IPI:IPI00192301.2|SWISS-PROT:P04041|TREMBL:Q6PDW8|REFSEQ:NP_110453 Tax_Id=10116 Gene_Symbol=Gpx1 Glutathione peroxidase 1	3	22.4	22.258	1.862e-08
IPI00776522	>IPI:IPI00776522.1|ENSEMBL:ENSRNOP00000056615 Tax_Id=10116 Gene_Symbol=- 31 kDa protein	1	7.3	31.436	2.2838e-08
IPI00365736;IPI00389954;IPI00948503;IPI00896128;IPI00779429	>IPI:IPI00365736.3|SWISS-PROT:Q91Z79|ENSEMBL:ENSRNOP00000028142|REFSEQ:XP_001080725;XP_341857 Tax_Id=10116 Gene_Symbol=Ppfia3 similar to Liprin-alpha-3;>IPI:IPI00389954.2|ENSEMBL:ENSRNOP00000029330 Tax_Id=10116 Gene_Symbol=Ppfia3 116 kDa protein	4	4.4	149.93	2.3079e-08
IPI00364311;IPI00947909	>IPI:IPI00364311.1|SWISS-PROT:Q6P6V0|ENSEMBL:ENSRNOP00000029515|REFSEQ:NP_997475 Tax_Id=10116 Gene_Symbol=Gpi Glucose-6-phosphate isomerase;>IPI:IPI00947909.1|ENSEMBL:ENSRNOP00000059217 Tax_Id=10116 Gene_Symbol=Gpi 39 kDa protein	2	5.7	62.826	3.4235e-08
IPI00203630;IPI00231574;IPI00567134	>IPI:IPI00203630.1|SWISS-PROT:P62994-1|ENSEMBL:ENSRNOP00000005347|REFSEQ:NP_110473 Tax_Id=10116 Gene_Symbol=Grb2 Isoform 1 of Growth factor receptor-bound protein 2;>IPI:IPI00231574.1|SWISS-PROT:P62994-2 Tax_Id=10116 Gene_Symbol=Grb2 Isoform 2 of Growth fa	3	23	25.206	3.716e-08
IPI00421610	>IPI:IPI00421610.3|SWISS-PROT:Q711G3|TREMBL:B5DER3|ENSEMBL:ENSRNOP00000009824|REFSEQ:NP_001094010 Tax_Id=10116 Gene_Symbol=Iah1 Isoamyl acetate-hydrolyzing esterase 1 homolog	4	18.5	28.004	3.7867e-08
IPI00358524;IPI00779250	>IPI:IPI00358524.4|SWISS-PROT:B0BND0|ENSEMBL:ENSRNOP00000013005 Tax_Id=10116 Gene_Symbol=Enpp6 Ectonucleotide pyrophosphatase/phosphodiesterase family member 6;>IPI:IPI00779250.2|ENSEMBL:ENSRNOP00000056157|REFSEQ:NP_001100781 Tax_Id=10116 Gene_Symbol=Enpp6	1	2.3	50.701	4.0227e-08
IPI00366405	>IPI:IPI00366405.2|TREMBL:B2GUZ9|ENSEMBL:ENSRNOP00000007528|REFSEQ:NP_001119739 Tax_Id=10116 Gene_Symbol=Fam49b Similar to 0910001A06Rik protein (Predicted), isoform CRA_a	2	7.4	36.776	4.975e-08
IPI00194880;IPI00393638;IPI00362264;IPI00392893;IPI00949491;IPI00557770	>IPI:IPI00194880.1|SWISS-PROT:Q07205|ENSEMBL:ENSRNOP00000013695|REFSEQ:NP_064460 Tax_Id=10116 Gene_Symbol=Eif5 Eukaryotic translation initiation factor 5;>IPI:IPI00393638.2|ENSEMBL:ENSRNOP00000037209 Tax_Id=10116 Gene_Symbol=Eif5 33 kDa protein;>IPI:IPI003	2	5.6	48.954	1.0584e-07
IPI00205912;IPI00627068;IPI00767277	>IPI:IPI00205912.3|SWISS-PROT:Q5FVM4|ENSEMBL:ENSRNOP00000004911|REFSEQ:NP_001012356 Tax_Id=10116 Gene_Symbol=Nono Non-POU domain-containing octamer-binding protein;>IPI:IPI00627068.1|TREMBL:Q4KM71|ENSEMBL:ENSRNOP00000018049|REFSEQ:NP_001020442 Tax_Id=10116	2	6.5	54.925	1.194e-07
IPI00189061	>IPI:IPI00189061.3|SWISS-PROT:Q9EPH2|ENSEMBL:ENSRNOP00000012663|REFSEQ:NP_110489 Tax_Id=10116 Gene_Symbol=Marcksl1 MARCKS-related protein	1	6.5	19.847	1.2671e-07
IPI00362469	>IPI:IPI00362469.2|SWISS-PROT:P85971|ENSEMBL:ENSRNOP00000024827|REFSEQ:NP_001099536 Tax_Id=10116 Gene_Symbol=Pgls 6-phosphogluconolactonase	3	15.5	30.821	1.5174e-07
IPI00476899;IPI00557435	>IPI:IPI00476899.1|TREMBL:B5DEN5|ENSEMBL:ENSRNOP00000036882|REFSEQ:NP_001102269 Tax_Id=10116 Gene_Symbol=Eef1b2 Eukaryotic translation elongation factor 1 beta 2;>IPI:IPI00557435.2|ENSEMBL:ENSRNOP00000051491 Tax_Id=10116 Gene_Symbol=- 24 kDa protein	2	8.9	24.675	1.6503e-07
IPI00339167;CON__ENSEMBL:ENSBTAP00000016242;IPI00189795;IPI00364046;IPI00471523;IPI00362927;IPI00393504;IPI00763798	>IPI:IPI00339167.5|SWISS-PROT:Q6P9V9|ENSEMBL:ENSRNOP00000042628|REFSEQ:NP_001037735 Tax_Id=10116 Gene_Symbol=Tuba1b Tubulin alpha-1B chain;>ENSEMBL:ENSBTAP00000016242 (Bos taurus) similar to alpha-tubulin I isoform 1;>IPI:IPI00189795.1|SWISS-PROT:P68370|EN	3	7.7	50.279	1.7319e-07
IPI00366110;IPI00780387	>IPI:IPI00366110.3|ENSEMBL:ENSRNOP00000027978 Tax_Id=10116 Gene_Symbol=Nap1l4 47 kDa protein;>IPI:IPI00780387.1|SWISS-PROT:Q5U2Z3|ENSEMBL:ENSRNOP00000051745|REFSEQ:NP_001012170 Tax_Id=10116 Gene_Symbol=Nap1l4 Nucleosome assembly protein 1-like 4	3	10.2	47.303	1.774e-07
IPI00780788;IPI00551569;IPI00203440	>IPI:IPI00780788.2|ENSEMBL:ENSRNOP00000053772 Tax_Id=10116 Gene_Symbol=Atp1b2 33 kDa protein;>IPI:IPI00551569.1|TREMBL:Q5M9H4|ENSEMBL:ENSRNOP00000015076|REFSEQ:NP_036639 Tax_Id=10116 Gene_Symbol=Atp1b2 Na+/K+ -ATPase beta 2 subunit;>IPI:IPI00203440.1|SWISS	3	14.7	33.105	1.9076e-07
IPI00734686;IPI00209908	>IPI:IPI00734686.2|TREMBL:Q8SEZ5|REFSEQ:YP_665632 Tax_Id=10116 Gene_Symbol=Mt-co2 cytochrome c oxidase subunit II;>IPI:IPI00209908.1|SWISS-PROT:P00406|TREMBL:Q37652;Q5UAJ6|REFSEQ:AP_004895 Tax_Id=10116 Gene_Symbol=Mt-co2 Cytochrome c oxidase subunit 2	3	16.3	25.928	2.9286e-07
IPI00870183	>IPI:IPI00870183.1|SWISS-PROT:B0K020|ENSEMBL:ENSRNOP00000000749|REFSEQ:NP_001099855 Tax_Id=10116 Gene_Symbol=Cisd1 CDGSH iron sulfur domain-containing protein 1	2	25.9	12.097	3.1275e-07
IPI00360030;IPI00560262	>IPI:IPI00360030.5|ENSEMBL:ENSRNOP00000024258|REFSEQ:XP_344572 Tax_Id=10116 Gene_Symbol=Gprin1 similar to G protein-regulated inducer of neurite outgrowth 1;>IPI:IPI00560262.2|REFSEQ:XP_001070221 Tax_Id=10116 Gene_Symbol=Gprin1 similar to G protein-regulat	4	4.3	96.202	5.0646e-07
IPI00357953	>IPI:IPI00357953.1|SWISS-PROT:Q6XVN8|ENSEMBL:ENSRNOP00000032429|REFSEQ:NP_955794 Tax_Id=10116 Gene_Symbol=Map1lc3a Microtubule-associated proteins 1A/1B light chain 3A	2	22.3	14.272	5.9429e-07
IPI00210006;IPI00829425;IPI00829474;IPI00829513;IPI00564140;IPI00392865	>IPI:IPI00210006.5|SWISS-PROT:Q9Z2L9-3|ENSEMBL:ENSRNOP00000044520 Tax_Id=10116 Gene_Symbol=Ndrg4 Isoform 3 of Protein NDRG4;>IPI:IPI00829425.1|SWISS-PROT:Q9Z2L9-6|ENSEMBL:ENSRNOP00000017494 Tax_Id=10116 Gene_Symbol=Ndrg4 Isoform 6 of Protein NDRG4;>IPI:IPI	2	11.6	44.319	6.0679e-07
IPI00212603	>IPI:IPI00212603.1|SWISS-PROT:O88794|REFSEQ:NP_072123 Tax_Id=10116 Gene_Symbol=Pnpo Pyridoxine-5-phosphate oxidase	2	11.1	30.184	1.175e-06
IPI00201400	>IPI:IPI00201400.1|SWISS-PROT:Q921A4|ENSEMBL:ENSRNOP00000016067|REFSEQ:NP_570100 Tax_Id=10116 Gene_Symbol=Cygb Cytoglobin	1	12.6	21.496	1.258e-06
IPI00566235	>IPI:IPI00566235.1|ENSEMBL:ENSRNOP00000047909 Tax_Id=10116 Gene_Symbol=- 32 kDa protein	1	8.1	32.179	1.3206e-06
IPI00201325	>IPI:IPI00201325.1|TREMBL:B0K010|ENSEMBL:ENSRNOP00000019574|REFSEQ:NP_001099275 Tax_Id=10116 Gene_Symbol=Txndc17 Thioredoxin-like 5 (Predicted), isoform CRA_b	2	22.8	14.092	1.4835e-06
IPI00766659	>IPI:IPI00766659.1|TREMBL:B0BMY7|REFSEQ:NP_001128710 Tax_Id=10116 Gene_Symbol=LOC684352 Ptk9l protein	1	4.9	39.472	1.5898e-06
IPI00213826	>IPI:IPI00213826.2|SWISS-PROT:Q5XHY3|ENSEMBL:ENSRNOP00000051811|REFSEQ:NP_001017482 Tax_Id=10116 Gene_Symbol=Tex19 Testis-expressed protein 19A	1	4.5	40.854	1.9801e-06
IPI00851130;IPI00325884	>IPI:IPI00851130.1|TREMBL:Q9JKB7|ENSEMBL:ENSRNOP00000024775|REFSEQ:NP_113964 Tax_Id=10116 Gene_Symbol=Gda Guanine deaminase;>IPI:IPI00325884.5|SWISS-PROT:Q9WTT6 Tax_Id=10116 Gene_Symbol=Gda Guanine deaminase	3	9.7	50.9	2.573e-06
IPI00211053	>IPI:IPI00211053.6|SWISS-PROT:P00564|ENSEMBL:ENSRNOP00000022895|REFSEQ:NP_036662 Tax_Id=10116 Gene_Symbol=Ckm Creatine kinase M-type	2	10.5	43.044	2.7446e-06
IPI00213457;IPI00464687;IPI00845875	>IPI:IPI00213457.1|SWISS-PROT:Q5FVI6|ENSEMBL:ENSRNOP00000006917|REFSEQ:NP_001011992 Tax_Id=10116 Gene_Symbol=Atp6v1c1 V-type proton ATPase subunit C 1	3	10.7	43.9	3.0511e-06
IPI00212724;IPI00951862;IPI00208193;IPI00212723	>IPI:IPI00212724.1|TREMBL:Q9QX81|ENSEMBL:ENSRNOP00000004885 Tax_Id=10116 Gene_Symbol=Hnrnpab Type A/B hnRNP p40;>IPI:IPI00951862.1|TREMBL:O88311|ENSEMBL:ENSRNOP00000062597 Tax_Id=10116 Gene_Symbol=Hnrnpab AlF-C1;>IPI:IPI00208193.1|TREMBL:Q9Z0U8 Tax_Id=1011	1	5.7	36.232	3.1819e-06
IPI00551708;IPI00191867;IPI00951188;IPI00192749	>IPI:IPI00551708.2|REFSEQ:XP_001073823 Tax_Id=10116 Gene_Symbol=Sumo2 similar to SMT3 suppressor of mif two 3 homolog 2;>IPI:IPI00191867.2|SWISS-PROT:Q5XIF4|ENSEMBL:ENSRNOP00000001637|REFSEQ:NP_001019466 Tax_Id=10116 Gene_Symbol=Sumo3 Small ubiquitin-relat	1	5.5	24.069	3.9055e-06
IPI00325138;IPI00567552	>IPI:IPI00325138.4|SWISS-PROT:Q62656-1|ENSEMBL:ENSRNOP00000008719|REFSEQ:NP_037212 Tax_Id=10116 Gene_Symbol=Ptprz1 Isoform 1 of Receptor-type tyrosine-protein phosphatase zeta;>IPI:IPI00567552.2|SWISS-PROT:Q62656-3 Tax_Id=10116 Gene_Symbol=Ptprz1 Isoform 3	1	0.8	255.34	4.7849e-06
IPI00230868	>IPI:IPI00230868.5|SWISS-PROT:P82471|TREMBL:Q45QM4|ENSEMBL:ENSRNOP00000019174|REFSEQ:NP_112298 Tax_Id=10116 Gene_Symbol=Gnaq Guanine nucleotide-binding protein G(q) subunit alpha	2	8.9	42.144	5.2025e-06
IPI00364132;IPI00950003;IPI00950713;IPI00362587;IPI00361397;IPI00209373;IPI00569039	>IPI:IPI00364132.5|TREMBL:B2RYG5|ENSEMBL:ENSRNOP00000043425 Tax_Id=10116 Gene_Symbol=Taf15 Taf15 protein;>IPI:IPI00950003.1|ENSEMBL:ENSRNOP00000063100 Tax_Id=10116 Gene_Symbol=Taf15 59 kDa protein;>IPI:IPI00950713.1|ENSEMBL:ENSRNOP00000014438 Tax_Id=10116	1	2.4	60.068	6.6524e-06
IPI00776530;IPI00365921	>IPI:IPI00776530.2|ENSEMBL:ENSRNOP00000053720 Tax_Id=10116 Gene_Symbol=- 98 kDa protein;>IPI:IPI00365921.3|ENSEMBL:ENSRNOP00000020026 Tax_Id=10116 Gene_Symbol=- 95 kDa protein	2	2.2	98.028	6.8313e-06
IPI00197411;IPI00765168	>IPI:IPI00197411.1|ENSEMBL:ENSRNOP00000025756|REFSEQ:XP_226016 Tax_Id=10116 Gene_Symbol=Pura similar to Transcriptional activator protein Pur-alpha;>IPI:IPI00765168.1|SWISS-PROT:P86252|REFSEQ:XP_001063244 Tax_Id=10116 Gene_Symbol=Pura similar to Transcript	3	8.1	34.883	7.0401e-06
IPI00365389	>IPI:IPI00365389.2|ENSEMBL:ENSRNOP00000034339|REFSEQ:NP_001101930 Tax_Id=10116 Gene_Symbol=Hddc2 HD domain containing 2	1	8.5	22.988	8.7487e-06
IPI00391544	>IPI:IPI00391544.2|SWISS-PROT:Q5U2Q3|ENSEMBL:ENSRNOP00000014496|REFSEQ:NP_001014228 Tax_Id=10116 Gene_Symbol=RGD1309534 Ester hydrolase C11orf54 homolog	1	6.7	34.993	8.9291e-06
IPI00553899;IPI00204225	>IPI:IPI00553899.1|SWISS-PROT:Q9JLZ1-1|ENSEMBL:ENSRNOP00000022406|REFSEQ:NP_116003 Tax_Id=10116 Gene_Symbol=Glrx3 Isoform 1 of Glutaredoxin-3;>IPI:IPI00204225.1|SWISS-PROT:Q9JLZ1-2 Tax_Id=10116 Gene_Symbol=Glrx3 Isoform 2 of Glutaredoxin-3	1	6.2	37.849	9.1834e-06
IPI00366416	>IPI:IPI00366416.2|ENSEMBL:ENSRNOP00000017067|REFSEQ:NP_001123963 Tax_Id=10116 Gene_Symbol=Cyc1 cytochrome c-1	2	7.1	35.434	1.0155e-05
IPI00203158	>IPI:IPI00203158.3|ENSEMBL:ENSRNOP00000026921|REFSEQ:NP_001020796 Tax_Id=10116 Gene_Symbol=Stub1 STIP1 homology and U-Box containing protein 1	2	7.2	34.886	1.0828e-05
IPI00197969	>IPI:IPI00197969.4|ENSEMBL:ENSRNOP00000003535|REFSEQ:XP_574055 Tax_Id=10116 Gene_Symbol=Edaradd similar to Ectodysplasin A receptor-associated adapter protein	1	5.1	33.146	1.2313e-05
IPI00366293;IPI00952474	>IPI:IPI00366293.3|SWISS-PROT:P24329|ENSEMBL:ENSRNOP00000039338|REFSEQ:NP_036940 Tax_Id=10116 Gene_Symbol=Tst Thiosulfate sulfurtransferase;>IPI:IPI00952474.1|ENSEMBL:ENSRNOP00000000202 Tax_Id=10116 Gene_Symbol=Tst 33 kDa protein	2	14.5	33.406	1.235e-05
IPI00195123	>IPI:IPI00195123.1|SWISS-PROT:Q06647|ENSEMBL:ENSRNOP00000002732|REFSEQ:NP_620238 Tax_Id=10116 Gene_Symbol=Atp5o ATP synthase subunit O, mitochondrial	2	13.6	23.397	1.4788e-05
CON__P02662	>P02662 SWISS-PROT:P02662 Alpha-S1-casein - Bos taurus (Bovine).	2	11.1	22.975	1.482e-05
IPI00230947;IPI00206406;IPI00949307	>IPI:IPI00230947.1|SWISS-PROT:P63100-2|ENSEMBL:ENSRNOP00000037143 Tax_Id=10116 Gene_Symbol=Ppp3r1 Isoform 2 of Calcineurin subunit B type 1;>IPI:IPI00206406.2|SWISS-PROT:P63100-1|ENSEMBL:ENSRNOP00000058834|REFSEQ:NP_059005 Tax_Id=10116 Gene_Symbol=Ppp3r1 I	2	19	24.979	1.5059e-05		42		90
IPI00210570;IPI00395307	>IPI:IPI00210570.1|SWISS-PROT:Q9Z214-1|TREMBL:Q811R0;Q811R1|REFSEQ:NP_113895 Tax_Id=10116 Gene_Symbol=Homer1 Isoform 1 of Homer protein homolog 1;>IPI:IPI00395307.1|SWISS-PROT:Q9Z214-2 Tax_Id=10116 Gene_Symbol=Homer1 Isoform 2 of Homer protein homolog 1	2	4.6	41.304	1.8076e-05
IPI00421395;IPI00766649	>IPI:IPI00421395.1|TREMBL:Q6QI16|ENSEMBL:ENSRNOP00000049155|REFSEQ:NP_001041339 Tax_Id=10116 Gene_Symbol=RGD1304704 LRRGT00192;>IPI:IPI00766649.1|ENSEMBL:ENSRNOP00000000382 Tax_Id=10116 Gene_Symbol=RGD1304704 28 kDa protein	2	7.1	33.824	2.2815e-05
IPI00212708;IPI00567916	>IPI:IPI00212708.2|TREMBL:Q6IRS6|ENSEMBL:ENSRNOP00000051504 Tax_Id=10116 Gene_Symbol=Fetub Fetub protein;>IPI:IPI00567916.3|SWISS-PROT:Q9QX79|ENSEMBL:ENSRNOP00000041439|REFSEQ:NP_445800 Tax_Id=10116 Gene_Symbol=Fetub Fetuin-B	2	6.9	43.169	2.5075e-05
IPI00568511	>IPI:IPI00568511.3|TREMBL:B5DFF7|ENSEMBL:ENSRNOP00000052065|REFSEQ:XP_001081500;XP_573199 Tax_Id=10116 Gene_Symbol=Dusp3 similar to Dual specificity protein phosphatase 3	1	6.2	23.115	2.7305e-05
IPI00365217	>IPI:IPI00365217.1|SWISS-PROT:Q4KM73|ENSEMBL:ENSRNOP00000010318|REFSEQ:NP_001020826 Tax_Id=10116 Gene_Symbol=Cmpk1 UMP-CMP kinase 1	1	3.5	25.833	2.7389e-05
IPI00189058;IPI00202753	>IPI:IPI00189058.2|SWISS-PROT:Q9EPH1-1|ENSEMBL:ENSRNOP00000006273|REFSEQ:NP_071594 Tax_Id=10116 Gene_Symbol=A1bg Isoform 1 of Alpha-1B-glycoprotein;>IPI:IPI00202753.3|SWISS-PROT:Q9EPH1-2 Tax_Id=10116 Gene_Symbol=A1bg Isoform 2 of Alpha-1B-glycoprotein	3	5.8	56.478	2.7704e-05
IPI00231106	>IPI:IPI00231106.5|SWISS-PROT:P97532|ENSEMBL:ENSRNOP00000000201|REFSEQ:NP_620198 Tax_Id=10116 Gene_Symbol=Mpst 3-mercaptopyruvate sulfurtransferase	1	4.4	32.94	2.9376e-05
IPI00781798;IPI00884567;IPI00204899;IPI00361481;IPI00767130;IPI00951275;IPI00765738	>IPI:IPI00781798.2|ENSEMBL:ENSRNOP00000055087 Tax_Id=10116 Gene_Symbol=Sept7 51 kDa protein;>IPI:IPI00884567.1|SWISS-PROT:Q9WVC0|TREMBL:A2VCW8|ENSEMBL:ENSRNOP00000059464|REFSEQ:NP_001107212 Tax_Id=10116 Gene_Symbol=Sept7 septin 7 isoform b;>IPI:IPI00204899	2	4.1	50.839	2.9533e-05
IPI00203214	>IPI:IPI00203214.6|SWISS-PROT:P05197|TREMBL:Q8K1G4|ENSEMBL:ENSRNOP00000041821|REFSEQ:NP_058941 Tax_Id=10116 Gene_Symbol=Eef2 Elongation factor 2	1	1.5	95.283	3.0125e-05
IPI00200828	>IPI:IPI00200828.1|SWISS-PROT:Q68FW9|ENSEMBL:ENSRNOP00000004438|REFSEQ:NP_001004200 Tax_Id=10116 Gene_Symbol=Cops3 COP9 signalosome complex subunit 3	1	2.8	47.859	3.6455e-05
IPI00200593	>IPI:IPI00200593.1|SWISS-PROT:P05545|ENSEMBL:ENSRNOP00000013896|REFSEQ:NP_036789 Tax_Id=10116 Gene_Symbol=Serpina3k Serine protease inhibitor A3K	2	7.2	46.561	3.7476e-05
IPI00366435;IPI00950443;IPI00764828	>IPI:IPI00366435.1|ENSEMBL:ENSRNOP00000012378 Tax_Id=10116 Gene_Symbol=Gga1 70 kDa protein;>IPI:IPI00950443.1|TREMBL:Q5FVF3|ENSEMBL:ENSRNOP00000059486|REFSEQ:NP_001011994 Tax_Id=10116 Gene_Symbol=Gga1 Golgi associated, gamma adaptin ear containing, ARF bin	3	8.5	70.008	3.7501e-05
IPI00765134;IPI00201964;IPI00364061	>IPI:IPI00765134.1|ENSEMBL:ENSRNOP00000053867|REFSEQ:NP_001128232 Tax_Id=10116 Gene_Symbol=Hnrnpl heterogeneous nuclear ribonucleoprotein L isoform a;>IPI:IPI00201964.4|ENSEMBL:ENSRNOP00000027425 Tax_Id=10116 Gene_Symbol=Hnrnpl 64 kDa protein;>IPI:IPI00364	3	11.2	67.902	4.4657e-05
IPI00188330	>IPI:IPI00188330.1|TREMBL:B0BNE6|ENSEMBL:ENSRNOP00000023526|REFSEQ:NP_001099792 Tax_Id=10116 Gene_Symbol=Ndufs8 Ndufs8 protein	1	4.2	23.97	4.4985e-05
IPI00950560	>IPI:IPI00950560.1|ENSEMBL:ENSRNOP00000058924 Tax_Id=10116 Gene_Symbol=- 27 kDa protein	1	4.5	27.355	4.53e-05
IPI00365263	>IPI:IPI00365263.2|ENSEMBL:ENSRNOP00000014458|REFSEQ:XP_001068778;XP_216543 Tax_Id=10116 Gene_Symbol=RGD1308048 similar to thioredoxin family Trp26	3	17.3	25.207	4.8701e-05
IPI00193753;IPI00454366	>IPI:IPI00193753.3|SWISS-PROT:P61203-1|ENSEMBL:ENSRNOP00000012287|REFSEQ:NP_695209 Tax_Id=10116 Gene_Symbol=Cops2 Isoform 1 of COP9 signalosome complex subunit 2;>IPI:IPI00454366.1|SWISS-PROT:P61203-2 Tax_Id=10116 Gene_Symbol=Cops2 Isoform 2 of COP9 signal	1	5.6	52.404	5.9821e-05
IPI00207657	>IPI:IPI00207657.1|ENSEMBL:ENSRNOP00000020785|REFSEQ:NP_001100089 Tax_Id=10116 Gene_Symbol=Usp5 ubiquitin specific peptidase 5	2	3.3	95.778	7.2673e-05
IPI00197786;IPI00382212	>IPI:IPI00197786.3|ENSEMBL:ENSRNOP00000056187|REFSEQ:NP_001041358 Tax_Id=10116 Gene_Symbol=Shroom2 shroom family member 2;>IPI:IPI00382212.1|SWISS-PROT:Q7TP36|ENSEMBL:ENSRNOP00000042259 Tax_Id=10116 Gene_Symbol=Shroom2 Protein Shroom2	2	2.2	165.42	7.427e-05
IPI00382315	>IPI:IPI00382315.3|TREMBL:Q7TNM3;Q7TNM4;Q7TQ25|ENSEMBL:ENSRNOP00000018892|REFSEQ:NP_001005898 Tax_Id=10116 Gene_Symbol=Omg oligodendrocyte myelin glycoprotein	2	4.1	49.58	7.5486e-05
IPI00949913	>IPI:IPI00949913.1|ENSEMBL:ENSRNOP00000009545 Tax_Id=10116 Gene_Symbol=RGD1304693 109 kDa protein	2	2.7	109.43	7.9033e-05	38;39		7;9
IPI00763910;IPI00339148;IPI00567316;IPI00951930	>IPI:IPI00763910.1|REFSEQ:XP_001071820 Tax_Id=10116 Gene_Symbol=LOC684747 similar to 60 kDa heat shock protein, mitochondrial precursor;>IPI:IPI00339148.2|SWISS-PROT:P63039|ENSEMBL:ENSRNOP00000019912|REFSEQ:NP_071565 Tax_Id=10116 Gene_Symbol=Hspd1 60 kDa h	2	4.3	93.61	9.6982e-05
IPI00210012;IPI00768063;IPI00368323;IPI00563033	>IPI:IPI00210012.1|SWISS-PROT:P62870|TREMBL:A0JN07|ENSEMBL:ENSRNOP00000006892|REFSEQ:NP_112391 Tax_Id=10116 Gene_Symbol=Tceb2 Transcription elongation factor B polypeptide 2;>IPI:IPI00768063.1|REFSEQ:XP_001072065 Tax_Id=10116 Gene_Symbol=LOC684822 similar	2	13.6	13.17	9.9058e-05
IPI00189502;IPI00948799;IPI00191417;IPI00760125;IPI00949449	>IPI:IPI00189502.1|SWISS-PROT:Q78PB6-1|ENSEMBL:ENSRNOP00000005574|REFSEQ:NP_579854 Tax_Id=10116 Gene_Symbol=Ndel1 Isoform 1 of Nuclear distribution protein nudE-like 1;>IPI:IPI00948799.1|ENSEMBL:ENSRNOP00000063221 Tax_Id=10116 Gene_Symbol=Nde1 39 kDa prote	1	3.5	38.365	0.00011397
IPI00454495	>IPI:IPI00454495.3|SWISS-PROT:Q6GQP4|TREMBL:P97632|ENSEMBL:ENSRNOP00000063486|REFSEQ:NP_659562 Tax_Id=10116 Gene_Symbol=Rab31 RAB31, member RAS oncogene family	1	7.2	21.499	0.00011445
IPI00372407	>IPI:IPI00372407.3|TREMBL:B0BNM1|ENSEMBL:ENSRNOP00000025986|REFSEQ:NP_001099910 Tax_Id=10116 Gene_Symbol=Apoa1bp RCG62645, isoform CRA_b	2	9.2	30.89	0.00012481
IPI00391317;REV__IPI00205606;REV__IPI00561899	>IPI:IPI00391317.1|TREMBL:Q5BJM2|ENSEMBL:ENSRNOP00000031347|REFSEQ:NP_001020312 Tax_Id=10116 Gene_Symbol=Ccnb1ip1 Cyclin B1 interacting protein 1;>IPI:IPI00205606.3|SWISS-PROT:Q80Z70|TREMBL:Q925P0|ENSEMBL:ENSRNOP00000006143 Tax_Id=10116 Gene_Symbol=Sel1l P	2	7.6	31.247	0.00013052
IPI00417750	>IPI:IPI00417750.3|SWISS-PROT:Q75Q39|ENSEMBL:ENSRNOP00000002238|REFSEQ:NP_997684 Tax_Id=10116 Gene_Symbol=Tomm70a Mitochondrial import receptor subunit TOM70	1	3	67.444	0.00019116
IPI00360788	>IPI:IPI00360788.3|ENSEMBL:ENSRNOP00000000791|REFSEQ:NP_001101096 Tax_Id=10116 Gene_Symbol=Ado 2-aminoethanethiol (cysteamine) dioxygenase	1	3.5	28.448	0.00019656
IPI00205988;IPI00903444	>IPI:IPI00205988.2|SWISS-PROT:Q6BBI8|ENSEMBL:ENSRNOP00000004938|REFSEQ:NP_001003709 Tax_Id=10116 Gene_Symbol=Ufc1 Ufm1-conjugating enzyme 1;>IPI:IPI00903444.1|TREMBL:B3IYD2 Tax_Id=10116 Gene_Symbol=- Ufm1-conjugating enzyme 1-short form	1	5.4	19.492	0.00020401
IPI00758441;IPI00203622;IPI00876598;IPI00758437;IPI00758425;IPI00758466	>IPI:IPI00758441.3|SWISS-PROT:Q3ZB98-5|ENSEMBL:ENSRNOP00000051985 Tax_Id=10116 Gene_Symbol=Bcas1 Isoform 5 of Breast carcinoma-amplified sequence 1 homolog (Fragment);>IPI:IPI00203622.3|SWISS-PROT:Q3ZB98-1|ENSEMBL:ENSRNOP00000051984|REFSEQ:NP_663703 Tax_Id	2	5.7	63.711	0.00021919
IPI00214490	>IPI:IPI00214490.1|SWISS-PROT:Q9QYW3|ENSEMBL:ENSRNOP00000020536|REFSEQ:NP_598212;XP_001062295 Tax_Id=10116 Gene_Symbol=Mobkl3 Mps one binder kinase activator-like 3	2	13.8	26.032	0.00022206
IPI00475676;IPI00921682	>IPI:IPI00475676.4|SWISS-PROT:P0C2X9|ENSEMBL:ENSRNOP00000025090 Tax_Id=10116 Gene_Symbol=LOC641316 Delta-1-pyrroline-5-carboxylate dehydrogenase, mitochondrial;>IPI:IPI00921682.2|TREMBL:B4F768|ENSEMBL:ENSRNOP00000025000|REFSEQ:NP_001128170 Tax_Id=10116 Gen	2	6.6	61.868	0.00023119
IPI00194396;IPI00566215	>IPI:IPI00194396.3|ENSEMBL:ENSRNOP00000025411|REFSEQ:NP_001102277 Tax_Id=10116 Gene_Symbol=Cops7b COP9 constitutive photomorphogenic homolog subunit 7B;>IPI:IPI00566215.1|ENSEMBL:ENSRNOP00000050546 Tax_Id=10116 Gene_Symbol=- 21 kDa protein	1	5.6	35.94	0.00023159
IPI00358461	>IPI:IPI00358461.1|TREMBL:B4F7C7|ENSEMBL:ENSRNOP00000000025|REFSEQ:NP_001102121 Tax_Id=10116 Gene_Symbol=Hebp1 Heme binding protein 1 (Predicted), isoform CRA_a	1	8.4	21.124	0.00028368
IPI00373722	>IPI:IPI00373722.4|ENSEMBL:ENSRNOP00000014859|REFSEQ:XP_001075101;XP_224534 Tax_Id=10116 Gene_Symbol=Ipo5 similar to RAN binding protein 5	2	3.4	123.7	0.00029002
IPI00421832	>IPI:IPI00421832.1|TREMBL:Q71DI1 Tax_Id=10116 Gene_Symbol=- Dermcidin	2	22.7	11.284	0.00030829
IPI00373266;IPI00949364	>IPI:IPI00373266.3|ENSEMBL:ENSRNOP00000007777 Tax_Id=10116 Gene_Symbol=Rbm28 84 kDa protein;>IPI:IPI00949364.1|ENSEMBL:ENSRNOP00000059579|REFSEQ:NP_001101320 Tax_Id=10116 Gene_Symbol=Rbm28 RNA binding motif protein 28	2	2.8	83.942	0.00033442		82		176
IPI00206666;IPI00231463;IPI00209287;IPI00930914	>IPI:IPI00206666.2|SWISS-PROT:P97685-1|ENSEMBL:ENSRNOP00000057594|REFSEQ:NP_001153786 Tax_Id=10116 Gene_Symbol=Nfasc Isoform 1 of Neurofascin;>IPI:IPI00231463.2|SWISS-PROT:P97685-2|ENSEMBL:ENSRNOP00000044067|REFSEQ:NP_001153785 Tax_Id=10116 Gene_Symbol=Nfa	1	1.5	138	0.00034352
IPI00200322;IPI00200312;IPI00200315;IPI00200318;IPI00200320;IPI00392752;IPI00565035;IPI00566648;IPI00389887;IPI00778398	>IPI:IPI00200322.1|TREMBL:Q99P38|ENSEMBL:ENSRNOP00000031195 Tax_Id=10116 Gene_Symbol=Syt7 Synaptotagmin VIIL;>IPI:IPI00200312.1|TREMBL:Q99P33|ENSEMBL:ENSRNOP00000031890 Tax_Id=10116 Gene_Symbol=Syt7 Synaptotagmin VIIe;>IPI:IPI00200315.1|TREMBL:Q99P34|ENSEM	1	1.9	75.815	0.00041854
IPI00208968;IPI00199104;IPI00768702;IPI00560702;IPI00886463	>IPI:IPI00208968.1|SWISS-PROT:Q63418|TREMBL:Q9JIU8|ENSEMBL:ENSRNOP00000045459|REFSEQ:NP_775122 Tax_Id=10116 Gene_Symbol=Pcdhb12 Protocadherin-3;>IPI:IPI00199104.1|ENSEMBL:ENSRNOP00000027179|REFSEQ:XP_001055576;XP_001064927 Tax_Id=10116 Gene_Symbol=Pcdhb11	2	3.4	87.473	0.0005135
IPI00471687;IPI00464535	>IPI:IPI00471687.1|SWISS-PROT:Q6AXS5-1|ENSEMBL:ENSRNOP00000009503 Tax_Id=10116 Gene_Symbol=Serbp1 Isoform 1 of Plasminogen activator inhibitor 1 RNA-binding protein;>IPI:IPI00464535.1|SWISS-PROT:Q6AXS5-2|REFSEQ:NP_659554 Tax_Id=10116 Gene_Symbol=Serbp1 Iso	1	3.9	44.754	0.00058965
IPI00409539;IPI00951791;IPI00949133	>IPI:IPI00409539.3|ENSEMBL:ENSRNOP00000008910 Tax_Id=10116 Gene_Symbol=Flna 281 kDa protein;>IPI:IPI00951791.1|TREMBL:C0JPT7|ENSEMBL:ENSRNOP00000062690|REFSEQ:NP_001128071 Tax_Id=10116 Gene_Symbol=Flna Filamin, alpha (Predicted), isoform CRA_a;>IPI:IPI0094	2	0.9	281.29	0.00059163
IPI00373292	>IPI:IPI00373292.1|SWISS-PROT:Q5U1X1|ENSEMBL:ENSRNOP00000050718|REFSEQ:NP_001008327 Tax_Id=10116 Gene_Symbol=Rexo2 Oligoribonuclease, mitochondrial (Fragment)	1	7.6	26.751	0.00061892
IPI00196522	>IPI:IPI00196522.1|SWISS-PROT:Q5XII0|ENSEMBL:ENSRNOP00000025674|REFSEQ:NP_001007626 Tax_Id=10116 Gene_Symbol=Epdr1 Mammalian ependymin-related protein 1	2	9.8	25.639	0.00072137
IPI00782208;IPI00952375;IPI00199604;IPI00199577	>IPI:IPI00782208.2|ENSEMBL:ENSRNOP00000057939 Tax_Id=10116 Gene_Symbol=Cadps Protein;>IPI:IPI00952375.1|ENSEMBL:ENSRNOP00000060460 Tax_Id=10116 Gene_Symbol=Cadps Protein;>IPI:IPI00199604.5|ENSEMBL:ENSRNOP00000012169 Tax_Id=10116 Gene_Symbol=Cadps Protein;>	2	2.4	153.79	0.00073382
IPI00817118;IPI00207667	>IPI:IPI00817118.2|ENSEMBL:ENSRNOP00000026743|REFSEQ:NP_077375 Tax_Id=10116 Gene_Symbol=Aspa aspartoacylase;>IPI:IPI00207667.2|SWISS-PROT:Q9R1T5|ENSEMBL:ENSRNOP00000050760 Tax_Id=10116 Gene_Symbol=Aspa Aspartoacylase	2	7.6	35.555	0.00094638
IPI00193000	>IPI:IPI00193000.1|SWISS-PROT:P61227|ENSEMBL:ENSRNOP00000019340|REFSEQ:NP_596901 Tax_Id=10116 Gene_Symbol=Rap2b Ras-related protein Rap-2b	1	6.6	20.504	0.00097199
IPI00324380	>IPI:IPI00324380.3|SWISS-PROT:P02767|ENSEMBL:ENSRNOP00000022113|REFSEQ:NP_036813 Tax_Id=10116 Gene_Symbol=Ttr Transthyretin	1	6.8	15.72	0.0010739
IPI00365366	>IPI:IPI00365366.2|ENSEMBL:ENSRNOP00000016561|REFSEQ:NP_001101355 Tax_Id=10116 Gene_Symbol=Bcl2l13 BCL2-like 13	1	3.2	46.734	0.001148
IPI00776444;IPI00207201;IPI00777470	>IPI:IPI00776444.2|ENSEMBL:ENSRNOP00000055673 Tax_Id=10116 Gene_Symbol=Dlg1 103 kDa protein;>IPI:IPI00207201.1|SWISS-PROT:Q62696|ENSEMBL:ENSRNOP00000055672|REFSEQ:NP_036920 Tax_Id=10116 Gene_Symbol=Dlg1 Disks large homolog 1;>IPI:IPI00777470.2|ENSEMBL:ENSR	1	1.3	102.79	0.0011696
IPI00388104	>IPI:IPI00388104.3|TREMBL:Q5FVK7|ENSEMBL:ENSRNOP00000016618|REFSEQ:NP_001093117;XP_001072179 Tax_Id=10116 Gene_Symbol=LOC685045;LOC684848 hypothetical protein LOC685045	1	19.8	9.0303	0.0012256
IPI00213436	>IPI:IPI00213436.2|TREMBL:B2RZD6|ENSEMBL:ENSRNOP00000007567|REFSEQ:NP_001121156 Tax_Id=10116 Gene_Symbol=Ndufa4 RCG28086, isoform CRA_a	1	14.6	9.3267	0.0013581
IPI00650097;IPI00370596;IPI00758429;IPI00767638;IPI00554106;IPI00565330;IPI00564737	>IPI:IPI00650097.3|SWISS-PROT:P21775-1|ENSEMBL:ENSRNOP00000041776|REFSEQ:NP_036621 Tax_Id=10116 Gene_Symbol=Acaa1 acetyl-Coenzyme A acyltransferase 1;>IPI:IPI00370596.2|SWISS-PROT:P07871|REFSEQ:XP_001077387 Tax_Id=10116 Gene_Symbol=RGD1562373 3-ketoacyl-Co	1	3	44.825	0.0013617
IPI00559670;IPI00358365;IPI00187641;IPI00564152;IPI00950179;IPI00562373;IPI00568550	>IPI:IPI00559670.3|ENSEMBL:ENSRNOP00000048424 Tax_Id=10116 Gene_Symbol=Sgip1 92 kDa protein;>IPI:IPI00358365.3|ENSEMBL:ENSRNOP00000008712|REFSEQ:XP_001058167;XP_233240 Tax_Id=10116 Gene_Symbol=Sgip1 similar to SH3-domain GRB2-like (endophilin) interacting	2	4.4	91.754	0.0013985
IPI00360283;IPI00947677	>IPI:IPI00360283.5|ENSEMBL:ENSRNOP00000034334|REFSEQ:XP_001068914 Tax_Id=10116 Gene_Symbol=RGD1561829 similar to Ankyrin repeat domain protein 11;>IPI:IPI00947677.1|ENSEMBL:ENSRNOP00000061337 Tax_Id=10116 Gene_Symbol=- 11 kDa protein	1	2.1	75.522	0.0014187
IPI00188299	>IPI:IPI00188299.2|TREMBL:B2RYS1|ENSEMBL:ENSRNOP00000023519|REFSEQ:NP_001099579 Tax_Id=10116 Gene_Symbol=Nrsn1 Neurensin 1	1	5.6	21.667	0.0014937
IPI00359826;IPI00949561	>IPI:IPI00359826.3|ENSEMBL:ENSRNOP00000023478|REFSEQ:NP_001100906 Tax_Id=10116 Gene_Symbol=RGD1304884 hypothetical protein LOC307907;>IPI:IPI00949561.1|ENSEMBL:ENSRNOP00000058879 Tax_Id=10116 Gene_Symbol=RGD1304884 45 kDa protein	2	7.1	46.275	0.0016908
IPI00952348	>IPI:IPI00952348.1|TREMBL:Q71SY3|ENSEMBL:ENSRNOP00000063499|REFSEQ:NP_068530 Tax_Id=10116 Gene_Symbol=Tsn Translin	1	10.5	26.171	0.0017183
IPI00781268	>IPI:IPI00781268.2|ENSEMBL:ENSRNOP00000055272 Tax_Id=10116 Gene_Symbol=- 42 kDa protein	1	2.2	41.898	0.0017653
IPI00768902;IPI00767312	>IPI:IPI00768902.1|REFSEQ:XP_001074770 Tax_Id=10116 Gene_Symbol=LOC686567 similar to Epiplakin;>IPI:IPI00767312.1|ENSEMBL:ENSRNOP00000053307|REFSEQ:XP_001059215 Tax_Id=10116 Gene_Symbol=Eppk1 similar to Epiplakin	1	0.2	381.2	0.0018466
IPI00562665;IPI00367134	>IPI:IPI00562665.1|SWISS-PROT:Q5U203-1|ENSEMBL:ENSRNOP00000027050 Tax_Id=10116 Gene_Symbol=Ube2f Isoform 1 of NEDD8-conjugating enzyme UBE2F;>IPI:IPI00367134.2|SWISS-PROT:Q5U203-2|ENSEMBL:ENSRNOP00000040354|REFSEQ:NP_001008382 Tax_Id=10116 Gene_Symbol=Ube2	2	23.2	21.08	0.0018689
IPI00952076;IPI00366184	>IPI:IPI00952076.1|ENSEMBL:ENSRNOP00000062163 Tax_Id=10116 Gene_Symbol=Ankrd24 106 kDa protein;>IPI:IPI00366184.6|ENSEMBL:ENSRNOP00000008882|REFSEQ:NP_001100241 Tax_Id=10116 Gene_Symbol=Ankrd24 ankyrin repeat domain 24	2	1.8	105.59	0.0018774
IPI00560977;IPI00763126	>IPI:IPI00560977.2|SWISS-PROT:Q5M9G3|TREMBL:A9ZSZ9|ENSEMBL:ENSRNOP00000012428|REFSEQ:NP_001012185;XP_001052978 Tax_Id=10116 Gene_Symbol=Caprin1 Caprin-1;>IPI:IPI00763126.1|REFSEQ:XP_001052977 Tax_Id=10116 Gene_Symbol=Caprin1 GPI-anchored membrane protein 1	1	3.1	78.12	0.0019278
IPI00213979;IPI00780274	>IPI:IPI00213979.1|ENSEMBL:ENSRNOP00000016082 Tax_Id=10116 Gene_Symbol=Vta1 34 kDa protein;>IPI:IPI00780274.1|ENSEMBL:ENSRNOP00000058510 Tax_Id=10116 Gene_Symbol=Vta1 33 kDa protein	1	4.5	33.975	0.0019847
IPI00209064	>IPI:IPI00209064.1|SWISS-PROT:Q63450|ENSEMBL:ENSRNOP00000033456|REFSEQ:NP_604463 Tax_Id=10116 Gene_Symbol=Camk1 Calcium/calmodulin-dependent protein kinase type 1	1	2.7	41.638	0.0020469
IPI00475835	>IPI:IPI00475835.3|SWISS-PROT:O08651|ENSEMBL:ENSRNOP00000053019|REFSEQ:NP_113808 Tax_Id=10116 Gene_Symbol=Phgdh D-3-phosphoglycerate dehydrogenase	1	2.8	56.493	0.0020784
IPI00949616;IPI00763779;IPI00366409	>IPI:IPI00949616.1|ENSEMBL:ENSRNOP00000059695|REFSEQ:NP_001128314 Tax_Id=10116 Gene_Symbol=Wdr67 WD repeat domain 67;>IPI:IPI00763779.1|REFSEQ:XP_001068039 Tax_Id=10116 Gene_Symbol=- similar to WD-repeat protein 67;>IPI:IPI00366409.3|ENSEMBL:ENSRNOP0000000	1	0.8	123.56	0.0021486
IPI00366864	>IPI:IPI00366864.3|ENSEMBL:ENSRNOP00000043468|REFSEQ:NP_001101487 Tax_Id=10116 Gene_Symbol=Cmpk2 UMP-CMP kinase 2	1	2.9	50.113	0.0022367
IPI00870836	>IPI:IPI00870836.2|ENSEMBL:ENSRNOP00000014106|REFSEQ:NP_001099947 Tax_Id=10116 Gene_Symbol=Msh4 mutS homolog 4	1	0.9	101.96	0.0023757
IPI00188584	>IPI:IPI00188584.1|SWISS-PROT:P40307|ENSEMBL:ENSRNOP00000015618|REFSEQ:NP_058980 Tax_Id=10116 Gene_Symbol=Psmb2 Proteasome subunit beta type-2	1	5.5	22.912	0.0024358
IPI00198497	>IPI:IPI00198497.1|SWISS-PROT:P50463|ENSEMBL:ENSRNOP00000019310|REFSEQ:NP_476485 Tax_Id=10116 Gene_Symbol=Csrp3 Cysteine and glycine-rich protein 3	1	7.7	20.803	0.0024503
IPI00559980	>IPI:IPI00559980.2|ENSEMBL:ENSRNOP00000037883 Tax_Id=10116 Gene_Symbol=- 73 kDa protein	1	2	73.337	0.0025943
IPI00212030;IPI00780028;IPI00195904	>IPI:IPI00212030.4|ENSEMBL:ENSRNOP00000015208 Tax_Id=10116 Gene_Symbol=Utrn 392 kDa protein;>IPI:IPI00780028.2|ENSEMBL:ENSRNOP00000050282 Tax_Id=10116 Gene_Symbol=Utrn 392 kDa protein;>IPI:IPI00195904.3|TREMBL:O55147;O70180|ENSEMBL:ENSRNOP00000016273|REFSE	2	1.1	392.32	0.0032548		28		1128
IPI00559681	>IPI:IPI00559681.1|ENSEMBL:ENSRNOP00000050779 Tax_Id=10116 Gene_Symbol=Kcnip2 26 kDa protein	2	4	26.089	0.0043279	26;27		4;8
IPI00764215	>IPI:IPI00764215.1|REFSEQ:XP_001079456 Tax_Id=10116 Gene_Symbol=LOC687629 similar to ribosomal protein L36	1	23.2	6.5868	0.0083562	31	102	4	1
IPI00369881	>IPI:IPI00369881.5|ENSEMBL:ENSRNOP00000015232|REFSEQ:XP_001055148;XP_347040 Tax_Id=10116 Gene_Symbol=Ube3c similar to ubiquitin protein ligase E3C	1	1.5	123.97	0.010363	22;23;24	81	140;151;152	148
IPI00559244	>IPI:IPI00559244.3|ENSEMBL:ENSRNOP00000049501|REFSEQ:NP_001128067 Tax_Id=10116 Gene_Symbol=RGD1564851 solute carrier family 26, member 10	1	1.1	75.664	0.010582		97		1
IPI00210090	>IPI:IPI00210090.3|TREMBL:Q63555;Q6IMY8|ENSEMBL:ENSRNOP00000046783|REFSEQ:NP_476480 Tax_Id=10116 Gene_Symbol=Hnrnpu SP120	1	2.4	87.747	0.011194		45		508
IPI00212846	>IPI:IPI00212846.3|SWISS-PROT:P47197|TREMBL:Q3HSE5|ENSEMBL:ENSRNOP00000025303|REFSEQ:NP_058789 Tax_Id=10116 Gene_Symbol=Akt2 RAC-beta serine/threonine-protein kinase	1	1.7	55.543	0.013352		51		1
IPI00769069;IPI00769166;IPI00211380	>IPI:IPI00769069.1|REFSEQ:XP_001059407 Tax_Id=10116 Gene_Symbol=Pik3ca similar to Phosphatidylinositol-4,5-bisphosphate 3-kinase catalytic subunit alpha isoform (PI3-kinase p110 subunit alpha) (PtdIns-3-kinase p110) (PI3K) isoform 3;>IPI:IPI00769166.1|ENSE	1	0.9	124.13	0.015573		50		811
IPI00760118	>IPI:IPI00760118.1|SWISS-PROT:P16232-2 Tax_Id=10116 Gene_Symbol=Hsd11b1 Isoform 11-HSD1B of Corticosteroid 11-beta-dehydrogenase isozyme 1	1	5.3	28.731	0.019564		99		1
IPI00763341	>IPI:IPI00763341.1|ENSEMBL:ENSRNOP00000051957|REFSEQ:XP_001071433 Tax_Id=10116 Gene_Symbol=Ankrd60 similar to chromosome 20 open reading frame 86	1	8.6	23.304	0.022264	29	100;101	8	1;12
IPI00454308	>IPI:IPI00454308.1|TREMBL:Q6QI36|ENSEMBL:ENSRNOP00000042790 Tax_Id=10116 Gene_Symbol=- LRRGT00172	1	9.6	14.95	0.022817		88;89		27;31
IPI00764591	>IPI:IPI00764591.1|REFSEQ:XP_001063879 Tax_Id=10116 Gene_Symbol=LOC682964 similar to Zinc finger protein 551	1	1.8	82.102	0.025583	32		278
IPI00766697	>IPI:IPI00766697.1|REFSEQ:XP_001080431 Tax_Id=10116 Gene_Symbol=LOC687873 similar to kallikrein 5 preproprotein	1	5.5	31.801	0.025771	34		252
IPI00564872;IPI00568352;IPI00768048	>IPI:IPI00564872.3|ENSEMBL:ENSRNOP00000040240|REFSEQ:XP_001080527 Tax_Id=10116 Gene_Symbol=Ryr3 similar to ryanodine receptor 3;>IPI:IPI00568352.3|ENSEMBL:ENSRNOP00000041223 Tax_Id=10116 Gene_Symbol=Ryr3 549 kDa protein;>IPI:IPI00768048.3|TREMBL:O35209;Q9R	1	0.2	555.34	0.032147		98		4359
IPI00202873;IPI00337207;IPI00337208;IPI00951997	>IPI:IPI00202873.1|SWISS-PROT:P58751-1|ENSEMBL:ENSRNOP00000010521|REFSEQ:NP_536319 Tax_Id=10116 Gene_Symbol=Reln Isoform 1 of Reelin;>IPI:IPI00337207.1|SWISS-PROT:P58751-2|ENSEMBL:ENSRNOP00000058574 Tax_Id=10116 Gene_Symbol=Reln Isoform 2 of Reelin;>IPI:IP	1	0.5	387.53	0.032553	9		2416
IPI00763917	>IPI:IPI00763917.1|REFSEQ:XP_001054445 Tax_Id=10116 Gene_Symbol=LOC679782 similar to Retinoic acid early inducible protein 1 delta precursor	1	5.8	45.737	0.041874	30		354
IPI00656343	>IPI:IPI00656343.2|TREMBL:B0BNI0;Q3B8R2 Tax_Id=10116 Gene_Symbol=Tcrb Tcrb protein	1	2.9	35.227	0.04589	28		42
IPI00369227	>IPI:IPI00369227.3|ENSEMBL:ENSRNOP00000037598|REFSEQ:XP_220446 Tax_Id=10116 Gene_Symbol=Larp1 similar to la related protein isoform 2	1	0.7	127.15	0.050342	21		4
IPI00213613	>IPI:IPI00213613.2|ENSEMBL:ENSRNOP00000026917|REFSEQ:NP_001002016 Tax_Id=10116 Gene_Symbol=Lmna lamin A isoform C2	1	1.6	72.002	0.053428	11		74
IPI00382185;IPI00951691;IPI00194044;IPI00950944;IPI00911237	>IPI:IPI00382185.3|ENSEMBL:ENSRNOP00000038738 Tax_Id=10116 Gene_Symbol=Cfb 141 kDa protein;>IPI:IPI00951691.1|TREMBL:Q7TP05 Tax_Id=10116 Gene_Symbol=Cfb Da1-24;>IPI:IPI00194044.6|TREMBL:Q6MG73;Q8CIP8|REFSEQ:NP_757376 Tax_Id=10116 Gene_Symbol=C2 complement	1	0.6	141.49	0.053917	6		456
IPI00363952;IPI00948966	>IPI:IPI00363952.3|SWISS-PROT:Q5BJP9|ENSEMBL:ENSRNOP00000022552|REFSEQ:NP_001013099 Tax_Id=10116 Gene_Symbol=Phyhd1 Phytanoyl-CoA dioxygenase domain-containing protein 1;>IPI:IPI00948966.1|ENSEMBL:ENSRNOP00000059975 Tax_Id=10116 Gene_Symbol=Phyhd1 27 kDa p	1	3.4	32.553	0.05559	17		3
IPI00213764	>IPI:IPI00213764.5|ENSEMBL:ENSRNOP00000023238|REFSEQ:XP_001058108 Tax_Id=10116 Gene_Symbol=RGD1559446 similar to Zinc finger protein 92	1	5.2	19.603	0.055777	12		64
IPI00764660	>IPI:IPI00764660.1|REFSEQ:XP_001074904;XP_001081192 Tax_Id=10116 Gene_Symbol=LOC692020 similar to 3-phosphoglycerate dehydrogenase	1	8.8	12.792	0.056071	33		6
IPI00393056	>IPI:IPI00393056.3|ENSEMBL:ENSRNOP00000012565 Tax_Id=10116 Gene_Symbol=Ets1 12 kDa protein	1	14.3	12.225	0.056568	25		5
IPI00763551;IPI00870649;IPI00567732;IPI00950978;IPI00400488;IPI00200504;IPI00869788;IPI00360644;IPI00476515;IPI00949299;IPI00870072	>IPI:IPI00763551.3|ENSEMBL:ENSRNOP00000016784 Tax_Id=10116 Gene_Symbol=Trio 344 kDa protein;>IPI:IPI00870649.1|SWISS-PROT:P97924-4 Tax_Id=10116 Gene_Symbol=Kalrn Isoform 4 of Kalirin;>IPI:IPI00567732.2|SWISS-PROT:P97924-1|ENSEMBL:ENSRNOP00000062745|REFSEQ:	1	0.3	343.79	0.057503	8		288
IPI00765342;IPI00189758	>IPI:IPI00765342.1|REFSEQ:XP_001057162 Tax_Id=10116 Gene_Symbol=Vwde similar to deltaA;>IPI:IPI00189758.3|ENSEMBL:ENSRNOP00000008694|REFSEQ:XP_578230 Tax_Id=10116 Gene_Symbol=Vwde similar to deltaA	1	1.1	186.41	0.058345	0;1		1184;1195
IPI00199885	>IPI:IPI00199885.2|SWISS-PROT:Q6AYT8|ENSEMBL:ENSRNOP00000004376|REFSEQ:NP_001007729 Tax_Id=10116 Gene_Symbol=Mpzl1 Myelin protein zero-like protein 1	1	3.7	29.501	0.058729	7		219
IPI00367598;IPI00763351	>IPI:IPI00367598.1|REFSEQ:XP_345057 Tax_Id=10116 Gene_Symbol=LOC365499 similar to KP78b CG17216-PA;>IPI:IPI00763351.1|REFSEQ:XP_001053352 Tax_Id=10116 Gene_Symbol=LOC365499 similar to MAP/microtubule affinity-regulating kinase 1	1	1.6	57.523	0.058969	18;19;20		490;491;492
IPI00287305	>IPI:IPI00287305.1|TREMBL:Q80ZF4|ENSEMBL:ENSRNOP00000057786|REFSEQ:NP_835203 Tax_Id=10116 Gene_Symbol=Mapkapk2 RCG46413	1	1.8	44.035	0.059985	15		84
IPI00193680	>IPI:IPI00193680.1|SWISS-PROT:P48769|ENSEMBL:ENSRNOP00000004440|REFSEQ:NP_077072 Tax_Id=10116 Gene_Symbol=Dck Deoxycytidine kinase	1	7.7	30.406	0.062503	5		9
IPI00767640	>IPI:IPI00767640.1|REFSEQ:XP_001070744 Tax_Id=10116 Gene_Symbol=LOC689424 similar to mitochondrial phosphoenolpyruvate carboxykinase 2	1	24.2	7.6188	0.062575	35;36;37		20;24;25
		1968

## Sheet: ABE Tris
Protein IDs	Fasta headers	Peptides	Sequence coverage [%]	Mol. weight [kDa]	PEP	Ox (C) site IDs	Oxidation (M) site IDs	Ox (C) site positions	Oxidation (M) site positions
IPI00230897;IPI00951116;IPI00231192;IPI00207146;CON__Q3SX09;IPI00212478;CON__P02070	>IPI:IPI00230897.5|SWISS-PROT:P02091|ENSEMBL:ENSRNOP00000063652|REFSEQ:NP_150237 Tax_Id=10116 Gene_Symbol=Hbb Hemoglobin subunit beta-1;>IPI:IPI00951116.1|ENSEMBL:ENSRNOP00000048250 Tax_Id=10116 Gene_Symbol=Hbb 16 kDa protein;>IPI:IPI00231192.5|SWISS-PROT:	11	74.1	15.979	0		28		56
CON__ENSEMBL:ENSBTAP00000038253	>ENSEMBL:ENSBTAP00000038253 (Bos taurus) 63 kDa protein	10	14.7	63.165	1.2238e-292		0		465
IPI00191737	>IPI:IPI00191737.6|SWISS-PROT:P02770|ENSEMBL:ENSRNOP00000003921|REFSEQ:NP_599153 Tax_Id=10116 Gene_Symbol=Alb Serum albumin	29	57.6	68.73	4.3703e-275
CON__P02769	>P02769 SWISS-PROT:P02769 (Bos taurus) Bovine serum albumin precursor	15	32	69.293	4.8546e-119
IPI00777816;IPI00204375	>IPI:IPI00777816.1|ENSEMBL:ENSRNOP00000056108 Tax_Id=10116 Gene_Symbol=Uchl1 25 kDa protein;>IPI:IPI00204375.2|SWISS-PROT:Q00981|ENSEMBL:ENSRNOP00000003248|REFSEQ:NP_058933 Tax_Id=10116 Gene_Symbol=Uchl1 Ubiquitin carboxyl-terminal hydrolase isozyme L1	10	58.9	24.788	2.0861e-110		25		180
IPI00196661;IPI00949530;IPI00230837;IPI00760126;IPI00553953	>IPI:IPI00196661.1|SWISS-PROT:P68255|ENSEMBL:ENSRNOP00000011501|REFSEQ:NP_037185 Tax_Id=10116 Gene_Symbol=Ywhaq 14-3-3 protein theta;>IPI:IPI00949530.1|ENSEMBL:ENSRNOP00000060368 Tax_Id=10116 Gene_Symbol=Ywhaq 27 kDa protein	10	45.3	27.778	6.2221e-102		24		218
IPI00765011;CON__P60712;IPI00189819;IPI00896224;IPI00948496;IPI00560160;IPI00189813;IPI00194087;IPI00197129;IPI00200455;IPI00561918	>IPI:IPI00765011.1|REFSEQ:XP_001081785 Tax_Id=10116 Gene_Symbol=LOC295810 similar to Actin, cytoplasmic 2;>P60712 SWISS-PROT:P60712 (Bos taurus) Actin, cytoplasmic 1;>IPI:IPI00189819.1|SWISS-PROT:P60711|TREMBL:Q99NC6;Q9JLX9|ENSEMBL:ENSRNOP00000044296|REFSE	8	21.6	58.801	1.8755e-92		21		486
IPI00231767;IPI00339162;IPI00421392;IPI00765670;IPI00769156;IPI00764805	>IPI:IPI00231767.5|SWISS-PROT:P48500|ENSEMBL:ENSRNOP00000020647|REFSEQ:NP_075211 Tax_Id=10116 Gene_Symbol=Tpi1 Triosephosphate isomerase;>IPI:IPI00339162.1|REFSEQ:XP_574007 Tax_Id=10116 Gene_Symbol=RGD1563601 similar to triosephosphate isomerase;>IPI:IPI00	12	65.1	26.849	9.8232e-76
IPI00360356	>IPI:IPI00360356.1|ENSEMBL:ENSRNOP00000059847|REFSEQ:NP_001099879 Tax_Id=10116 Gene_Symbol=Actbl2 actin, beta-like 2	3	11.2	41.963	2.0322e-75
IPI00470288	>IPI:IPI00470288.4|SWISS-PROT:P07335|ENSEMBL:ENSRNOP00000015122|REFSEQ:NP_036661 Tax_Id=10116 Gene_Symbol=Ckb Creatine kinase B-type	12	38.8	42.725	4.7763e-75		30		352
IPI00951963;IPI00327144;IPI00763463;IPI00369419;IPI00368043;IPI00764939	>IPI:IPI00951963.1|ENSEMBL:ENSRNOP00000028041 Tax_Id=10116 Gene_Symbol=Cfl1 24 kDa protein;>IPI:IPI00327144.7|SWISS-PROT:P45592|ENSEMBL:ENSRNOP00000059624|REFSEQ:NP_058843 Tax_Id=10116 Gene_Symbol=Cfl1 Cofilin-1;>IPI:IPI00763463.1|REFSEQ:XP_001067293;XP_00	6	36.3	24.457	4.2141e-72
IPI00949661;IPI00204447;IPI00781701;IPI00210971	>IPI:IPI00949661.1|ENSEMBL:ENSRNOP00000062895 Tax_Id=10116 Gene_Symbol=Vamp2 18 kDa protein;>IPI:IPI00204447.3|TREMBL:Q9WUW2|ENSEMBL:ENSRNOP00000009586 Tax_Id=10116 Gene_Symbol=Vamp2 Vesicle associated membrane protein 2B;>IPI:IPI00781701.2|SWISS-PROT:P630	1	10.6	17.62	5.2704e-67
IPI00387771;IPI00559637	>IPI:IPI00387771.6|SWISS-PROT:P10111|ENSEMBL:ENSRNOP00000009179;ENSRNOP00000009407|REFSEQ:NP_058797 Tax_Id=10116 Gene_Symbol=Ppia Peptidyl-prolyl cis-trans isomerase A;>IPI:IPI00559637.1|ENSEMBL:ENSRNOP00000043488 Tax_Id=10116 Gene_Symbol=- Protein	4	31.1	17.874	9.3015e-57
IPI00324893	>IPI:IPI00324893.4|SWISS-PROT:P63102|ENSEMBL:ENSRNOP00000030885|REFSEQ:NP_037143 Tax_Id=10116 Gene_Symbol=Ywhaz 14-3-3 protein zeta/delta	8	37.1	27.771	2.1534e-39		24		218
IPI00325135	>IPI:IPI00325135.3|SWISS-PROT:P62260|ENSEMBL:ENSRNOP00000007100|REFSEQ:NP_113791 Tax_Id=10116 Gene_Symbol=Ywhae 14-3-3 protein epsilon	5	23.5	29.174	8.7591e-32		24		221
IPI00231260;IPI00392956	>IPI:IPI00231260.5|SWISS-PROT:O35244|ENSEMBL:ENSRNOP00000030323|REFSEQ:NP_446028 Tax_Id=10116 Gene_Symbol=Prdx6 Peroxiredoxin-6	4	32.1	24.818	4.1655e-25
IPI00287835	>IPI:IPI00287835.7|SWISS-PROT:P01946|TREMBL:B1H216|ENSEMBL:ENSRNOP00000044233|REFSEQ:NP_037228 Tax_Id=10116 Gene_Symbol=Hba-a2 Hemoglobin subunit alpha-1/2	5	51.4	15.328	4.7524e-24		26		33
IPI00205036	>IPI:IPI00205036.1|ENSEMBL:ENSRNOP00000044081|REFSEQ:NP_001007723 Tax_Id=10116 Gene_Symbol=LOC360504 hemoglobin alpha 2 chain	5	51.4	15.284	7.6302e-24		26		33
IPI00324020	>IPI:IPI00324020.6|SWISS-PROT:P09606|REFSEQ:NP_058769 Tax_Id=10116 Gene_Symbol=Glul Glutamine synthetase	1	2.7	42.267	1.3902e-21
IPI00231816	>IPI:IPI00231816.5|SWISS-PROT:P62762|TREMBL:Q56A29|ENSEMBL:ENSRNOP00000007609|REFSEQ:NP_036818 Tax_Id=10116 Gene_Symbol=Vsnl1 Visinin-like protein 1	2	12	22.142	7.9468e-20
IPI00230937	>IPI:IPI00230937.5|SWISS-PROT:P31044|ENSEMBL:ENSRNOP00000001500|REFSEQ:NP_058932 Tax_Id=10116 Gene_Symbol=Pebp1 Phosphatidylethanolamine-binding protein 1	4	36.4	20.801	2.4971e-19
IPI00951991;IPI00195851;IPI00231734	>IPI:IPI00951991.1|ENSEMBL:ENSRNOP00000031940 Tax_Id=10116 Gene_Symbol=Aldoa 45 kDa protein;>IPI:IPI00195851.1|TREMBL:Q6AY07|ENSEMBL:ENSRNOP00000041393|REFSEQ:NP_001013965 Tax_Id=10116 Gene_Symbol=Aldoal1 Fructose-bisphosphate aldolase;>IPI:IPI00231734.5|S	2	5.3	45.086	1.6806e-18
CON__P02768-1	>P02768-1 SWISS-PROT:P02768-1 Tax_Id=9606 Gene_Symbol=ALB Isoform 1 of Serum albumin precursor	4	7.9	69.366	2.5454e-17
IPI00475480;IPI00471526;IPI00230835	>IPI:IPI00475480.3|ENSEMBL:ENSRNOP00000040819|REFSEQ:XP_001065560;XP_232745 Tax_Id=10116 Gene_Symbol=Sfn similar to 14-3-3 protein sigma;>IPI:IPI00471526.3|TREMBL:Q5EBB0;Q68FS0|REFSEQ:NP_001013963 Tax_Id=10116 Gene_Symbol=LOC298795 Similar to 14-3-3 protei	3	7.7	36.856	4.7283e-17		24		308
IPI00231677	>IPI:IPI00231677.5|SWISS-PROT:P68511|ENSEMBL:ENSRNOP00000024388|REFSEQ:NP_037184 Tax_Id=10116 Gene_Symbol=Ywhah 14-3-3 protein eta	3	12.2	28.211	1.7824e-15		24		223
IPI00198551	>IPI:IPI00198551.1|ENSEMBL:ENSRNOP00000018685|REFSEQ:NP_001100315 Tax_Id=10116 Gene_Symbol=Ankrd34c ankyrin repeat domain 34C	1	1.7	58.128	2.8956e-14
IPI00786805	>IPI:IPI00786805.1|REFSEQ:XP_001080803 Tax_Id=10116 Gene_Symbol=LOC687990 similar to chromosome 6 open reading frame 148	1	9	13.279	2.9175e-14
IPI00192497	>IPI:IPI00192497.3|SWISS-PROT:Q8CGU9|ENSEMBL:ENSRNOP00000005157|REFSEQ:NP_776211 Tax_Id=10116 Gene_Symbol=Tph2 Tryptophan 5-hydroxylase 2	1	2.1	55.621	2.9933e-14
IPI00204544;IPI00948787;IPI00568956;IPI00950195	>IPI:IPI00204544.3|ENSEMBL:ENSRNOP00000015564 Tax_Id=10116 Gene_Symbol=Klc1 69 kDa protein;>IPI:IPI00948787.1|ENSEMBL:ENSRNOP00000053800 Tax_Id=10116 Gene_Symbol=Klc1 68 kDa protein;>IPI:IPI00568956.2|ENSEMBL:ENSRNOP00000046450 Tax_Id=10116 Gene_Symbol=Klc	1	1.8	69.428	3.0385e-14
IPI00210567	>IPI:IPI00210567.4|ENSEMBL:ENSRNOP00000015086|REFSEQ:XP_001080919 Tax_Id=10116 Gene_Symbol=RGD1562326 similar to ubiquitin protein ligase E3 component n-recognin 1	1	0.6	199.76	4.0658e-14
IPI00362160	>IPI:IPI00362160.1|SWISS-PROT:Q4QRB4|ENSEMBL:ENSRNOP00000023452|REFSEQ:NP_640347 Tax_Id=10116 Gene_Symbol=Tubb3 Tubulin beta-3 chain	6	16.2	50.418	6.4594e-14
IPI00362537	>IPI:IPI00362537.2|ENSEMBL:ENSRNOP00000012270|REFSEQ:NP_001101599 Tax_Id=10116 Gene_Symbol=RGD1309188 hypothetical protein LOC315463	1	2.6	29.873	6.8559e-14
IPI00190479;IPI00231498;IPI00764713	>IPI:IPI00190479.5|SWISS-PROT:P37285-1|ENSEMBL:ENSRNOP00000015935|REFSEQ:NP_001075443 Tax_Id=10116 Gene_Symbol=Klc1 Isoform C of Kinesin light chain 1;>IPI:IPI00231498.2|SWISS-PROT:P37285-3|REFSEQ:NP_001075442 Tax_Id=10116 Gene_Symbol=Klc1 Isoform B of Kin	1	2.1	63.744	8.8314e-14
IPI00370573	>IPI:IPI00370573.5|ENSEMBL:ENSRNOP00000016749|REFSEQ:NP_001102473 Tax_Id=10116 Gene_Symbol=Cpne4 copine IV	1	2.1	63.347	9.0361e-14
IPI00339167;CON__ENSEMBL:ENSBTAP00000016242;IPI00189795;IPI00471523;IPI00364046;IPI00362927;IPI00464587;IPI00763798;IPI00393504	>IPI:IPI00339167.5|SWISS-PROT:Q6P9V9|ENSEMBL:ENSRNOP00000042628|REFSEQ:NP_001037735 Tax_Id=10116 Gene_Symbol=Tuba1b Tubulin alpha-1B chain;>ENSEMBL:ENSBTAP00000016242 (Bos taurus) similar to alpha-tubulin I isoform 1;>IPI:IPI00189795.1|SWISS-PROT:P68370|EN	5	16.3	50.279	7.2561e-13
IPI00206585	>IPI:IPI00206585.4|TREMBL:P97663|ENSEMBL:ENSRNOP00000001338 Tax_Id=10116 Gene_Symbol=Zfoc1 Zinc finger protein 7	1	3.4	30.283	2.416e-12
IPI00776671	>IPI:IPI00776671.2|ENSEMBL:ENSRNOP00000055159 Tax_Id=10116 Gene_Symbol=Dmd 37 kDa protein	1	3.2	36.842	9.4308e-12
IPI00870112	>IPI:IPI00870112.1|SWISS-PROT:P47942|ENSEMBL:ENSRNOP00000012996|REFSEQ:NP_001099187 Tax_Id=10116 Gene_Symbol=Dpysl2 Dihydropyrimidinase-related protein 2	3	7.9	62.277	1.1412e-10
IPI00778535	>IPI:IPI00778535.1|ENSEMBL:ENSRNOP00000053376 Tax_Id=10116 Gene_Symbol=- 20 kDa protein	2	7.1	20.193	1.3041e-09
CON__P02754	>P02754 SWISS-PROT:P02754 Beta-lactoglobulin - Bos taurus (Bovine).	2	21	18.281	8.905e-09
IPI00769030	>IPI:IPI00769030.3|ENSEMBL:ENSRNOP00000047562|REFSEQ:XP_001071249 Tax_Id=10116 Gene_Symbol=Kcnq5l similar to potassium voltage-gated channel, subfamily Q, member 5	1	0.9	102.31	2.0503e-08
IPI00948347;IPI00951921	>IPI:IPI00948347.1|ENSEMBL:ENSRNOP00000061090 Tax_Id=10116 Gene_Symbol=Krtap9-1 20 kDa protein;>IPI:IPI00951921.1|ENSEMBL:ENSRNOP00000062734 Tax_Id=10116 Gene_Symbol=Krtap9-1 20 kDa protein	1	4.2	20.394	3.1084e-08
IPI00764726;IPI00561052;IPI00950440	>IPI:IPI00764726.1|REFSEQ:XP_001054684 Tax_Id=10116 Gene_Symbol=LOC679840 similar to germinal histone H4 gene;>IPI:IPI00561052.3|SWISS-PROT:P62804-1|ENSEMBL:ENSRNOP00000034519;ENSRNOP00000039070;ENSRNOP00000039602;ENSRNOP00000039949;ENSRNOP00000041042;ENSR	2	17.3	11.424	1.1849e-07
IPI00365393	>IPI:IPI00365393.2|ENSEMBL:ENSRNOP00000034617|REFSEQ:NP_001101931 Tax_Id=10116 Gene_Symbol=Tppp tubulin polymerization promoting protein	3	23.9	23.546	1.4341e-07
IPI00190559;IPI00766218	>IPI:IPI00190559.3|SWISS-PROT:Q9EQX9|ENSEMBL:ENSRNOP00000055805|REFSEQ:NP_446380 Tax_Id=10116 Gene_Symbol=Ube2n Ubiquitin-conjugating enzyme E2 N;>IPI:IPI00766218.1|REFSEQ:XP_001066426 Tax_Id=10116 Gene_Symbol=LOC683536 similar to ubiquitin-conjugating enz	1	7.2	17.124	4.8885e-07
CON__P02662	>P02662 SWISS-PROT:P02662 Alpha-S1-casein - Bos taurus (Bovine).	2	11.1	22.975	1.0134e-06
IPI00914280	>IPI:IPI00914280.1|REFSEQ:NP_001128478 Tax_Id=10116 Gene_Symbol=Nrn1l neuritin 1-like	1	6.2	17.429	1.1262e-06
IPI00951037	>IPI:IPI00951037.1|ENSEMBL:ENSRNOP00000059453 Tax_Id=10116 Gene_Symbol=- 17 kDa protein	1	6	17.259	1.3301e-06
IPI00212523;IPI00555262	>IPI:IPI00212523.1|SWISS-PROT:O88767|ENSEMBL:ENSRNOP00000024711|REFSEQ:NP_476484 Tax_Id=10116 Gene_Symbol=Park7 Protein DJ-1;>IPI:IPI00555262.1|TREMBL:Q5BKC3|ENSEMBL:ENSRNOP00000052374 Tax_Id=10116 Gene_Symbol=Park7 Park7 protein	3	21.7	19.974	1.4652e-06
IPI00471666	>IPI:IPI00471666.1|SWISS-PROT:Q642A7|ENSEMBL:ENSRNOP00000010288|REFSEQ:NP_001005558 Tax_Id=10116 Gene_Symbol=Fam151a Protein FAM151A	1	2	67.186	1.6253e-06
IPI00766584;IPI00364138	>IPI:IPI00766584.1|SWISS-PROT:Q5M9G9|ENSEMBL:ENSRNOP00000053972|REFSEQ:NP_001012154 Tax_Id=10116 Gene_Symbol=Tbrg4 Protein TBRG4;>IPI:IPI00364138.5|ENSEMBL:ENSRNOP00000010152 Tax_Id=10116 Gene_Symbol=Tbrg4 68 kDa protein	1	2.1	71.18	1.9514e-06
IPI00776480	>IPI:IPI00776480.1|ENSEMBL:ENSRNOP00000052906|REFSEQ:NP_001156407 Tax_Id=10116 Gene_Symbol=Ctxn2 cortexin 2	1	15.9	9.1184	3.1494e-06
IPI00372805	>IPI:IPI00372805.2|SWISS-PROT:Q2M1K6|ENSEMBL:ENSRNOP00000016191|REFSEQ:NP_001034285 Tax_Id=10116 Gene_Symbol=Slc39a13 Zinc transporter ZIP13	1	3.9	38.397	3.7189e-06
IPI00767480	>IPI:IPI00767480.1|REFSEQ:XP_001075076 Tax_Id=10116 Gene_Symbol=LOC690645 similar to Kallikrein-2 precursor	1	4.4	32.376	6.6387e-06
IPI00951806	>IPI:IPI00951806.1|ENSEMBL:ENSRNOP00000063297|REFSEQ:XP_001063784;XP_001064304 Tax_Id=10116 Gene_Symbol=LOC685436;LOC683060;LOC685110 hypothetical protein	1	10.1	12.424	8.4947e-06
IPI00231118;IPI00189995	>IPI:IPI00231118.5|SWISS-PROT:P07171|ENSEMBL:ENSRNOP00000010845|REFSEQ:NP_114190 Tax_Id=10116 Gene_Symbol=Calb1 Calbindin;>IPI:IPI00189995.1|SWISS-PROT:P47728|ENSEMBL:ENSRNOP00000022943|REFSEQ:NP_446440 Tax_Id=10116 Gene_Symbol=Calb2 Calretinin	2	9.2	29.994	1.5419e-05
IPI00360887	>IPI:IPI00360887.2|SWISS-PROT:Q5U1W4|ENSEMBL:ENSRNOP00000008969|REFSEQ:NP_001013192 Tax_Id=10116 Gene_Symbol=Laptm4b Lysosomal-associated transmembrane protein 4B	1	9.3	25.404	2.2988e-05
IPI00366743	>IPI:IPI00366743.3|REFSEQ:XP_001062951;XP_225509 Tax_Id=10116 Gene_Symbol=LOC291276 similar to isopentenyl diphosphate delta-isomerase type 2	1	8.4	28.771	3.3546e-05
IPI00391569;IPI00949220;IPI00195154	>IPI:IPI00391569.4|TREMBL:B5DF47|ENSEMBL:ENSRNOP00000031502|REFSEQ:NP_001102088 Tax_Id=10116 Gene_Symbol=Krit1 KRIT1, ankyrin repeat containing;>IPI:IPI00949220.1|ENSEMBL:ENSRNOP00000062571 Tax_Id=10116 Gene_Symbol=Krit1 83 kDa protein;>IPI:IPI00195154.3|E	1	1.1	84.031	8.1113e-05
IPI00194404;IPI00325189	>IPI:IPI00194404.5|SWISS-PROT:Q05982|TREMBL:Q6LCQ4|ENSEMBL:ENSRNOP00000003658|REFSEQ:NP_612557 Tax_Id=10116 Gene_Symbol=Nme1 Nucleoside diphosphate kinase A;>IPI:IPI00325189.4|SWISS-PROT:P19804|TREMBL:Q9QWQ4|ENSEMBL:ENSRNOP00000003611|REFSEQ:NP_114021 Tax_	2	15.1	17.193	0.00011252
IPI00370411;IPI00557007	>IPI:IPI00370411.2|ENSEMBL:ENSRNOP00000046622|REFSEQ:NP_001121019 Tax_Id=10116 Gene_Symbol=Fbln1 fibulin 1;>IPI:IPI00557007.1|TREMBL:B1WC21|ENSEMBL:ENSRNOP00000019352 Tax_Id=10116 Gene_Symbol=Fbln1 Fbln1 protein	1	1.3	78.071	0.00014591
IPI00208471;IPI00561561	>IPI:IPI00208471.1|TREMBL:O88321;Q9ESH1|ENSEMBL:ENSRNOP00000028589|REFSEQ:NP_112621 Tax_Id=10116 Gene_Symbol=Psmd4 Proteasome (Prosome, macropain) 26S subunit, non-ATPase, 4, isoform CRA_a;>IPI:IPI00561561.1|ENSEMBL:ENSRNOP00000047089 Tax_Id=10116 Gene_Sym	1	4.5	41.073	0.00036786
IPI00192905	>IPI:IPI00192905.1|ENSEMBL:ENSRNOP00000017415 Tax_Id=10116 Gene_Symbol=- 19 kDa protein	1	11.3	19.439	0.00039309
IPI00948122;IPI00951239;IPI00948722;IPI00949286	>IPI:IPI00948122.1|ENSEMBL:ENSRNOP00000061848 Tax_Id=10116 Gene_Symbol=LOC680218 18 kDa protein;>IPI:IPI00951239.1|ENSEMBL:ENSRNOP00000062575 Tax_Id=10116 Gene_Symbol=LOC680218 22 kDa protein;>IPI:IPI00948722.1|ENSEMBL:ENSRNOP00000060204 Tax_Id=10116 Gene_	2	31.3	17.535	0.00050952
IPI00194100;IPI00557162	>IPI:IPI00194100.2|SWISS-PROT:Q8R426-1|ENSEMBL:ENSRNOP00000007187 Tax_Id=10116 Gene_Symbol=Kcnip1 Isoform 1 of Kv channel-interacting protein 1;>IPI:IPI00557162.2|SWISS-PROT:Q8R426-2|ENSEMBL:ENSRNOP00000046697|REFSEQ:NP_075218 Tax_Id=10116 Gene_Symbol=Kcni	1	6.2	26.817	0.00056407		22;23		1;5
IPI00210857	>IPI:IPI00210857.1|ENSEMBL:ENSRNOP00000043478|REFSEQ:NP_001000605 Tax_Id=10116 Gene_Symbol=Olr782 olfactory receptor Olr782	2	4.4	36.524	0.00075995
IPI00199538	>IPI:IPI00199538.1|SWISS-PROT:Q9JHG3|ENSEMBL:ENSRNOP00000012379|REFSEQ:NP_112639 Tax_Id=10116 Gene_Symbol=Aplnr Apelin receptor	1	4	42.349	0.00076456
IPI00195878;IPI00950213	>IPI:IPI00195878.5|SWISS-PROT:B2RYT9|ENSEMBL:ENSRNOP00000011136|REFSEQ:NP_001101772 Tax_Id=10116 Gene_Symbol=Ccdc44 Translational activator of cytochrome c oxidase 1;>IPI:IPI00950213.1|ENSEMBL:ENSRNOP00000061257 Tax_Id=10116 Gene_Symbol=Ccdc44 33 kDa prote	1	6.1	32.754	0.00091098
CON__Q5D862	>Q5D862 SWISS-PROT:Q5D862 Tax_Id=9606 Gene_Symbol=FLG2 Filaggrin-2	1	0.5	248.07	0.0012569
IPI00944824	>IPI:IPI00944824.1|ENSEMBL:ENSRNOP00000053950|REFSEQ:NP_001158129 Tax_Id=10116 Gene_Symbol=Fcgbp Fc fragment of IgG binding protein	1	0.3	275.06	0.0014712
IPI00421832	>IPI:IPI00421832.1|TREMBL:Q71DI1 Tax_Id=10116 Gene_Symbol=- Dermcidin	1	10	11.284	0.0016448
IPI00561103	>IPI:IPI00561103.3|ENSEMBL:ENSRNOP00000046390 Tax_Id=10116 Gene_Symbol=- Protein	1	2.9	44.852	0.0017341
IPI00766697	>IPI:IPI00766697.1|REFSEQ:XP_001080431 Tax_Id=10116 Gene_Symbol=LOC687873 similar to kallikrein 5 preproprotein	1	5.5	31.801	0.0020093	25		252
IPI00766822;IPI00764654	>IPI:IPI00766822.1|REFSEQ:XP_001079681 Tax_Id=10116 Gene_Symbol=LOC687675 similar to heparan sulfate D-glucosaminyl 3-O-sulfotransferase 4;>IPI:IPI00764654.1|ENSEMBL:ENSRNOP00000051914|REFSEQ:XP_001079317 Tax_Id=10116 Gene_Symbol=LOC691700 similar to hepar	2	2.1	62.98	0.0022866
IPI00370981	>IPI:IPI00370981.5|ENSEMBL:ENSRNOP00000031526|REFSEQ:NP_001099377 Tax_Id=10116 Gene_Symbol=Trrap transformation/transcription domain-associated protein	2	0.5	435.86	0.0025187
IPI00560866	>IPI:IPI00560866.2|ENSEMBL:ENSRNOP00000031671|REFSEQ:XP_001067657 Tax_Id=10116 Gene_Symbol=Aim1 similar to Absent in melanoma 1 protein	1	0.8	220.56	0.0026561
IPI00877387	>IPI:IPI00877387.2|ENSEMBL:ENSRNOP00000036667|REFSEQ:NP_001103815;XP_001053716;XP_001064478 Tax_Id=10116 Gene_Symbol=Ube2v1;LOC679539;Tmem189;RGD1562209 ubiquitin-conjugating enzyme E2 variant 1	1	8.2	16.355	0.0034532
IPI00948674	>IPI:IPI00948674.1|ENSEMBL:ENSRNOP00000061954 Tax_Id=10116 Gene_Symbol=Suv39h1 33 kDa protein	1	8.4	33.129	0.004214
IPI00388938;IPI00198659;IPI00568292;IPI00947958;IPI00199555;IPI00391714;IPI00947931;IPI00198660;IPI00947699;IPI00560397	>IPI:IPI00388938.2|ENSEMBL:ENSRNOP00000043930 Tax_Id=10116 Gene_Symbol=- 12 kDa protein;>IPI:IPI00198659.3|ENSEMBL:ENSRNOP00000012068 Tax_Id=10116 Gene_Symbol=- 12 kDa protein;>IPI:IPI00568292.2|ENSEMBL:ENSRNOP00000048004 Tax_Id=10116 Gene_Symbol=- 12 kDa	1	41.7	11.758	0.0043881
IPI00559859;IPI00192153;IPI00568348	>IPI:IPI00559859.2|ENSEMBL:ENSRNOP00000044057 Tax_Id=10116 Gene_Symbol=Krtap9-1 22 kDa protein;>IPI:IPI00192153.4|ENSEMBL:ENSRNOP00000017378|REFSEQ:XP_001056707 Tax_Id=10116 Gene_Symbol=Krtap9-1 similar to keratin associated protein 9-1;>IPI:IPI00568348.1|	1	7.6	22.005	0.0045804
IPI00199394	>IPI:IPI00199394.2|SWISS-PROT:P13233|ENSEMBL:ENSRNOP00000023875|REFSEQ:NP_036941 Tax_Id=10116 Gene_Symbol=Cnp 2,3-cyclic-nucleotide 3-phosphodiesterase	1	3.1	47.268	0.0058252
IPI00563842	>IPI:IPI00563842.2|ENSEMBL:ENSRNOP00000049993|REFSEQ:XP_001053805 Tax_Id=10116 Gene_Symbol=LOC678918 similar to NADH dehydrogenase (ubiquinone) 1 beta subcomplex 3	1	11.1	9.1425	0.0058462		32;33;34		1;5;6
IPI00782231	>IPI:IPI00782231.1|ENSEMBL:ENSRNOP00000057381|REFSEQ:NP_001101537 Tax_Id=10116 Gene_Symbol=Hmha1 histocompatibility (minor) HA-1	1	1.1	123.08	0.0060503
IPI00563873;IPI00213408	>IPI:IPI00563873.3|SWISS-PROT:A1L108-1|ENSEMBL:ENSRNOP00000019405|REFSEQ:XP_001059654;XP_576552 Tax_Id=10116 Gene_Symbol=RGD1560362;Arpc5l Isoform 1 of Actin-related protein 2/3 complex subunit 5-like protein;>IPI:IPI00213408.5|SWISS-PROT:A1L108-2|REFSEQ:N	1	7.8	17.01	0.0061886
IPI00557715;IPI00776492;IPI00567818;IPI00199203;IPI00362452;IPI00390542;IPI00554039;IPI00555252;IPI00567177;IPI00769218;IPI00361267;IPI00562632;IPI00767807;IPI00388302;IPI00765892;IPI00564034;IPI00561110;IPI00778842	>IPI:IPI00557715.2|ENSEMBL:ENSRNOP00000051109 Tax_Id=10116 Gene_Symbol=- 46 kDa protein;>IPI:IPI00776492.1|ENSEMBL:ENSRNOP00000057551 Tax_Id=10116 Gene_Symbol=- 41 kDa protein;>IPI:IPI00567818.2|ENSEMBL:ENSRNOP00000043343 Tax_Id=10116 Gene_Symbol=- 41 kDa	1	3.5	45.8	0.0064764
IPI00950777;IPI00230865	>IPI:IPI00950777.1|ENSEMBL:ENSRNOP00000013494 Tax_Id=10116 Gene_Symbol=Gmfb 17 kDa protein;>IPI:IPI00230865.7|SWISS-PROT:Q63228|ENSEMBL:ENSRNOP00000059018|REFSEQ:NP_112294 Tax_Id=10116 Gene_Symbol=Gmfb Glia maturation factor beta	1	12.6	16.863	0.0067271
IPI00359022	>IPI:IPI00359022.1|SWISS-PROT:Q5U1Z2|ENSEMBL:ENSRNOP00000014383|REFSEQ:NP_001008377 Tax_Id=10116 Gene_Symbol=Trappc3 Trafficking protein particle complex subunit 3	1	6.1	20.302	0.0077143
IPI00557518	>IPI:IPI00557518.2|ENSEMBL:ENSRNOP00000039846 Tax_Id=10116 Gene_Symbol=- 17 kDa protein	1	16.9	16.578	0.0086528
IPI00767331	>IPI:IPI00767331.1|REFSEQ:XP_001055211;XP_001063101 Tax_Id=10116 Gene_Symbol=LOC681193 similar to DNA-directed RNA polymerase II 7.6 kDa polypeptide	1	17.9	7.6311	0.0089469	28;29;30		6;7;10
IPI00231674;IPI00331953;IPI00231965	>IPI:IPI00231674.5|SWISS-PROT:P61206|ENSEMBL:ENSRNOP00000047811|REFSEQ:NP_543180 Tax_Id=10116 Gene_Symbol=Arf3 ADP-ribosylation factor 3;>IPI:IPI00331953.5|SWISS-PROT:P84079|ENSEMBL:ENSRNOP00000041363|REFSEQ:NP_071963 Tax_Id=10116 Gene_Symbol=Arf1 ADP-ribo	1	5.5	20.601	0.0093386
IPI00200065	>IPI:IPI00200065.4|ENSEMBL:ENSRNOP00000027286 Tax_Id=10116 Gene_Symbol=- 17 kDa protein	1	14.5	17.033	0.0094683
IPI00208636	>IPI:IPI00208636.3|SWISS-PROT:Q9Z1B2|ENSEMBL:ENSRNOP00000025589|REFSEQ:NP_742035 Tax_Id=10116 Gene_Symbol=Gstm5 Glutathione S-transferase Mu 5	1	7.1	26.629	0.0098865
IPI00763742;IPI00914200;IPI00951812;IPI00766674	>IPI:IPI00763742.12|ENSEMBL:ENSRNOP00000047671 Tax_Id=10116 Gene_Symbol=- 49 kDa protein;>IPI:IPI00914200.1|TREMBL:B4F777|ENSEMBL:ENSRNOP00000049951|REFSEQ:NP_001128178 Tax_Id=10116 Gene_Symbol=Nsbp1 nucleosome binding protein 1;>IPI:IPI00951812.1|REFSEQ:X	1	1.9	48.574	0.010012
IPI00198327	>IPI:IPI00198327.2|SWISS-PROT:P81155|ENSEMBL:ENSRNOP00000018462|REFSEQ:NP_112644 Tax_Id=10116 Gene_Symbol=Vdac2 Voltage-dependent anion-selective channel protein 2	1	3.7	31.745	0.010685
IPI00210532;IPI00569387	>IPI:IPI00210532.3|SWISS-PROT:P37805|ENSEMBL:ENSRNOP00000002942|REFSEQ:NP_001030313;NP_113864 Tax_Id=10116 Gene_Symbol=Tagln3 Transgelin-3;>IPI:IPI00569387.3|ENSEMBL:ENSRNOP00000049371 Tax_Id=10116 Gene_Symbol=Tagln3 16 kDa protein	1	10.1	22.5	0.010773
IPI00766015;IPI00947862	>IPI:IPI00766015.1|REFSEQ:XP_001075089 Tax_Id=10116 Gene_Symbol=LOC686641 similar to olfactory receptor 1160;>IPI:IPI00947862.1|ENSEMBL:ENSRNOP00000063147 Tax_Id=10116 Gene_Symbol=- 35 kDa protein	1	2.3	39.613	0.01079
IPI00563558	>IPI:IPI00563558.2|ENSEMBL:ENSRNOP00000023274 Tax_Id=10116 Gene_Symbol=Cdc2l1 92 kDa protein	1	1.1	91.601	0.012549		31		1
IPI00358236	>IPI:IPI00358236.3|ENSEMBL:ENSRNOP00000035504|REFSEQ:XP_001070347;XP_224724 Tax_Id=10116 Gene_Symbol=LOC306346 similar to KIAA1683	1	7.6	36.219	0.020749		29		1
IPI00209812;IPI00476844	>IPI:IPI00209812.2|ENSEMBL:ENSRNOP00000043943|REFSEQ:NP_001000614 Tax_Id=10116 Gene_Symbol=Olr756 olfactory receptor Olr756;>IPI:IPI00476844.3|ENSEMBL:ENSRNOP00000044629|REFSEQ:NP_001000921 Tax_Id=10116 Gene_Symbol=Olr753 olfactory receptor Olr753	1	3.9	34.354	0.021669		27		136
IPI00762951	>IPI:IPI00762951.1|REFSEQ:XP_001081607 Tax_Id=10116 Gene_Symbol=Abca6 similar to ATP-binding cassette, sub-family A (ABC1), member 6	1	0.6	183.97	0.021928		35;36		1;4
IPI00362905;IPI00779713	>IPI:IPI00362905.4|SWISS-PROT:Q68FN9|ENSEMBL:ENSRNOP00000029498|REFSEQ:NP_001076043 Tax_Id=10116 Gene_Symbol=Fastkd3 FAST kinase domain-containing protein 3;>IPI:IPI00779713.2|TREMBL:B1WBM1|ENSEMBL:ENSRNOP00000058515 Tax_Id=10116 Gene_Symbol=Fastkd3 Fastkd	1	1.5	75.247	0.023548	16		229
IPI00201682	>IPI:IPI00201682.3|ENSEMBL:ENSRNOP00000012364|REFSEQ:NP_001102423 Tax_Id=10116 Gene_Symbol=Zbtb6 zinc finger and BTB domain containing 6	1	2.1	48.015	0.026896	4		358
IPI00203286;IPI00949323;IPI00780112	>IPI:IPI00203286.1|TREMBL:Q9WU10|ENSEMBL:ENSRNOP00000061869|REFSEQ:NP_114007 Tax_Id=10116 Gene_Symbol=Fat1 Protocadherin;>IPI:IPI00949323.1|ENSEMBL:ENSRNOP00000049121 Tax_Id=10116 Gene_Symbol=Fat1 506 kDa protein;>IPI:IPI00780112.1|TREMBL:A7ISQ3;Q63401;Q9J	1	0.2	505.99	0.028422	7		3744
IPI00768026;IPI00360943	>IPI:IPI00768026.2|ENSEMBL:ENSRNOP00000053214|REFSEQ:XP_001057431 Tax_Id=10116 Gene_Symbol=Pdzd4 similar to PDZ domain-containing protein 4;>IPI:IPI00360943.2|REFSEQ:NP_001129308 Tax_Id=10116 Gene_Symbol=Pdzd4 PDZ domain containing 4	1	1.2	86.837	0.028981	13;14		3;6
IPI00372723	>IPI:IPI00372723.5|ENSEMBL:ENSRNOP00000004800 Tax_Id=10116 Gene_Symbol=- 48 kDa protein	1	2.4	47.796	0.029828	18		31
IPI00201137	>IPI:IPI00201137.1|TREMBL:B1WBX7|ENSEMBL:ENSRNOP00000027381|REFSEQ:NP_001099546 Tax_Id=10116 Gene_Symbol=Cope Coatomer protein complex, subunit epsilon (Predicted), isoform CRA_a	1	6.5	34.653	0.031072	3		148
IPI00559681	>IPI:IPI00559681.1|ENSEMBL:ENSRNOP00000050779 Tax_Id=10116 Gene_Symbol=Kcnip2 26 kDa protein	1	4	26.089	0.03175	21;22		4;8
IPI00362835;IPI00563797	>IPI:IPI00362835.3|REFSEQ:XP_228858 Tax_Id=10116 Gene_Symbol=RGD1560666 similar to WW, C2 and coiled-coil domain containing 1;>IPI:IPI00563797.2|ENSEMBL:ENSRNOP00000056060|REFSEQ:XP_001069576 Tax_Id=10116 Gene_Symbol=RGD1560666 similar to plectin 1	1	0.8	147.19	0.035572	15		375
IPI00421403	>IPI:IPI00421403.1|TREMBL:Q6QI45|ENSEMBL:ENSRNOP00000012874 Tax_Id=10116 Gene_Symbol=LOC287569 LRRGT00163	1	0.8	140.25	0.038814	19		1116
IPI00213928;IPI00911270	>IPI:IPI00213928.1|SWISS-PROT:Q9QYC5 Tax_Id=10116 Gene_Symbol=Gpr37l1 Endothelin B receptor-like protein 2;>IPI:IPI00911270.1|TREMBL:B4F7C1|ENSEMBL:ENSRNOP00000008282|REFSEQ:NP_665727 Tax_Id=10116 Gene_Symbol=Gpr37l1 G protein-coupled receptor 37-like 1 pr	1	1.5	52.859	0.03954	11		245
IPI00949898;IPI00208205;IPI00764197;IPI00566672;IPI00561262;IPI00950379;IPI00778786;IPI00769037	>IPI:IPI00949898.1|ENSEMBL:ENSRNOP00000048107 Tax_Id=10116 Gene_Symbol=- 71 kDa protein;>IPI:IPI00208205.1|SWISS-PROT:P63018|REFSEQ:NP_077327 Tax_Id=10116 Gene_Symbol=Hspa8 Heat shock cognate 71 kDa protein;>IPI:IPI00764197.1|REFSEQ:XP_001055808 Tax_Id=101	1	1.2	71.13	0.041521	10		603
IPI00475498;IPI00765914	>IPI:IPI00475498.2|TREMBL:Q5PQQ0|ENSEMBL:ENSRNOP00000057205|REFSEQ:NP_001012215 Tax_Id=10116 Gene_Symbol=Pcdhgb7 RCG49295, isoform CRA_ac;>IPI:IPI00765914.1|ENSEMBL:ENSRNOP00000057210|REFSEQ:XP_001057332 Tax_Id=10116 Gene_Symbol=Pcdhgb6 similar to protocad	1	1.1	101.03	0.042639	20		96
IPI00191887;IPI00421512	>IPI:IPI00191887.6|TREMBL:Q5XIW4;Q9ESE9|ENSEMBL:ENSRNOP00000007702|REFSEQ:NP_076477 Tax_Id=10116 Gene_Symbol=Birc3 Baculoviral IAP repeat-containing 3;>IPI:IPI00421512.3|TREMBL:O88642;Q6P6S1;Q9ESE8;Q9QZC6|ENSEMBL:ENSRNOP00000014560|REFSEQ:NP_068520 Tax_Id=	1	1.5	67.279	0.044119	0;1		586;589
IPI00766130;IPI00358832;IPI00768074;IPI00765418;IPI00768870;IPI00763428;IPI00764656;IPI00765436	>IPI:IPI00766130.1|REFSEQ:XP_217715 Tax_Id=10116 Gene_Symbol=Eya4 similar to Eyes absent homolog 4;>IPI:IPI00358832.4|ENSEMBL:ENSRNOP00000022362|REFSEQ:XP_001054426 Tax_Id=10116 Gene_Symbol=Eya4 similar to Eyes absent homolog 4 isoform 6;>IPI:IPI00768074.1	1	1.2	94.696	0.045409	12		572
IPI00203747;IPI00561560	>IPI:IPI00203747.1|SWISS-PROT:P35952|ENSEMBL:ENSRNOP00000013496|REFSEQ:NP_786938 Tax_Id=10116 Gene_Symbol=Ldlr Low-density lipoprotein receptor;>IPI:IPI00561560.1|ENSEMBL:ENSRNOP00000044873 Tax_Id=10116 Gene_Symbol=Ldlr 95 kDa protein	1	1	96.621	0.045948	8;9		116;121
IPI00656343	>IPI:IPI00656343.2|TREMBL:B0BNI0;Q3B8R2 Tax_Id=10116 Gene_Symbol=Tcrb Tcrb protein	1	2.9	35.227	0.046598	24		42
IPI00896217	>IPI:IPI00896217.1|TREMBL:B2GVB8|ENSEMBL:ENSRNOP00000023748|REFSEQ:NP_001120845 Tax_Id=10116 Gene_Symbol=Adnp2 Adnp2 protein	1	0.9	123.17	0.046676	31		754
IPI00766912;IPI00782466	>IPI:IPI00766912.1|ENSEMBL:ENSRNOP00000022086|REFSEQ:XP_225695 Tax_Id=10116 Gene_Symbol=Zfp236 similar to Zinc finger protein 236;>IPI:IPI00782466.1|REFSEQ:XP_001059668 Tax_Id=10116 Gene_Symbol=Zfp236 similar to Zinc finger protein 236	1	0.5	204.59	0.050433	26;27		1703;1706
IPI00950550;IPI00391441;IPI00363631;IPI00194167	>IPI:IPI00950550.1|ENSEMBL:ENSRNOP00000062850 Tax_Id=10116 Gene_Symbol=Ncor2 274 kDa protein;>IPI:IPI00391441.3|ENSEMBL:ENSRNOP00000001334|REFSEQ:NP_001101804 Tax_Id=10116 Gene_Symbol=Ncor2 nuclear receptor co-repressor 2;>IPI:IPI00363631.5|ENSEMBL:ENSRNOP	1	0.4	273.59	0.053252	2		1022
IPI00201891	>IPI:IPI00201891.1|SWISS-PROT:P27926|ENSEMBL:ENSRNOP00000031587|REFSEQ:NP_071515 Tax_Id=10116 Gene_Symbol=Hk3 Hexokinase-3	1	1.2	100.25	0.0536	5		782
IPI00365239	>IPI:IPI00365239.4|TREMBL:Q4KLK2|ENSEMBL:ENSRNOP00000012047|REFSEQ:XP_001059141;XP_001074536 Tax_Id=10116 Gene_Symbol=RGD1308612 similar to MRG-binding protein	1	3.6	30.408	0.054542	17		12
IPI00568326	>IPI:IPI00568326.2|ENSEMBL:ENSRNOP00000005244 Tax_Id=10116 Gene_Symbol=- 145 kDa protein	1	0.8	145.49	0.057207	23		595
IPI00202325;IPI00421706	>IPI:IPI00202325.1|SWISS-PROT:P20720 Tax_Id=10116 Gene_Symbol=Ugt1a2 UDP-glucuronosyltransferase 1-2;>IPI:IPI00421706.1|TREMBL:Q6T5F2|ENSEMBL:ENSRNOP00000062958|REFSEQ:NP_958826 Tax_Id=10116 Gene_Symbol=Ugt1a2;Ugt1a1 UDP glycosyltransferase 1 family, polyp	1	1.9	60.045	0.058378	6		6
		300

## Sheet: RAC HA
Protein IDs	Fasta headers	Peptides	Sequence coverage [%]	Mol. weight [kDa]	PEP	Ox (C) site IDs	Oxidation (M) site IDs	Ox (C) site positions	Oxidation (M) site positions
IPI00339167;CON__ENSEMBL:ENSBTAP00000016242;IPI00361239	>IPI:IPI00339167.5|SWISS-PROT:Q6P9V9|ENSEMBL:ENSRNOP00000042628|REFSEQ:NP_001037735 Tax_Id=10116 Gene_Symbol=Tuba1b Tubulin alpha-1B chain;>ENSEMBL:ENSBTAP00000016242 (Bos taurus) similar to alpha-tubulin I isoform 1	10	33.1	50.279	1.0492e-87
CON__P02662	>P02662 SWISS-PROT:P02662 Alpha-S1-casein - Bos taurus (Bovine).	2	11.1	22.975	1.2005e-06
CON__P02676	>P02676 SWISS-PROT:P02676 (Bos taurus) similar to Fibrinogen beta chain precursor	1	1.4	56.44	0.071736	0		4
CON__P02754	>P02754 SWISS-PROT:P02754 Beta-lactoglobulin - Bos taurus (Bovine).	1	4.9	18.281	0.0048634
CON__P02768-1	>P02768-1 SWISS-PROT:P02768-1 Tax_Id=9606 Gene_Symbol=ALB Isoform 1 of Serum albumin precursor	3	5.3	69.366	8.0294e-17
CON__P02769;IPI00191740	>P02769 SWISS-PROT:P02769 (Bos taurus) Bovine serum albumin precursor	18	35.4	69.293	1.208e-167
IPI00765011;CON__P60712;IPI00189819;IPI00896224;IPI00948496;IPI00561918;IPI00564357;IPI00949879;IPI00950342	>IPI:IPI00765011.1|REFSEQ:XP_001081785 Tax_Id=10116 Gene_Symbol=LOC295810 similar to Actin, cytoplasmic 2;>P60712 SWISS-PROT:P60712 (Bos taurus) Actin, cytoplasmic 1;>IPI:IPI00189819.1|SWISS-PROT:P60711|TREMBL:Q99NC6;Q9JLX9|ENSEMBL:ENSRNOP00000044296|REFSE	19	45.1	58.801	0		22;23;24;25		314;351;466;486
IPI00454475;CON__Q6IFZ6	>IPI:IPI00454475.1|SWISS-PROT:Q6IG01|ENSEMBL:ENSRNOP00000052203|REFSEQ:NP_001008807 Tax_Id=10116 Gene_Symbol=Krt77 Keratin, type II cytoskeletal 1b;>Q6IFZ6 SWISS-PROT:Q6IFZ6 Tax_Id=10090 Gene_Symbol=Krt77 Keratin, type II cytoskeletal 1b	6	8.3	57.254	1.132e-125
IPI00769110;IPI00764825;IPI00763161;IPI00188079;IPI00951128;IPI00764203	>IPI:IPI00769110.1|REFSEQ:XP_001053669 Tax_Id=10116 Gene_Symbol=Rrbp1 similar to Ribosome-binding protein 1 (Ribosome receptor protein) (mRRp) isoform 3;>IPI:IPI00764825.1|REFSEQ:XP_001053726 Tax_Id=10116 Gene_Symbol=Rrbp1 similar to Ribosome-binding prote	15	11.2	153.77	1.7794e-55
IPI00188304	>IPI:IPI00188304.3|SWISS-PROT:Q6P7Q4|ENSEMBL:ENSRNOP00000000650|REFSEQ:NP_997477 Tax_Id=10116 Gene_Symbol=Glo1 Lactoylglutathione lyase	12	59.8	20.819	6.3022e-126
IPI00188330	>IPI:IPI00188330.1|TREMBL:B0BNE6|ENSEMBL:ENSRNOP00000023526|REFSEQ:NP_001099792 Tax_Id=10116 Gene_Symbol=Ndufs8 Ndufs8 protein	1	4.2	23.97	1.0031e-09
IPI00188578	>IPI:IPI00188578.2|SWISS-PROT:Q5XIJ6|ENSEMBL:ENSRNOP00000022938|REFSEQ:NP_001006965 Tax_Id=10116 Gene_Symbol=MGC94542 BRCA1-A complex subunit MERIT40	1	3.3	36.878	0.00045495
IPI00188584	>IPI:IPI00188584.1|SWISS-PROT:P40307|ENSEMBL:ENSRNOP00000015618|REFSEQ:NP_058980 Tax_Id=10116 Gene_Symbol=Psmb2 Proteasome subunit beta type-2	2	14.9	22.912	5.5818e-09
IPI00188956	>IPI:IPI00188956.1|SWISS-PROT:P01830|ENSEMBL:ENSRNOP00000008685|REFSEQ:NP_036805 Tax_Id=10116 Gene_Symbol=Thy1 Thy-1 membrane glycoprotein	3	22.4	18.172	1.113e-09
IPI00189058;IPI00202753	>IPI:IPI00189058.2|SWISS-PROT:Q9EPH1-1|ENSEMBL:ENSRNOP00000006273|REFSEQ:NP_071594 Tax_Id=10116 Gene_Symbol=A1bg Isoform 1 of Alpha-1B-glycoprotein;>IPI:IPI00202753.3|SWISS-PROT:Q9EPH1-2 Tax_Id=10116 Gene_Symbol=A1bg Isoform 2 of Alpha-1B-glycoprotein	10	22.6	56.478	7.5389e-82
IPI00189061	>IPI:IPI00189061.3|SWISS-PROT:Q9EPH2|ENSEMBL:ENSRNOP00000012663|REFSEQ:NP_110489 Tax_Id=10116 Gene_Symbol=Marcksl1 MARCKS-related protein	1	6.5	19.847	6.0631e-07
IPI00189358	>IPI:IPI00189358.2|SWISS-PROT:Q68A21|ENSEMBL:ENSRNOP00000009214|REFSEQ:NP_001017503 Tax_Id=10116 Gene_Symbol=Purb Transcriptional activator protein Pur-beta	2	8.5	33.532	3.4961e-13
IPI00189502;IPI00948799;IPI00191417;IPI00760125;IPI00949449	>IPI:IPI00189502.1|SWISS-PROT:Q78PB6-1|ENSEMBL:ENSRNOP00000005574|REFSEQ:NP_579854 Tax_Id=10116 Gene_Symbol=Ndel1 Isoform 1 of Nuclear distribution protein nudE-like 1;>IPI:IPI00948799.1|ENSEMBL:ENSRNOP00000063221 Tax_Id=10116 Gene_Symbol=Nde1 39 kDa prote	1	3.5	38.365	0.00034938
IPI00189523;IPI00949626	>IPI:IPI00189523.4|TREMBL:Q5RJK5|ENSEMBL:ENSRNOP00000015828|REFSEQ:NP_001008314 Tax_Id=10116 Gene_Symbol=Cbx3 chromobox homolog 3;>IPI:IPI00949626.1|ENSEMBL:ENSRNOP00000063079 Tax_Id=10116 Gene_Symbol=- 21 kDa protein	1	15.8	20.811	0.004026
IPI00189570	>IPI:IPI00189570.1|TREMBL:B0BMX3|ENSEMBL:ENSRNOP00000016499|REFSEQ:NP_001102027 Tax_Id=10116 Gene_Symbol=S100a16 S100a16 protein	2	16.3	14.224	7.2256e-20
IPI00189655	>IPI:IPI00189655.3|SWISS-PROT:P70536|TREMBL:Q8R561;Q9JK65|ENSEMBL:ENSRNOP00000007724|REFSEQ:NP_037003 Tax_Id=10116 Gene_Symbol=Oxtr Oxytocin receptor	1	4.9	42.868	0.0050648
IPI00189795;IPI00471523;IPI00763798;IPI00393504	>IPI:IPI00189795.1|SWISS-PROT:P68370|ENSEMBL:ENSRNOP00000006322|REFSEQ:NP_071634 Tax_Id=10116 Gene_Symbol=Tuba1a Tubulin alpha-1A chain;>IPI:IPI00471523.1|SWISS-PROT:Q68FR8|ENSEMBL:ENSRNOP00000039152;ENSRNOP00000049998|REFSEQ:NP_001019507;NP_001035097;XP_0	9	30.2	50.135	2.9733e-80
IPI00189813;IPI00194087;IPI00197129;IPI00200455;IPI00560160	>IPI:IPI00189813.1|SWISS-PROT:P68136|ENSEMBL:ENSRNOP00000024084|REFSEQ:NP_062085 Tax_Id=10116 Gene_Symbol=Acta1 Actin, alpha skeletal muscle;>IPI:IPI00194087.3|SWISS-PROT:P68035|ENSEMBL:ENSRNOP00000011773|REFSEQ:NP_062056 Tax_Id=10116 Gene_Symbol=Actc1 Act	12	29.7	42.051	6.6274e-194		22;23;26		84;192;327
IPI00189927	>IPI:IPI00189927.1|SWISS-PROT:P47709|ENSEMBL:ENSRNOP00000001844|REFSEQ:NP_598202 Tax_Id=10116 Gene_Symbol=Rph3a Rabphilin-3A	1	3.1	75.832	5.164e-05
IPI00189989;IPI00364294	>IPI:IPI00189989.1|SWISS-PROT:P18297|TREMBL:B2RYK3|ENSEMBL:ENSRNOP00000020749|REFSEQ:NP_062054 Tax_Id=10116 Gene_Symbol=Spr Sepiapterin reductase	4	30.2	28.128	1.6874e-19
IPI00189995	>IPI:IPI00189995.1|SWISS-PROT:P47728|ENSEMBL:ENSRNOP00000022943|REFSEQ:NP_446440 Tax_Id=10116 Gene_Symbol=Calb2 Calretinin	5	28	31.404	2.8884e-57
IPI00556932;IPI00766320;IPI00780961;IPI00560461;IPI00560818;IPI00480852;IPI00190348;IPI00209163;IPI00388454;IPI00393508;IPI00734783;IPI00764164;IPI00768311;IPI00551802;IPI00368662;IPI00231976	>IPI:IPI00556932.2|ENSEMBL:ENSRNOP00000042464 Tax_Id=10116 Gene_Symbol=- 16 kDa protein;>IPI:IPI00766320.2|ENSEMBL:ENSRNOP00000040715|REFSEQ:NP_001101884;XP_001061167 Tax_Id=10116 Gene_Symbol=Hist1h2bm;LOC682355 histone cluster 1, H2bm;>IPI:IPI00780961.2|E	2	16.3	16.352	4.111e-05
IPI00190559;IPI00766218;IPI00949766;IPI00211685	>IPI:IPI00190559.3|SWISS-PROT:Q9EQX9|ENSEMBL:ENSRNOP00000055805|REFSEQ:NP_446380 Tax_Id=10116 Gene_Symbol=Ube2n Ubiquitin-conjugating enzyme E2 N	11	73.7	17.124	5.6412e-186		27		64
IPI00327687;IPI00475799;IPI00190786;IPI00569166	>IPI:IPI00327687.6|ENSEMBL:ENSRNOP00000001509 Tax_Id=10116 Gene_Symbol=Cit 239 kDa protein;>IPI:IPI00475799.2|ENSEMBL:ENSRNOP00000053869|REFSEQ:NP_001025082 Tax_Id=10116 Gene_Symbol=Cit citron;>IPI:IPI00190786.5|TREMBL:O88527|ENSEMBL:ENSRNOP00000001511 Tax	1	0.5	238.78	4.7166e-06
IPI00190869;IPI00196529;IPI00203826;IPI00561286;IPI00763926;IPI00948872;IPI00210097	>IPI:IPI00190869.1|SWISS-PROT:Q04970|ENSEMBL:ENSRNOP00000036381|REFSEQ:NP_542944 Tax_Id=10116 Gene_Symbol=Nras GTPase NRas;>IPI:IPI00196529.1|SWISS-PROT:P20171 Tax_Id=10116 Gene_Symbol=Hras GTPase HRas;>IPI:IPI00203826.1|SWISS-PROT:P08644-1|ENSEMBL:ENSRNOP	1	5.8	21.243	2.7047e-05
IPI00952351;IPI00190943;IPI00210211	>IPI:IPI00952351.1|ENSEMBL:ENSRNOP00000059250 Tax_Id=10116 Gene_Symbol=Gfap 50 kDa protein;>IPI:IPI00190943.2|SWISS-PROT:P47819-1|ENSEMBL:ENSRNOP00000032389|REFSEQ:NP_058705 Tax_Id=10116 Gene_Symbol=Gfap Isoform 1 of Glial fibrillary acidic protein;>IPI:IP	18	40.4	50.07	6.409e-150
IPI00191112	>IPI:IPI00191112.1|ENSEMBL:ENSRNOP00000024471|REFSEQ:NP_001099764 Tax_Id=10116 Gene_Symbol=Ndufab1 NADH dehydrogenase (ubiquinone) 1, alpha/beta subcomplex, 1	2	9.6	17.514	2.8842e-09
IPI00191444;IPI00365283;IPI00950126	>IPI:IPI00191444.4|ENSEMBL:ENSRNOP00000010002 Tax_Id=10116 Gene_Symbol=Capzb 31 kDa protein;>IPI:IPI00365283.1|SWISS-PROT:Q5XI32|ENSEMBL:ENSRNOP00000010308|REFSEQ:NP_001005903 Tax_Id=10116 Gene_Symbol=Capzb F-actin-capping protein subunit beta;>IPI:IPI0095	1	9	31.345	0.0046594
IPI00191730;IPI00324381	>IPI:IPI00191730.1|SWISS-PROT:P61265|ENSEMBL:ENSRNOP00000026063|REFSEQ:NP_036832 Tax_Id=10116 Gene_Symbol=Stx1b Syntaxin-1B	7	27.1	33.244	3.6787e-125
IPI00191737	>IPI:IPI00191737.6|SWISS-PROT:P02770|ENSEMBL:ENSRNOP00000003921|REFSEQ:NP_599153 Tax_Id=10116 Gene_Symbol=Alb Serum albumin	40	76	68.73	0		28;29		288;572
IPI00191748	>IPI:IPI00191748.3|SWISS-PROT:P18420|ENSEMBL:ENSRNOP00000015946|REFSEQ:NP_058974 Tax_Id=10116 Gene_Symbol=Psma1 Proteasome subunit alpha type-1	4	14.1	29.517	1.4387e-07
IPI00191766;IPI00230943;IPI00951352;IPI00762998;IPI00779504;IPI00949588	>IPI:IPI00191766.1|SWISS-PROT:Q05695-1|ENSEMBL:ENSRNOP00000053189 Tax_Id=10116 Gene_Symbol=L1cam Isoform 1 of Neural cell adhesion molecule L1;>IPI:IPI00230943.1|SWISS-PROT:Q05695-2|ENSEMBL:ENSRNOP00000053190|REFSEQ:NP_059041 Tax_Id=10116 Gene_Symbol=L1cam	2	2.9	140.93	0.0021587
IPI00191790	>IPI:IPI00191790.1|TREMBL:Q9ESB4|ENSEMBL:ENSRNOP00000020341|REFSEQ:NP_596906 Tax_Id=10116 Gene_Symbol=Necab2 Neuronal calcium binding protein NECAB2	3	13.4	39.444	6.0739e-08
IPI00191791	>IPI:IPI00191791.1|SWISS-PROT:Q9ESB5|ENSEMBL:ENSRNOP00000009718|REFSEQ:NP_071638 Tax_Id=10116 Gene_Symbol=Necab1 N-terminal EF-hand calcium-binding protein 1	1	2.8	40.903	0.0036787
IPI00191959	>IPI:IPI00191959.6|SWISS-PROT:Q6AZ50|ENSEMBL:ENSRNOP00000002906|REFSEQ:NP_599221 Tax_Id=10116 Gene_Symbol=Atg3 Autophagy-related protein 3	1	4.1	35.822	9.8099e-05
IPI00948706;IPI00192336;IPI00391380;IPI00558114;IPI00948499	>IPI:IPI00948706.1|ENSEMBL:ENSRNOP00000056793 Tax_Id=10116 Gene_Symbol=Anp32b 37 kDa protein;>IPI:IPI00192336.1|SWISS-PROT:Q9EST6|ENSEMBL:ENSRNOP00000012478|REFSEQ:NP_571986 Tax_Id=10116 Gene_Symbol=Anp32b Acidic leucine-rich nuclear phosphoprotein 32 fami	3	12.8	37.038	1.3787e-06
IPI00192429	>IPI:IPI00192429.3|ENSEMBL:ENSRNOP00000008929|REFSEQ:NP_001102751 Tax_Id=10116 Gene_Symbol=RGD1562342 hypothetical protein LOC500762	1	9.6	37.29	0.016798	1;2;3;4		29;45;48;49
IPI00192534;IPI00767945;IPI00558422	>IPI:IPI00192534.1|SWISS-PROT:P10687|ENSEMBL:ENSRNOP00000042533|REFSEQ:NP_001071109 Tax_Id=10116 Gene_Symbol=Plcb1 1-phosphatidylinositol-4,5-bisphosphate phosphodiesterase beta-1;>IPI:IPI00767945.1|REFSEQ:XP_001081270 Tax_Id=10116 Gene_Symbol=- similar to	3	3	138.34	2.7466e-07
IPI00193233	>IPI:IPI00193233.1|SWISS-PROT:P04166|TREMBL:Q63144|ENSEMBL:ENSRNOP00000015006|REFSEQ:NP_085075 Tax_Id=10116 Gene_Symbol=Cyb5b Cytochrome b5 type B	2	28.1	16.265	6.4908e-08
IPI00193402;IPI00417753;IPI00364904	>IPI:IPI00193402.5|SWISS-PROT:P56536|ENSEMBL:ENSRNOP00000006341|REFSEQ:NP_001101200 Tax_Id=10116 Gene_Symbol=Kif5c kinesin family member 5C;>IPI:IPI00417753.1|SWISS-PROT:Q6QLM7|ENSEMBL:ENSRNOP00000007721|REFSEQ:NP_997688 Tax_Id=10116 Gene_Symbol=Kif5a Kine	3	4.2	109.18	3.1589e-13
IPI00208284;IPI00193568;IPI00389890;IPI00948808;IPI00388301;IPI00207820;IPI00781730	>IPI:IPI00208284.3|SWISS-PROT:O35303-1|ENSEMBL:ENSRNOP00000002478 Tax_Id=10116 Gene_Symbol=Dnm1l Isoform 1 of Dynamin-1-like protein;>IPI:IPI00193568.3|SWISS-PROT:O35303-4|ENSEMBL:ENSRNOP00000002477 Tax_Id=10116 Gene_Symbol=Dnm1l Isoform 4 of Dynamin-1-lik	15	28.7	83.907	2.7759e-225
IPI00193753;IPI00454366	>IPI:IPI00193753.3|SWISS-PROT:P61203-1|ENSEMBL:ENSRNOP00000012287|REFSEQ:NP_695209 Tax_Id=10116 Gene_Symbol=Cops2 Isoform 1 of COP9 signalosome complex subunit 2;>IPI:IPI00454366.1|SWISS-PROT:P61203-2 Tax_Id=10116 Gene_Symbol=Cops2 Isoform 2 of COP9 signal	2	8.4	52.404	1.5507e-16
IPI00193798	>IPI:IPI00193798.1|SWISS-PROT:P59649|ENSEMBL:ENSRNOP00000028603|REFSEQ:NP_071291 Tax_Id=10116 Gene_Symbol=Fxyd7 FXYD domain-containing ion transport regulator 7	2	20	8.4867	1.4824e-06
IPI00193819;IPI00358371	>IPI:IPI00193819.6|ENSEMBL:ENSRNOP00000017537|REFSEQ:NP_001101322 Tax_Id=10116 Gene_Symbol=Plxna4a plexin A4, A;>IPI:IPI00358371.4|ENSEMBL:ENSRNOP00000022951|REFSEQ:XP_001072622 Tax_Id=10116 Gene_Symbol=RGD1560871 similar to plexin A1	1	0.8	212.61	0.00070583
IPI00194312;IPI00569282	>IPI:IPI00194312.3|SWISS-PROT:A0JPJ7|ENSEMBL:ENSRNOP00000026040|REFSEQ:NP_001029099 Tax_Id=10116 Gene_Symbol=Ola1 Obg-like ATPase 1;>IPI:IPI00569282.2|ENSEMBL:ENSRNOP00000048612 Tax_Id=10116 Gene_Symbol=Ola1 30 kDa protein	21	65.2	44.535	1.8473e-187
IPI00194396;IPI00566215	>IPI:IPI00194396.3|ENSEMBL:ENSRNOP00000025411|REFSEQ:NP_001102277 Tax_Id=10116 Gene_Symbol=Cops7b COP9 constitutive photomorphogenic homolog subunit 7B;>IPI:IPI00566215.1|ENSEMBL:ENSRNOP00000050546 Tax_Id=10116 Gene_Symbol=- 21 kDa protein	1	5.6	35.94	2.583e-07
IPI00194404	>IPI:IPI00194404.5|SWISS-PROT:Q05982|TREMBL:Q6LCQ4|ENSEMBL:ENSRNOP00000003658|REFSEQ:NP_612557 Tax_Id=10116 Gene_Symbol=Nme1 Nucleoside diphosphate kinase A	9	56.6	17.193	2.4959e-94		30		90
IPI00194828	>IPI:IPI00194828.1|SWISS-PROT:Q5FVI4|TREMBL:B7X6I3|ENSEMBL:ENSRNOP00000024867|REFSEQ:NP_001014185 Tax_Id=10116 Gene_Symbol=Cend1 Cell cycle exit and neuronal differentiation protein 1	2	18.8	15.043	0.00013029
IPI00194880;IPI00393638;IPI00362264;IPI00949491;IPI00560286;IPI00392893;IPI00557770;IPI00389082	>IPI:IPI00194880.1|SWISS-PROT:Q07205|ENSEMBL:ENSRNOP00000013695|REFSEQ:NP_064460 Tax_Id=10116 Gene_Symbol=Eif5 Eukaryotic translation initiation factor 5;>IPI:IPI00393638.2|ENSEMBL:ENSRNOP00000037209 Tax_Id=10116 Gene_Symbol=Eif5 33 kDa protein;>IPI:IPI003	3	7.9	48.954	5.8017e-19
IPI00194974;IPI00780608	>IPI:IPI00194974.2|TREMBL:Q5D059|ENSEMBL:ENSRNOP00000025980 Tax_Id=10116 Gene_Symbol=Hnrnpk Hnrpk protein;>IPI:IPI00780608.2|SWISS-PROT:P61980|ENSEMBL:ENSRNOP00000025915|REFSEQ:NP_476482 Tax_Id=10116 Gene_Symbol=Hnrnpk Heterogeneous nuclear ribonucleoprote	11	33.6	51.028	4.384e-41
IPI00949213;IPI00781065;IPI00195046	>IPI:IPI00949213.1|ENSEMBL:ENSRNOP00000063775 Tax_Id=10116 Gene_Symbol=Clasp2 166 kDa protein;>IPI:IPI00781065.2|ENSEMBL:ENSRNOP00000052879 Tax_Id=10116 Gene_Symbol=Clasp2 141 kDa protein;>IPI:IPI00195046.1|SWISS-PROT:Q99JD4|ENSEMBL:ENSRNOP00000012545|REFS	1	1.3	165.75	0.00046056
IPI00195123	>IPI:IPI00195123.1|SWISS-PROT:Q06647|ENSEMBL:ENSRNOP00000002732|REFSEQ:NP_620238 Tax_Id=10116 Gene_Symbol=Atp5o ATP synthase subunit O, mitochondrial	7	40.8	23.397	3.3807e-41
IPI00391569;IPI00949220;IPI00195154	>IPI:IPI00391569.4|TREMBL:B5DF47|ENSEMBL:ENSRNOP00000031502|REFSEQ:NP_001102088 Tax_Id=10116 Gene_Symbol=Krit1 KRIT1, ankyrin repeat containing;>IPI:IPI00949220.1|ENSEMBL:ENSRNOP00000062571 Tax_Id=10116 Gene_Symbol=Krit1 83 kDa protein;>IPI:IPI00195154.3|E	1	1.1	84.031	0.0012979
IPI00195516	>IPI:IPI00195516.6|SWISS-PROT:P20059|ENSEMBL:ENSRNOP00000024710|REFSEQ:NP_445770 Tax_Id=10116 Gene_Symbol=Hpx Hemopexin	2	3.7	51.35	0.0013778
IPI00195750	>IPI:IPI00195750.1|ENSEMBL:ENSRNOP00000024976|REFSEQ:NP_001099780 Tax_Id=10116 Gene_Symbol=RGD1311186 hypothetical protein LOC293587	2	20.3	16.83	2.0513e-07
IPI00195929;IPI00476704;IPI00949535	>IPI:IPI00195929.2|SWISS-PROT:O55156|ENSEMBL:ENSRNOP00000035734|REFSEQ:NP_068837 Tax_Id=10116 Gene_Symbol=Clip2 CAP-Gly domain-containing linker protein 2;>IPI:IPI00476704.2|ENSEMBL:ENSRNOP00000029390 Tax_Id=10116 Gene_Symbol=Clip2 112 kDa protein;>IPI:IPI	13	13.6	115.82	1.2892e-44
IPI00196506	>IPI:IPI00196506.1|SWISS-PROT:O08836|ENSEMBL:ENSRNOP00000054708|REFSEQ:NP_113812 Tax_Id=10116 Gene_Symbol=Igbp1 Immunoglobulin-binding protein 1	1	5	39.135	0.00031911
IPI00196509;IPI00231388;IPI00564084;IPI00231391;IPI00231389;IPI00231390;IPI00559333;IPI00555232;IPI00196508;IPI00471519	>IPI:IPI00196509.3|SWISS-PROT:O08839-1|ENSEMBL:ENSRNOP00000017573|REFSEQ:NP_446411 Tax_Id=10116 Gene_Symbol=Bin1 Isoform AMPH2-1 of Myc box-dependent-interacting protein 1;>IPI:IPI00231388.3|SWISS-PROT:O08839-2|ENSEMBL:ENSRNOP00000042320 Tax_Id=10116 Gene_	11	24.3	64.532	3.2878e-64
IPI00196623	>IPI:IPI00196623.4|ENSEMBL:ENSRNOP00000017830 Tax_Id=10116 Gene_Symbol=Rps6ka2 19 kDa protein	2	10.2	18.787	0.0057197
IPI00196661;IPI00949530;IPI00553953	>IPI:IPI00196661.1|SWISS-PROT:P68255|ENSEMBL:ENSRNOP00000011501|REFSEQ:NP_037185 Tax_Id=10116 Gene_Symbol=Ywhaq 14-3-3 protein theta;>IPI:IPI00949530.1|ENSEMBL:ENSRNOP00000060368 Tax_Id=10116 Gene_Symbol=Ywhaq 27 kDa protein	19	71	27.778	0		31;32		160;218
IPI00196703;IPI00951875	>IPI:IPI00196703.2|SWISS-PROT:P28023|ENSEMBL:ENSRNOP00000013513|REFSEQ:NP_077044 Tax_Id=10116 Gene_Symbol=Dctn1 Dynactin subunit 1;>IPI:IPI00951875.1|ENSEMBL:ENSRNOP00000059076 Tax_Id=10116 Gene_Symbol=Dctn1 137 kDa protein	6	6.2	141.94	9.8659e-20
IPI00196965	>IPI:IPI00196965.3|SWISS-PROT:Q6AYT7|ENSEMBL:ENSRNOP00000010640|REFSEQ:NP_001019485 Tax_Id=10116 Gene_Symbol=Abhd12 Monoacylglycerol lipase ABHD12	1	4.8	45.295	0.0044124
IPI00197344;IPI00394073	>IPI:IPI00197344.1|SWISS-PROT:Q8R431|ENSEMBL:ENSRNOP00000019853|REFSEQ:NP_612511 Tax_Id=10116 Gene_Symbol=Mgll Monoglyceride lipase;>IPI:IPI00394073.4|ENSEMBL:ENSRNOP00000030271 Tax_Id=10116 Gene_Symbol=Mgll 33 kDa protein	2	8.9	33.499	1.8492e-14
IPI00197411;IPI00765168	>IPI:IPI00197411.1|ENSEMBL:ENSRNOP00000025756|REFSEQ:XP_226016 Tax_Id=10116 Gene_Symbol=Pura similar to Transcriptional activator protein Pur-alpha;>IPI:IPI00765168.1|SWISS-PROT:P86252|REFSEQ:XP_001063244 Tax_Id=10116 Gene_Symbol=Pura similar to Transcript	5	24.9	34.883	1.06e-18
IPI00197579;IPI00829443;CON__ENSEMBL:ENSBTAP00000025008;IPI00768167	>IPI:IPI00197579.2|SWISS-PROT:P69897-1|ENSEMBL:ENSRNOP00000001095|REFSEQ:NP_775125 Tax_Id=10116 Gene_Symbol=Tubb5 Isoform 1 of Tubulin beta-5 chain;>IPI:IPI00829443.1|SWISS-PROT:P69897-2|ENSEMBL:ENSRNOP00000060177 Tax_Id=10116 Gene_Symbol=Tubb5 Isoform 2 o	22	71.8	49.67	0		33;34;35;36;37;38		73;257;267;299;300;330
IPI00197585	>IPI:IPI00197585.1|SWISS-PROT:Q641W2|ENSEMBL:ENSRNOP00000017942|REFSEQ:NP_001005545 Tax_Id=10116 Gene_Symbol=Myg1 UPF0160 protein MYG1, mitochondrial	1	5.5	42.888	1.3828e-09
IPI00197696	>IPI:IPI00197696.2|SWISS-PROT:P04636|TREMBL:Q0QF43|ENSEMBL:ENSRNOP00000001958|REFSEQ:NP_112413 Tax_Id=10116 Gene_Symbol=Mdh2 Malate dehydrogenase, mitochondrial	11	39.6	35.683	1.8839e-82
IPI00197711;IPI00203823;IPI00781221;IPI00566858;IPI00952370;IPI00950051	>IPI:IPI00197711.1|SWISS-PROT:P04642|TREMBL:B5DEN4;Q6P9U7|ENSEMBL:ENSRNOP00000017468|REFSEQ:NP_058721 Tax_Id=10116 Gene_Symbol=Ldha L-lactate dehydrogenase A chain;>IPI:IPI00203823.2|REFSEQ:XP_001056645;XP_576374 Tax_Id=10116 Gene_Symbol=RGD1562690 similar	12	37.7	36.45	1.562e-198
IPI00197727	>IPI:IPI00197727.1|SWISS-PROT:Q99MC0|ENSEMBL:ENSRNOP00000028070|REFSEQ:NP_569087 Tax_Id=10116 Gene_Symbol=Ppp1r14a Protein phosphatase 1 regulatory subunit 14A	1	13.6	16.697	1.3521e-46
IPI00198046;IPI00949921;IPI00779412;IPI00949166;IPI00567237;IPI00766352;IPI00764686	>IPI:IPI00198046.1|SWISS-PROT:P49803|ENSEMBL:ENSRNOP00000046013|REFSEQ:NP_062216 Tax_Id=10116 Gene_Symbol=Rgs7 Regulator of G-protein signaling 7;>IPI:IPI00949921.1|ENSEMBL:ENSRNOP00000063631 Tax_Id=10116 Gene_Symbol=Rgs7 52 kDa protein;>IPI:IPI00779412.2|	10	26.8	55.691	3.8286e-52
IPI00198118;IPI00782742;IPI00199693;IPI00207903;IPI00372009	>IPI:IPI00198118.2|ENSEMBL:ENSRNOP00000019215 Tax_Id=10116 Gene_Symbol=Map1a 325 kDa protein;>IPI:IPI00782742.2|ENSEMBL:ENSRNOP00000053764 Tax_Id=10116 Gene_Symbol=Map1a 324 kDa protein;>IPI:IPI00199693.3|SWISS-PROT:P34926|ENSEMBL:ENSRNOP00000019320|REFSEQ	17	8.7	325.01	1.1359e-43
IPI00198327	>IPI:IPI00198327.2|SWISS-PROT:P81155|ENSEMBL:ENSRNOP00000018462|REFSEQ:NP_112644 Tax_Id=10116 Gene_Symbol=Vdac2 Voltage-dependent anion-selective channel protein 2	1	3.7	31.745	0.068771	5;6;7		4;5;9
IPI00198439	>IPI:IPI00198439.3|ENSEMBL:ENSRNOP00000002991 Tax_Id=10116 Gene_Symbol=- 17 kDa protein	1	7.1	17.037	1.1154e-07
IPI00198551	>IPI:IPI00198551.1|ENSEMBL:ENSRNOP00000018685|REFSEQ:NP_001100315 Tax_Id=10116 Gene_Symbol=Ankrd34c ankyrin repeat domain 34C	1	1.7	58.128	4.1271e-06
IPI00198567;IPI00948000	>IPI:IPI00198567.1|SWISS-PROT:Q99MZ8|ENSEMBL:ENSRNOP00000060150|REFSEQ:NP_116002 Tax_Id=10116 Gene_Symbol=Lasp1 LIM and SH3 domain protein 1;>IPI:IPI00948000.1|ENSEMBL:ENSRNOP00000005522 Tax_Id=10116 Gene_Symbol=Lasp1 30 kDa protein	1	3.4	29.97	9.9811e-06
IPI00198685;IPI00947961;IPI00390962;IPI00327030;IPI00211615	>IPI:IPI00198685.1|SWISS-PROT:P35465|ENSEMBL:ENSRNOP00000045832|REFSEQ:NP_058894 Tax_Id=10116 Gene_Symbol=Pak1 Serine/threonine-protein kinase PAK 1;>IPI:IPI00947961.1|ENSEMBL:ENSRNOP00000058831 Tax_Id=10116 Gene_Symbol=Pak3 65 kDa protein;>IPI:IPI00390962	4	10.5	60.577	5.1414e-08
IPI00198693;IPI00387775	>IPI:IPI00198693.1|TREMBL:Q8R2H0|ENSEMBL:ENSRNOP00000001114|REFSEQ:NP_997655 Tax_Id=10116 Gene_Symbol=Atp6v1g2 ATPase, H+ transporting, lysosomal, V1 subunit G2;>IPI:IPI00387775.2|TREMBL:Q811A7|ENSEMBL:ENSRNOP00000034286 Tax_Id=10116 Gene_Symbol=Atp6v1g2 L	2	22.9	13.667	4.4145e-09
IPI00198720	>IPI:IPI00198720.1|SWISS-PROT:Q99NA5|ENSEMBL:ENSRNOP00000015102|REFSEQ:NP_446090 Tax_Id=10116 Gene_Symbol=Idh3a Isocitrate dehydrogenase [NAD] subunit alpha, mitochondrial	10	33.3	39.613	8.1179e-124		39		301
IPI00199426;IPI00198966	>IPI:IPI00199426.8|SWISS-PROT:P50554|ENSEMBL:ENSRNOP00000003633|REFSEQ:NP_112265 Tax_Id=10116 Gene_Symbol=Abat 4-aminobutyrate aminotransferase, mitochondrial;>IPI:IPI00198966.3|ENSEMBL:ENSRNOP00000003620 Tax_Id=10116 Gene_Symbol=Abat 50 kDa protein	3	9.2	56.455	4.351e-38
IPI00778219;IPI00199076;IPI00782178	>IPI:IPI00778219.1|ENSEMBL:ENSRNOP00000026586|REFSEQ:NP_001137319 Tax_Id=10116 Gene_Symbol=Pde2a phosphodiesterase 2A isoform 1;>IPI:IPI00199076.2|SWISS-PROT:Q01062|ENSEMBL:ENSRNOP00000047190|REFSEQ:NP_112341 Tax_Id=10116 Gene_Symbol=Pde2a cGMP-dependent 3	1	4	105.23	5.3542e-05
IPI00199114	>IPI:IPI00199114.5|SWISS-PROT:P49911|TREMBL:Q5PPH9|ENSEMBL:ENSRNOP00000020443|REFSEQ:NP_037035 Tax_Id=10116 Gene_Symbol=Anp32a Acidic leucine-rich nuclear phosphoprotein 32 family member A	2	15	28.564	2.0327e-05
IPI00199273	>IPI:IPI00199273.1|SWISS-PROT:P50503|ENSEMBL:ENSRNOP00000025925|REFSEQ:NP_112384 Tax_Id=10116 Gene_Symbol=St13 Hsc70-interacting protein	5	14.4	41.279	4.8271e-54
IPI00199394	>IPI:IPI00199394.2|SWISS-PROT:P13233|ENSEMBL:ENSRNOP00000023875|REFSEQ:NP_036941 Tax_Id=10116 Gene_Symbol=Cnp 2,3-cyclic-nucleotide 3-phosphodiesterase	11	41.9	47.268	7.4789e-49
IPI00199424;IPI00764549	>IPI:IPI00199424.1|SWISS-PROT:P63281|ENSEMBL:ENSRNOP00000024406|REFSEQ:NP_037182 Tax_Id=10116 Gene_Symbol=Ube2i SUMO-conjugating enzyme UBC9;>IPI:IPI00764549.1|REFSEQ:XP_001067718 Tax_Id=10116 Gene_Symbol=Tmem215 similar to Ubiquitin-conjugating enzyme E2	1	19.6	18.007	0.0015264
IPI00199465;IPI00876602	>IPI:IPI00199465.1|SWISS-PROT:P13264|ENSEMBL:ENSRNOP00000063176|REFSEQ:NP_036701 Tax_Id=10116 Gene_Symbol=Gls Glutaminase kidney isoform, mitochondrial;>IPI:IPI00876602.1|TREMBL:Q8R421|ENSEMBL:ENSRNOP00000038205|REFSEQ:NP_001103438 Tax_Id=10116 Gene_Symbol	4	7.7	74.023	1.3863e-11
IPI00199586;IPI00209168	>IPI:IPI00199586.1|SWISS-PROT:O70595|ENSEMBL:ENSRNOP00000025627|REFSEQ:NP_542149 Tax_Id=10116 Gene_Symbol=Abcb6 ATP-binding cassette sub-family B member 6, mitochondrial;>IPI:IPI00209168.1|TREMBL:Q9Z1S2|ENSEMBL:ENSRNOP00000025293 Tax_Id=10116 Gene_Symbol=A	1	1	93.304	0.001207
IPI00199600	>IPI:IPI00199600.1|TREMBL:B2GUV5|ENSEMBL:ENSRNOP00000011508|REFSEQ:NP_001100130 Tax_Id=10116 Gene_Symbol=Atp6v1g1 RCG55259, isoform CRA_c	4	73.7	13.71	2.7619e-13
IPI00952375;IPI00199604;IPI00782208;IPI00199577	>IPI:IPI00952375.1|ENSEMBL:ENSRNOP00000060460 Tax_Id=10116 Gene_Symbol=Cadps Protein;>IPI:IPI00199604.5|ENSEMBL:ENSRNOP00000012169 Tax_Id=10116 Gene_Symbol=Cadps Protein;>IPI:IPI00782208.2|ENSEMBL:ENSRNOP00000057939 Tax_Id=10116 Gene_Symbol=Cadps Protein;>	3	3.2	152.88	3.9811e-08
IPI00199636	>IPI:IPI00199636.1|SWISS-PROT:P35565|ENSEMBL:ENSRNOP00000040859|REFSEQ:NP_742005 Tax_Id=10116 Gene_Symbol=Canx Calnexin	5	8.6	67.254	6.322e-20
IPI00199688;IPI00780313	>IPI:IPI00199688.3|SWISS-PROT:P63086|ENSEMBL:ENSRNOP00000002533|REFSEQ:NP_446294 Tax_Id=10116 Gene_Symbol=Mapk1 Mitogen-activated protein kinase 1;>IPI:IPI00780313.1|ENSEMBL:ENSRNOP00000027901 Tax_Id=10116 Gene_Symbol=Mapk1 33 kDa protein	5	25.1	41.275	3.6331e-21
IPI00382068;IPI00199985;IPI00954681;IPI00679235	>IPI:IPI00382068.1|SWISS-PROT:Q9JI66-3|ENSEMBL:ENSRNOP00000004391 Tax_Id=10116 Gene_Symbol=Slc4a4 Isoform 3 of Electrogenic sodium bicarbonate cotransporter 1;>IPI:IPI00199985.1|SWISS-PROT:Q9JI66-1|ENSEMBL:ENSRNOP00000035006|REFSEQ:NP_445876 Tax_Id=10116 G	2	3	122.96	2.0599e-07
IPI00200145;IPI00764653	>IPI:IPI00200145.1|SWISS-PROT:P19944|ENSEMBL:ENSRNOP00000015893;ENSRNOP00000018820|REFSEQ:NP_001007605 Tax_Id=10116 Gene_Symbol=Rplp1 60S acidic ribosomal protein P1;>IPI:IPI00764653.1|REFSEQ:XP_001059443;XP_001062904 Tax_Id=10116 Gene_Symbol=LOC685230 sim	2	42.1	11.498	3.5178e-19
IPI00200322;IPI00200312;IPI00200315;IPI00200318;IPI00200320;IPI00392752;IPI00565035;IPI00566648;IPI00389887;IPI00778398	>IPI:IPI00200322.1|TREMBL:Q99P38|ENSEMBL:ENSRNOP00000031195 Tax_Id=10116 Gene_Symbol=Syt7 Synaptotagmin VIIL;>IPI:IPI00200312.1|TREMBL:Q99P33|ENSEMBL:ENSRNOP00000031890 Tax_Id=10116 Gene_Symbol=Syt7 Synaptotagmin VIIe;>IPI:IPI00200315.1|TREMBL:Q99P34|ENSEM	1	1.9	75.815	0.00014139
IPI00200391;IPI00190462	>IPI:IPI00200391.1|SWISS-PROT:P63331|ENSEMBL:ENSRNOP00000007621|REFSEQ:NP_058735 Tax_Id=10116 Gene_Symbol=Ppp2ca Serine/threonine-protein phosphatase 2A catalytic subunit alpha isoform;>IPI:IPI00190462.1|SWISS-PROT:P62716|ENSEMBL:ENSRNOP00000020663|REFSEQ:	2	14.6	35.608	0.0046653
IPI00200593	>IPI:IPI00200593.1|SWISS-PROT:P05545|ENSEMBL:ENSRNOP00000013896|REFSEQ:NP_036789 Tax_Id=10116 Gene_Symbol=Serpina3k Serine protease inhibitor A3K	4	17.1	46.561	1.3858e-15
IPI00780256;IPI00200601	>IPI:IPI00780256.2|ENSEMBL:ENSRNOP00000056009 Tax_Id=10116 Gene_Symbol=Txnl1 34 kDa protein;>IPI:IPI00200601.3|SWISS-PROT:Q920J4|ENSEMBL:ENSRNOP00000025510|REFSEQ:NP_543163 Tax_Id=10116 Gene_Symbol=Txnl1 Thioredoxin-like protein 1	1	2.3	33.601	0.0013504
IPI00559107;IPI00369397;IPI00368293;IPI00560491;IPI00566591;IPI00654436;IPI00742470;IPI00763373;IPI00763377;IPI00200624;IPI00768793;IPI00188688;IPI00214497;IPI00231974	>IPI:IPI00559107.2|ENSEMBL:ENSRNOP00000051151|REFSEQ:XP_001062486 Tax_Id=10116 Gene_Symbol=LOC682649 similar to Histone H2A type 1;>IPI:IPI00369397.5|ENSEMBL:ENSRNOP00000056469|REFSEQ:NP_001102761 Tax_Id=10116 Gene_Symbol=H2afx H2A histone family, member X	2	28.6	18.562	1.3679e-06
IPI00200920;IPI00373591;IPI00951068	>IPI:IPI00200920.1|SWISS-PROT:Q99PF5|REFSEQ:NP_598286 Tax_Id=10116 Gene_Symbol=Khsrp Far upstream element-binding protein 2	8	12.2	74.226	7.4843e-27
IPI00201027;IPI00208700	>IPI:IPI00201027.1|SWISS-PROT:Q9JJ50-1 Tax_Id=10116 Gene_Symbol=Hgs Isoform 1 of Hepatocyte growth factor-regulated tyrosine kinase substrate;>IPI:IPI00208700.2|SWISS-PROT:Q9JJ50-2|ENSEMBL:ENSRNOP00000051849|REFSEQ:NP_062260 Tax_Id=10116 Gene_Symbol=Hgs Is	1	3.6	86.245	0.0049753
IPI00201041;IPI00201032;IPI00231383;IPI00363719;IPI00231384;IPI00231385	>IPI:IPI00201041.1|REFSEQ:XP_001066404;XP_229073 Tax_Id=10116 Gene_Symbol=Rbm31y similar to heterogeneous nuclear ribonucleoprotein D-like;>IPI:IPI00201032.1|SWISS-PROT:Q9JJ54-1|ENSEMBL:ENSRNOP00000046491|REFSEQ:NP_077380 Tax_Id=10116 Gene_Symbol=Hnrpd Iso	1	1.4	62.292	0.00083049
IPI00212666;IPI00368704;IPI00780167;IPI00817073;IPI00201262;IPI00564327;IPI00476749	>IPI:IPI00212666.2|SWISS-PROT:Q03626-1|ENSEMBL:ENSRNOP00000008574|REFSEQ:NP_075591 Tax_Id=10116 Gene_Symbol=Mug1;LOC297568 Isoform 1 of Murinoglobulin-1;>IPI:IPI00368704.3|ENSEMBL:ENSRNOP00000019892|REFSEQ:XP_001060284;XP_213006 Tax_Id=10116 Gene_Symbol=RG	2	2.5	165.32	0.002599
IPI00201325	>IPI:IPI00201325.1|TREMBL:B0K010|ENSEMBL:ENSRNOP00000019574|REFSEQ:NP_001099275 Tax_Id=10116 Gene_Symbol=Txndc17 Thioredoxin-like 5 (Predicted), isoform CRA_b	3	21.1	14.092	4.1853e-07
IPI00201400	>IPI:IPI00201400.1|SWISS-PROT:Q921A4|ENSEMBL:ENSRNOP00000016067|REFSEQ:NP_570100 Tax_Id=10116 Gene_Symbol=Cygb Cytoglobin	2	17.4	21.496	1.0229e-07
IPI00201410;IPI00559849;IPI00201407;IPI00464724;IPI00950185	>IPI:IPI00201410.1|SWISS-PROT:P63329-1|ENSEMBL:ENSRNOP00000013305|REFSEQ:NP_058737 Tax_Id=10116 Gene_Symbol=Ppp3ca Isoform 1 of Serine/threonine-protein phosphatase 2B catalytic subunit alpha isoform;>IPI:IPI00559849.1|SWISS-PROT:P63329-2|ENSEMBL:ENSRNOP00	13	34.2	58.643	2.1263e-42
IPI00201444;IPI00952389	>IPI:IPI00201444.1|SWISS-PROT:P63170|ENSEMBL:ENSRNOP00000061342|REFSEQ:NP_445771 Tax_Id=10116 Gene_Symbol=Dynll1 Dynein light chain 1, cytoplasmic	3	33.7	10.366	1.5008e-24
IPI00201467	>IPI:IPI00201467.1|SWISS-PROT:P29101|ENSEMBL:ENSRNOP00000006637|REFSEQ:NP_036797 Tax_Id=10116 Gene_Symbol=Syt2 Synaptotagmin-2	2	5.2	47.209	9.4522e-17
IPI00201561	>IPI:IPI00201561.3|SWISS-PROT:P35704|ENSEMBL:ENSRNOP00000004799|REFSEQ:NP_058865 Tax_Id=10116 Gene_Symbol=Prdx2 Peroxiredoxin-2	2	23.7	21.783	0.00026091
IPI00201699;IPI00331896;IPI00191114	>IPI:IPI00201699.3|SWISS-PROT:P61589|TREMBL:O35791|REFSEQ:NP_476473 Tax_Id=10116 Gene_Symbol=Rhoa Transforming protein RhoA;>IPI:IPI00331896.1|TREMBL:Q5XIM3;Q80WN4|ENSEMBL:ENSRNOP00000061832|REFSEQ:NP_872611 Tax_Id=10116 Gene_Symbol=RSA-14-44 RSA-14-44;>IP	2	22.8	21.782	0.00014944
IPI00781585;IPI00201713	>IPI:IPI00781585.1|SWISS-PROT:P52303-1|ENSEMBL:ENSRNOP00000054218|REFSEQ:NP_058973 Tax_Id=10116 Gene_Symbol=Ap1b1 Isoform A of AP-1 complex subunit beta-1;>IPI:IPI00201713.5|SWISS-PROT:P52303-2 Tax_Id=10116 Gene_Symbol=Ap1b1 Isoform B of AP-1 complex subun	4	6.6	104.59	1.51e-21
IPI00765134;IPI00201964;IPI00364061	>IPI:IPI00765134.1|ENSEMBL:ENSRNOP00000053867|REFSEQ:NP_001128232 Tax_Id=10116 Gene_Symbol=Hnrnpl heterogeneous nuclear ribonucleoprotein L isoform a;>IPI:IPI00201964.4|ENSEMBL:ENSRNOP00000027425 Tax_Id=10116 Gene_Symbol=Hnrnpl 64 kDa protein;>IPI:IPI00364	3	11.2	67.902	5.979e-08
IPI00202017	>IPI:IPI00202017.3|ENSEMBL:ENSRNOP00000028096|REFSEQ:XP_001077293;XP_233737 Tax_Id=10116 Gene_Symbol=Icam5 similar to Intercellular adhesion molecule 5 precursor	5	4.2	133.3	7.6141e-14
IPI00202154	>IPI:IPI00202154.1|SWISS-PROT:Q6AYK3|ENSEMBL:ENSRNOP00000026821|REFSEQ:NP_001013902 Tax_Id=10116 Gene_Symbol=Isyna1 Inositol-3-phosphate synthase 1	3	8.4	60.883	2.1643e-12
IPI00202627	>IPI:IPI00202627.1|SWISS-PROT:Q6AY84|ENSEMBL:ENSRNOP00000013088|REFSEQ:NP_001020234 Tax_Id=10116 Gene_Symbol=Scrn1 Secernin-1	6	19.8	46.396	4.7267e-23
IPI00203158	>IPI:IPI00203158.3|ENSEMBL:ENSRNOP00000026921|REFSEQ:NP_001020796 Tax_Id=10116 Gene_Symbol=Stub1 STIP1 homology and U-Box containing protein 1	7	26	34.886	2.9522e-21
IPI00203214;IPI00370117	>IPI:IPI00203214.6|SWISS-PROT:P05197|TREMBL:Q8K1G4|ENSEMBL:ENSRNOP00000041821|REFSEQ:NP_058941 Tax_Id=10116 Gene_Symbol=Eef2 Elongation factor 2	5	7.8	95.283	1.7345e-26
IPI00231715;IPI00208265;IPI00203358;IPI00203390	>IPI:IPI00231715.1|SWISS-PROT:P63088-2|TREMBL:Q6AYZ4|ENSEMBL:ENSRNOP00000047912 Tax_Id=10116 Gene_Symbol=Ppp1cc Isoform Gamma-2 of Serine/threonine-protein phosphatase PP1-gamma catalytic subunit;>IPI:IPI00208265.1|SWISS-PROT:P62138|TREMBL:Q04103|ENSEMBL:E	3	16.9	38.504	1.99e-76
IPI00203502;IPI00766467	>IPI:IPI00203502.1|SWISS-PROT:P61972|ENSEMBL:ENSRNOP00000025608|REFSEQ:NP_001007630 Tax_Id=10116 Gene_Symbol=Nutf2 Nuclear transport factor 2;>IPI:IPI00766467.1|REFSEQ:XP_001062925;XP_001071407 Tax_Id=10116 Gene_Symbol=LOC691165 similar to Nuclear transpor	4	64.6	14.478	6.7684e-16
IPI00203522	>IPI:IPI00203522.2|SWISS-PROT:P29315|ENSEMBL:ENSRNOP00000022241|REFSEQ:NP_620805 Tax_Id=10116 Gene_Symbol=Rnh1 Ribonuclease inhibitor	6	22.6	49.974	7.8022e-36
IPI00203614;IPI00206993;IPI00650118;IPI00949314	>IPI:IPI00203614.2|SWISS-PROT:Q6GMN2-1 Tax_Id=10116 Gene_Symbol=Baiap2 Isoform 1 of Brain-specific angiogenesis inhibitor 1-associated protein 2;>IPI:IPI00206993.4|ENSEMBL:ENSRNOP00000005687 Tax_Id=10116 Gene_Symbol=Baiap2 Protein;>IPI:IPI00650118.1|SWISS-	1	2.2	59.182	6.937e-06
IPI00758441;IPI00203622;IPI00876598;IPI00758437;IPI00758425;IPI00758466	>IPI:IPI00758441.3|SWISS-PROT:Q3ZB98-5|ENSEMBL:ENSRNOP00000051985 Tax_Id=10116 Gene_Symbol=Bcas1 Isoform 5 of Breast carcinoma-amplified sequence 1 homolog (Fragment);>IPI:IPI00203622.3|SWISS-PROT:Q3ZB98-1|ENSEMBL:ENSRNOP00000051984|REFSEQ:NP_663703 Tax_Id	1	3	63.711	0.00043191
IPI00203829	>IPI:IPI00203829.1|SWISS-PROT:Q9WUC4|ENSEMBL:ENSRNOP00000017588|REFSEQ:NP_445811 Tax_Id=10116 Gene_Symbol=Atox1 Copper transport protein ATOX1	2	32.4	7.2924	8.6567e-06
IPI00204261	>IPI:IPI00204261.2|SWISS-PROT:P52296|ENSEMBL:ENSRNOP00000012376|REFSEQ:NP_058759 Tax_Id=10116 Gene_Symbol=Kpnb1 Importin subunit beta-1	3	4.5	97.183	6.9902e-11
IPI00204331;IPI00192159;IPI00951790;IPI00951021;IPI00191519	>IPI:IPI00204331.1|SWISS-PROT:P62839|ENSEMBL:ENSRNOP00000059655|REFSEQ:NP_001032369 Tax_Id=10116 Gene_Symbol=Ube2d2 Ubiquitin-conjugating enzyme E2 D2;>IPI:IPI00192159.2|SWISS-PROT:P61078|ENSEMBL:ENSRNOP00000045087|REFSEQ:NP_112516 Tax_Id=10116 Gene_Symbol	3	28.6	16.735	2.9238e-22
IPI00204375;IPI00777816	>IPI:IPI00204375.2|SWISS-PROT:Q00981|ENSEMBL:ENSRNOP00000003248|REFSEQ:NP_058933 Tax_Id=10116 Gene_Symbol=Uchl1 Ubiquitin carboxyl-terminal hydrolase isozyme L1;>IPI:IPI00777816.1|ENSEMBL:ENSRNOP00000056108 Tax_Id=10116 Gene_Symbol=Uchl1 25 kDa protein	15	92.4	24.838	0		40;41;42;43		1;6;12;179
IPI00949661;IPI00204447;IPI00781701;IPI00210971;IPI00211083;IPI00876628;IPI00876601;IPI00876629	>IPI:IPI00949661.1|ENSEMBL:ENSRNOP00000062895 Tax_Id=10116 Gene_Symbol=Vamp2 18 kDa protein;>IPI:IPI00204447.3|TREMBL:Q9WUW2|ENSEMBL:ENSRNOP00000009586 Tax_Id=10116 Gene_Symbol=Vamp2 Vesicle associated membrane protein 2B;>IPI:IPI00781701.2|SWISS-PROT:P630	9	50.9	17.62	0
IPI00363473;IPI00204532	>IPI:IPI00363473.1|TREMBL:Q5U2N2|ENSEMBL:ENSRNOP00000020537|REFSEQ:NP_001008302 Tax_Id=10116 Gene_Symbol=Usp14 Ubiquitin carboxyl-terminal hydrolase;>IPI:IPI00204532.3|ENSEMBL:ENSRNOP00000020454 Tax_Id=10116 Gene_Symbol=Usp14 52 kDa protein	1	2.8	55.976	0.00012894
IPI00204544;IPI00948787;IPI00568956;IPI00950195;IPI00190479;IPI00231498;IPI00764713	>IPI:IPI00204544.3|ENSEMBL:ENSRNOP00000015564 Tax_Id=10116 Gene_Symbol=Klc1 69 kDa protein;>IPI:IPI00948787.1|ENSEMBL:ENSRNOP00000053800 Tax_Id=10116 Gene_Symbol=Klc1 68 kDa protein;>IPI:IPI00568956.2|ENSEMBL:ENSRNOP00000046450 Tax_Id=10116 Gene_Symbol=Klc	7	11.7	69.428	1.7675e-32
IPI00204641	>IPI:IPI00204641.1|TREMBL:B2RYW3|ENSEMBL:ENSRNOP00000012616|REFSEQ:NP_001120766 Tax_Id=10116 Gene_Symbol=Ndufb9 Ndufb9 protein	3	20.7	21.892	1.0609e-07
IPI00204644;IPI00231420;IPI00197605	>IPI:IPI00204644.1|SWISS-PROT:P60881-1|ENSEMBL:ENSRNOP00000008734|REFSEQ:NP_112253 Tax_Id=10116 Gene_Symbol=Snap25 Isoform SNAP-25b of Synaptosomal-associated protein 25;>IPI:IPI00231420.1|SWISS-PROT:P60881-2|ENSEMBL:ENSRNOP00000007998 Tax_Id=10116 Gene_Sy	20	83	23.315	0		44;45;46		32;163;167
IPI00204748	>IPI:IPI00204748.1|SWISS-PROT:P05942|ENSEMBL:ENSRNOP00000015958|REFSEQ:NP_036750 Tax_Id=10116 Gene_Symbol=S100a4 Protein S100-A4	1	16.8	11.776	0.0013467
IPI00204843;IPI00231505;IPI00390785;IPI00210346;IPI00231925;IPI00231001;IPI00231726;IPI00231733;IPI00368308;IPI00366719;IPI00951210;IPI00798625	>IPI:IPI00204843.2|SWISS-PROT:P59215-2|ENSEMBL:ENSRNOP00000026429 Tax_Id=10116 Gene_Symbol=Gnao1 Isoform Alpha-2 of Guanine nucleotide-binding protein G(o) subunit alpha;>IPI:IPI00231505.5|SWISS-PROT:P59215-1|ENSEMBL:ENSRNOP00000026373|REFSEQ:NP_059023 Tax	2	6.8	40.08	6.3529e-14
IPI00781798;IPI00884567;IPI00204899;IPI00361481;IPI00767130;IPI00951275;IPI00765738	>IPI:IPI00781798.2|ENSEMBL:ENSRNOP00000055087 Tax_Id=10116 Gene_Symbol=Sept7 51 kDa protein;>IPI:IPI00884567.1|SWISS-PROT:Q9WVC0|TREMBL:A2VCW8|ENSEMBL:ENSRNOP00000059464|REFSEQ:NP_001107212 Tax_Id=10116 Gene_Symbol=Sept7 septin 7 isoform b;>IPI:IPI00204899	3	9.4	50.839	2.1001e-12
IPI00205036;CON__P01966;IPI00213611;IPI00421293	>IPI:IPI00205036.1|ENSEMBL:ENSRNOP00000044081|REFSEQ:NP_001007723 Tax_Id=10116 Gene_Symbol=LOC360504 hemoglobin alpha 2 chain	12	95.1	15.284	0		47		33
IPI00205068;IPI00951891	>IPI:IPI00205068.3|ENSEMBL:ENSRNOP00000011822 Tax_Id=10116 Gene_Symbol=Ap1b1 105 kDa protein;>IPI:IPI00951891.1|ENSEMBL:ENSRNOP00000011717 Tax_Id=10116 Gene_Symbol=Ap1b1 104 kDa protein	4	7.2	105.03	2.9188e-13
IPI00205097	>IPI:IPI00205097.1|SWISS-PROT:Q91V33|ENSEMBL:ENSRNOP00000013263|REFSEQ:NP_569089 Tax_Id=10116 Gene_Symbol=Khdrbs1 KH domain-containing, RNA-binding, signal transduction-associated protein 1	2	7.7	48.315	5.0342e-05
IPI00205372;IPI00230938	>IPI:IPI00205372.3|SWISS-PROT:P61765-1|ENSEMBL:ENSRNOP00000021178|REFSEQ:NP_037170 Tax_Id=10116 Gene_Symbol=Stxbp1 Isoform 1 of Syntaxin-binding protein 1;>IPI:IPI00230938.1|SWISS-PROT:P61765-2|ENSEMBL:ENSRNOP00000021189 Tax_Id=10116 Gene_Symbol=Stxbp1 Iso	39	71.4	67.568	0		48		38
IPI00205463	>IPI:IPI00205463.1|SWISS-PROT:P37361|ENSEMBL:ENSRNOP00000025669|REFSEQ:NP_446420 Tax_Id=10116 Gene_Symbol=Mt3 Metallothionein-3	1	18.2	6.809	7.1941e-15
IPI00205531	>IPI:IPI00205531.3|SWISS-PROT:P67874|TREMBL:Q68G11|ENSEMBL:ENSRNOP00000001123|REFSEQ:NP_001030315;NP_112283 Tax_Id=10116 Gene_Symbol=Csnk2b Casein kinase II subunit beta	4	46.5	24.942	6.4925e-17
IPI00205534;IPI00768208	>IPI:IPI00205534.4|REFSEQ:XP_223060 Tax_Id=10116 Gene_Symbol=Cenpf similar to centromere protein F;>IPI:IPI00768208.2|TREMBL:Q925D5|ENSEMBL:ENSRNOP00000004525|REFSEQ:XP_001067266 Tax_Id=10116 Gene_Symbol=Cenpf similar to centromere protein F	1	0.3	349.9	0.0011509
IPI00205598	>IPI:IPI00205598.1|SWISS-PROT:P97576|ENSEMBL:ENSRNOP00000008930|REFSEQ:NP_077813 Tax_Id=10116 Gene_Symbol=Grpel1 GrpE protein homolog 1, mitochondrial	2	9.2	24.297	4.1921e-14
IPI00205745;IPI00561017;IPI00760113	>IPI:IPI00205745.3|SWISS-PROT:Q9R063-1|ENSEMBL:ENSRNOP00000028687|REFSEQ:NP_446062 Tax_Id=10116 Gene_Symbol=Prdx5 Isoform Mitochondrial of Peroxiredoxin-5, mitochondrial;>IPI:IPI00561017.1|ENSEMBL:ENSRNOP00000039908 Tax_Id=10116 Gene_Symbol=Prdx5 22 kDa pr	11	51.6	22.178	1.0505e-142
IPI00205988;IPI00903444	>IPI:IPI00205988.2|SWISS-PROT:Q6BBI8|ENSEMBL:ENSRNOP00000004938|REFSEQ:NP_001003709 Tax_Id=10116 Gene_Symbol=Ufc1 Ufm1-conjugating enzyme 1;>IPI:IPI00903444.1|TREMBL:B3IYD2 Tax_Id=10116 Gene_Symbol=- Ufm1-conjugating enzyme 1-short form	2	19.8	19.492	0.0002379
IPI00206092;IPI00387641;IPI00364917;IPI00557070;IPI00766717;IPI00328030;IPI00364215;IPI00389029;IPI00562296	>IPI:IPI00206092.1|TREMBL:Q91W30|ENSEMBL:ENSRNOP00000013073|REFSEQ:NP_775159 Tax_Id=10116 Gene_Symbol=Akr1b8 Aldose reductase-like protein;>IPI:IPI00387641.2|TREMBL:Q2MHD8;Q2MHD9;Q5I0M4;Q7TNW9|ENSEMBL:ENSRNOP00000042421|REFSEQ:NP_001014262 Tax_Id=10116 Gen	2	5.1	36.19	1.5958e-06
IPI00206171;IPI00231051;IPI00328017	>IPI:IPI00206171.1|SWISS-PROT:P15146-1|ENSEMBL:ENSRNOP00000050877 Tax_Id=10116 Gene_Symbol=Map2 Isoform MAP2x of Microtubule-associated protein 2;>IPI:IPI00231051.1|SWISS-PROT:P15146-2|ENSEMBL:ENSRNOP00000051431 Tax_Id=10116 Gene_Symbol=Map2 Isoform MAP2b	3	3.4	202.41	8.8771e-14
IPI00231081;IPI00206172;IPI00776948	>IPI:IPI00231081.3|SWISS-PROT:P21708-2 Tax_Id=10116 Gene_Symbol=Mapk3 Isoform 2 of Mitogen-activated protein kinase 3;>IPI:IPI00206172.2|SWISS-PROT:P21708-1|ENSEMBL:ENSRNOP00000026627|REFSEQ:NP_059043 Tax_Id=10116 Gene_Symbol=Mapk3 Isoform 1 of Mitogen-act	2	7.4	45.769	4.6593e-11
IPI00206234	>IPI:IPI00206234.3|ENSEMBL:ENSRNOP00000014004|REFSEQ:NP_001101015 Tax_Id=10116 Gene_Symbol=Ipo7 importin 7	4	5.6	119.49	2.7678e-08
IPI00230947;IPI00206406;IPI00949307	>IPI:IPI00230947.1|SWISS-PROT:P63100-2|ENSEMBL:ENSRNOP00000037143 Tax_Id=10116 Gene_Symbol=Ppp3r1 Isoform 2 of Calcineurin subunit B type 1;>IPI:IPI00206406.2|SWISS-PROT:P63100-1|ENSEMBL:ENSRNOP00000058834|REFSEQ:NP_059005 Tax_Id=10116 Gene_Symbol=Ppp3r1 I	5	27.3	24.979	5.4102e-25
IPI00206624;IPI00208205;IPI00196751;IPI00213546;IPI00566672;IPI00207355;IPI00950379	>IPI:IPI00206624.1|SWISS-PROT:P06761|ENSEMBL:ENSRNOP00000025064|REFSEQ:NP_037215 Tax_Id=10116 Gene_Symbol=Hspa5 78 kDa glucose-regulated protein;>IPI:IPI00208205.1|SWISS-PROT:P63018|REFSEQ:NP_077327 Tax_Id=10116 Gene_Symbol=Hspa8 Heat shock cognate 71 kDa	2	3.8	72.346	1.1662e-09
IPI00206664;IPI00231705;IPI00914218;IPI00364064	>IPI:IPI00206664.1|SWISS-PROT:P41498-1|ENSEMBL:ENSRNOP00000007287|REFSEQ:NP_067085 Tax_Id=10116 Gene_Symbol=Acp1 Isoform 1 of Low molecular weight phosphotyrosine protein phosphatase;>IPI:IPI00231705.4|SWISS-PROT:P41498-2 Tax_Id=10116 Gene_Symbol=Acp1 Isof	5	43	18.151	1.176e-73
IPI00206666;IPI00231463;IPI00209287;IPI00930914	>IPI:IPI00206666.2|SWISS-PROT:P97685-1|ENSEMBL:ENSRNOP00000057594|REFSEQ:NP_001153786 Tax_Id=10116 Gene_Symbol=Nfasc Isoform 1 of Neurofascin;>IPI:IPI00231463.2|SWISS-PROT:P97685-2|ENSEMBL:ENSRNOP00000044067|REFSEQ:NP_001153785 Tax_Id=10116 Gene_Symbol=Nfa	4	6.7	138	1.4531e-08
IPI00206977	>IPI:IPI00206977.1|SWISS-PROT:Q8VHF5|TREMBL:Q0QEL8|ENSEMBL:ENSRNOP00000034921|REFSEQ:NP_570111 Tax_Id=10116 Gene_Symbol=Cs Citrate synthase, mitochondrial	16	34.8	51.866	3.0955e-155		49		128
IPI00207069;IPI00766829;IPI00763895;IPI00766034;IPI00766343;IPI00767320;IPI00952335;IPI00564413;IPI00656402	>IPI:IPI00207069.3|TREMBL:Q38PF8|REFSEQ:XP_574618 Tax_Id=10116 Gene_Symbol=Ahnak similar to AHNAK nucleoprotein isoform 1;>IPI:IPI00766829.1|TREMBL:Q38PF9|REFSEQ:XP_001078032 Tax_Id=10116 Gene_Symbol=Ahnak similar to AHNAK nucleoprotein isoform 1 isoform 1	3	10.8	321.32	2.0101e-11
IPI00207146	>IPI:IPI00207146.1|TREMBL:Q62669;Q62670;Q63011;Q63223;Q6PDU6|ENSEMBL:ENSRNOP00000019914|REFSEQ:NP_942071 Tax_Id=10116 Gene_Symbol=MGC72973 Zero beta-1 globin	10	68	16.022	8.4256e-134		50		56
IPI00207184	>IPI:IPI00207184.1|SWISS-PROT:P52555|ENSEMBL:ENSRNOP00000001822|REFSEQ:NP_446413 Tax_Id=10116 Gene_Symbol=Erp29 Endoplasmic reticulum protein ERp29	4	15.8	28.574	1.7877e-13
IPI00207252	>IPI:IPI00207252.1|SWISS-PROT:Q8VI04|ENSEMBL:ENSRNOP00000027459|REFSEQ:NP_659557 Tax_Id=10116 Gene_Symbol=Asrgl1 L-asparaginase	13	42.6	34.41	4.5513e-134		51		152
IPI00207305;IPI00476151;IPI00947651;IPI00230870	>IPI:IPI00207305.1|SWISS-PROT:P08081-1|ENSEMBL:ENSRNOP00000019737|REFSEQ:NP_114180 Tax_Id=10116 Gene_Symbol=Clta Isoform Brain of Clathrin light chain A;>IPI:IPI00476151.1|ENSEMBL:ENSRNOP00000034789 Tax_Id=10116 Gene_Symbol=Clta 26 kDa protein;>IPI:IPI0094	4	13.3	26.98	6.9037e-09
IPI00207308;IPI00230927	>IPI:IPI00207308.1|SWISS-PROT:P08082-1|ENSEMBL:ENSRNOP00000023651|REFSEQ:NP_446287 Tax_Id=10116 Gene_Symbol=Cltb Isoform Brain of Clathrin light chain B;>IPI:IPI00230927.1|SWISS-PROT:P08082-2|ENSEMBL:ENSRNOP00000028993 Tax_Id=10116 Gene_Symbol=Cltb Isoform	8	33.2	25.117	6.4081e-65
IPI00207333	>IPI:IPI00207333.1|SWISS-PROT:O35263|ENSEMBL:ENSRNOP00000027774|REFSEQ:NP_446106 Tax_Id=10116 Gene_Symbol=Pafah1b3 Platelet-activating factor acetylhydrolase IB subunit gamma	1	3.9	25.863	4.6926e-05
IPI00207335	>IPI:IPI00207335.1|SWISS-PROT:O35264|ENSEMBL:ENSRNOP00000024828|REFSEQ:NP_071782 Tax_Id=10116 Gene_Symbol=Pafah1b2 Platelet-activating factor acetylhydrolase IB subunit beta	7	60.7	25.581	6.1008e-93		52;53		25;214
IPI00207657	>IPI:IPI00207657.1|ENSEMBL:ENSRNOP00000020785|REFSEQ:NP_001100089 Tax_Id=10116 Gene_Symbol=Usp5 ubiquitin specific peptidase 5	7	12.1	95.778	2.4469e-21
IPI00817118;IPI00207667	>IPI:IPI00817118.2|ENSEMBL:ENSRNOP00000026743|REFSEQ:NP_077375 Tax_Id=10116 Gene_Symbol=Aspa aspartoacylase;>IPI:IPI00207667.2|SWISS-PROT:Q9R1T5|ENSEMBL:ENSRNOP00000050760 Tax_Id=10116 Gene_Symbol=Aspa Aspartoacylase	4	15.3	35.555	8.2549e-13
IPI00207874;IPI00831732;IPI00326743;IPI00390250;IPI00831746;IPI00831728	>IPI:IPI00207874.2|SWISS-PROT:Q63327-1|TREMBL:B1WBR5|ENSEMBL:ENSRNOP00000025279;ENSRNOP00000060561|REFSEQ:XP_001077777 Tax_Id=10116 Gene_Symbol=Mobp Isoform 1 of Myelin-associated oligodendrocyte basic protein;>IPI:IPI00831732.1|SWISS-PROT:Q63327-2 Tax_Id=	1	4.1	19.103	1.6427e-05
IPI00207944;IPI00876576	>IPI:IPI00207944.5|SWISS-PROT:Q63345 Tax_Id=10116 Gene_Symbol=Mog Myelin-oligodendrocyte glycoprotein;>IPI:IPI00876576.1|TREMBL:Q6MFX9|ENSEMBL:ENSRNOP00000001008|REFSEQ:NP_073159 Tax_Id=10116 Gene_Symbol=Mog myelin oligodendrocyte glycoprotein precursor	2	10.2	27.881	1.0383e-11
IPI00212724;IPI00951862;IPI00208193;IPI00212723	>IPI:IPI00212724.1|TREMBL:Q9QX81|ENSEMBL:ENSRNOP00000004885 Tax_Id=10116 Gene_Symbol=Hnrnpab Type A/B hnRNP p40;>IPI:IPI00951862.1|TREMBL:O88311|ENSEMBL:ENSRNOP00000062597 Tax_Id=10116 Gene_Symbol=Hnrnpab AlF-C1;>IPI:IPI00208193.1|TREMBL:Q9Z0U8 Tax_Id=1011	2	8.1	36.232	8.809e-07
IPI00208207	>IPI:IPI00208207.6|SWISS-PROT:Q62760|ENSEMBL:ENSRNOP00000027088|REFSEQ:NP_690918 Tax_Id=10116 Gene_Symbol=Tomm20 Mitochondrial import receptor subunit TOM20 homolog	1	13.8	16.284	1.0112e-05
IPI00208209;IPI00948831	>IPI:IPI00208209.1|TREMBL:Q9Z0V5|ENSEMBL:ENSRNOP00000005014|REFSEQ:NP_445964 Tax_Id=10116 Gene_Symbol=Prdx4 Peroxiredoxin 4;>IPI:IPI00948831.1|ENSEMBL:ENSRNOP00000058898 Tax_Id=10116 Gene_Symbol=Prdx4 29 kDa protein	2	7	31.007	8.0058e-15
IPI00208236	>IPI:IPI00208236.1|SWISS-PROT:Q642A4|ENSEMBL:ENSRNOP00000021775|REFSEQ:NP_001007752 Tax_Id=10116 Gene_Symbol=MGC94207 UPF0598 protein C8orf82 homolog	2	12.8	24.397	0.0004974
IPI00208245	>IPI:IPI00208245.1|SWISS-PROT:Q9Z0W5|ENSEMBL:ENSRNOP00000036285|REFSEQ:NP_058990 Tax_Id=10116 Gene_Symbol=Pacsin1 Protein kinase C and casein kinase substrate in neurons protein 1	7	20.4	50.449	8.3861e-27
IPI00208249;IPI00392154;IPI00189503;IPI00371711	>IPI:IPI00208249.3|SWISS-PROT:Q9Z0W7|TREMBL:A3FM27|ENSEMBL:ENSRNOP00000024464|REFSEQ:NP_114006 Tax_Id=10116 Gene_Symbol=Clic4 Chloride intracellular channel protein 4	8	39.9	28.633	2.1587e-43		54		43
IPI00208286;IPI00390776	>IPI:IPI00208286.1|SWISS-PROT:Q91Y78|ENSEMBL:ENSRNOP00000012842|REFSEQ:NP_001103635;XP_001054346 Tax_Id=10116 Gene_Symbol=Uchl3;Uchl3-ps1 Ubiquitin carboxyl-terminal hydrolase isozyme L3;>IPI:IPI00390776.3|ENSEMBL:ENSRNOP00000029819 Tax_Id=10116 Gene_Symbo	2	14.8	26.123	6.4777e-06
IPI00208306	>IPI:IPI00208306.1|SWISS-PROT:P63029|ENSEMBL:ENSRNOP00000001383|REFSEQ:NP_446319 Tax_Id=10116 Gene_Symbol=Tpt1 Translationally-controlled tumor protein	2	15.1	19.462	7.7318e-11
IPI00208636	>IPI:IPI00208636.3|SWISS-PROT:Q9Z1B2|ENSEMBL:ENSRNOP00000025589|REFSEQ:NP_742035 Tax_Id=10116 Gene_Symbol=Gstm5 Glutathione S-transferase Mu 5	7	32.4	26.629	3.6415e-120
IPI00362101;IPI00213366;IPI00551657;IPI00777091;IPI00208657	>IPI:IPI00362101.2|ENSEMBL:ENSRNOP00000047364|REFSEQ:XP_001053073;XP_221359 Tax_Id=10116 Gene_Symbol=RGD1562415 similar to 40S ribosomal protein S26;>IPI:IPI00213366.1|ENSEMBL:ENSRNOP00000048116 Tax_Id=10116 Gene_Symbol=- 13 kDa protein;>IPI:IPI00551657.3|	1	10.9	15.559	0.00014776
IPI00209064	>IPI:IPI00209064.1|SWISS-PROT:Q63450|ENSEMBL:ENSRNOP00000033456|REFSEQ:NP_604463 Tax_Id=10116 Gene_Symbol=Camk1 Calcium/calmodulin-dependent protein kinase type 1	1	2.7	41.638	5.0331e-06
IPI00209113;IPI00390280;IPI00367479;IPI00764167;IPI00765351;IPI00767676;IPI00768204;IPI00951234;IPI00464464;IPI00558912;IPI00464465;IPI00896783	>IPI:IPI00209113.3|SWISS-PROT:Q62812|TREMBL:Q62704|ENSEMBL:ENSRNOP00000007398|REFSEQ:NP_037326 Tax_Id=10116 Gene_Symbol=Myh9 Myosin-9	6	4.2	226.34	1.2344e-16
IPI00209258;IPI00475874;IPI00776619	>IPI:IPI00209258.5|ENSEMBL:ENSRNOP00000042382 Tax_Id=10116 Gene_Symbol=Spna2 285 kDa protein;>IPI:IPI00475874.5|TREMBL:C9EH87|ENSEMBL:ENSRNOP00000019239 Tax_Id=10116 Gene_Symbol=Spna2 Alpha II spectrin;>IPI:IPI00776619.2|SWISS-PROT:P16086|TREMBL:Q63363;Q6I	26	15.2	285.04	2.4684e-137
IPI00209283	>IPI:IPI00209283.3|SWISS-PROT:Q9Z269|ENSEMBL:ENSRNOP00000007554|REFSEQ:NP_068619 Tax_Id=10116 Gene_Symbol=Vapb Vesicle-associated membrane protein-associated protein B	2	11.1	26.916	1.4947e-09
IPI00209290	>IPI:IPI00209290.3|SWISS-PROT:Q9Z270|ENSEMBL:ENSRNOP00000020681|REFSEQ:NP_113819 Tax_Id=10116 Gene_Symbol=Vapa Vesicle-associated membrane protein-associated protein A	6	26.1	27.841	5.6445e-22
IPI00209293;IPI00780818	>IPI:IPI00209293.1|SWISS-PROT:Q9Z272|ENSEMBL:ENSRNOP00000020105|REFSEQ:NP_114002 Tax_Id=10116 Gene_Symbol=Git1 ARF GTPase-activating protein GIT1;>IPI:IPI00780818.2|ENSEMBL:ENSRNOP00000052961 Tax_Id=10116 Gene_Symbol=Git1 82 kDa protein	2	5.5	85.23	3.2372e-13
IPI00209297	>IPI:IPI00209297.1|SWISS-PROT:Q62881|ENSEMBL:ENSRNOP00000020908|REFSEQ:NP_445968 Tax_Id=10116 Gene_Symbol=Nol3 Nucleolar protein 3	2	12.2	24.576	1.9142e-09
IPI00209340	>IPI:IPI00209340.1|TREMBL:Q4V8E1|ENSEMBL:ENSRNOP00000021502|REFSEQ:NP_001020059 Tax_Id=10116 Gene_Symbol=Gatad2b GATA zinc finger domain containing 2B	1	1.7	65.26	4.2543e-06
IPI00364132;IPI00950003;IPI00950713;IPI00362587;IPI00361397;IPI00209373;IPI00569039	>IPI:IPI00364132.5|TREMBL:B2RYG5|ENSEMBL:ENSRNOP00000043425 Tax_Id=10116 Gene_Symbol=Taf15 Taf15 protein;>IPI:IPI00950003.1|ENSEMBL:ENSRNOP00000063100 Tax_Id=10116 Gene_Symbol=Taf15 59 kDa protein;>IPI:IPI00950713.1|ENSEMBL:ENSRNOP00000014438 Tax_Id=10116	1	2.4	60.068	2.3356e-07
IPI00209615	>IPI:IPI00209615.1|SWISS-PROT:Q9Z2A6|ENSEMBL:ENSRNOP00000012460|REFSEQ:NP_775453 Tax_Id=10116 Gene_Symbol=Mapk15 Mitogen-activated protein kinase 15	1	1.5	60.723	0.006508
IPI00209744	>IPI:IPI00209744.1|SWISS-PROT:P01015|ENSEMBL:ENSRNOP00000024917|REFSEQ:NP_602308 Tax_Id=10116 Gene_Symbol=Agt Angiotensinogen	4	10.5	51.981	2.8722e-29
IPI00210006;IPI00829425;IPI00829474;IPI00829513;IPI00564140;IPI00392865	>IPI:IPI00210006.5|SWISS-PROT:Q9Z2L9-3|ENSEMBL:ENSRNOP00000044520 Tax_Id=10116 Gene_Symbol=Ndrg4 Isoform 3 of Protein NDRG4;>IPI:IPI00829425.1|SWISS-PROT:Q9Z2L9-6|ENSEMBL:ENSRNOP00000017494 Tax_Id=10116 Gene_Symbol=Ndrg4 Isoform 6 of Protein NDRG4;>IPI:IPI	4	18.1	44.319	9.0581e-15
IPI00210012	>IPI:IPI00210012.1|SWISS-PROT:P62870|TREMBL:A0JN07|ENSEMBL:ENSRNOP00000006892|REFSEQ:NP_112391 Tax_Id=10116 Gene_Symbol=Tceb2 Transcription elongation factor B polypeptide 2	1	6.8	13.17	0.0017545
IPI00779086;IPI00948765;IPI00210164;IPI00475561;IPI00950092;IPI00373755;IPI00362058;IPI00767367;IPI00765456	>IPI:IPI00779086.2|ENSEMBL:ENSRNOP00000021725 Tax_Id=10116 Gene_Symbol=- 21 kDa protein;>IPI:IPI00948765.1|ENSEMBL:ENSRNOP00000059043 Tax_Id=10116 Gene_Symbol=- 20 kDa protein;>IPI:IPI00210164.3|ENSEMBL:ENSRNOP00000053979|REFSEQ:XP_001059627;XP_216039 Tax_	3	17.3	20.91	8.131e-13
IPI00210264;IPI00464520;IPI00361569	>IPI:IPI00210264.3|SWISS-PROT:Q9Z339|TREMBL:B6DYQ5|ENSEMBL:ENSRNOP00000060669 Tax_Id=10116 Gene_Symbol=Gsto1 Glutathione S-transferase omega-1;>IPI:IPI00464520.1|TREMBL:Q6AXR6|ENSEMBL:ENSRNOP00000016851|REFSEQ:NP_001007603 Tax_Id=10116 Gene_Symbol=Gsto1 Gl	11	55.6	27.669	3.1191e-110
IPI00210351	>IPI:IPI00210351.2|SWISS-PROT:P39069|REFSEQ:NP_077325 Tax_Id=10116 Gene_Symbol=Ak1 Adenylate kinase isoenzyme 1	3	23.2	21.584	8.7412e-17
IPI00210532;IPI00569387	>IPI:IPI00210532.3|SWISS-PROT:P37805|ENSEMBL:ENSRNOP00000002942|REFSEQ:NP_001030313;NP_113864 Tax_Id=10116 Gene_Symbol=Tagln3 Transgelin-3;>IPI:IPI00569387.3|ENSEMBL:ENSRNOP00000049371 Tax_Id=10116 Gene_Symbol=Tagln3 16 kDa protein	13	64.8	22.5	1.9312e-135
IPI00210537	>IPI:IPI00210537.3|SWISS-PROT:O88506|ENSEMBL:ENSRNOP00000034162|REFSEQ:NP_062235 Tax_Id=10116 Gene_Symbol=Stk39 STE20/SPS1-related proline-alanine-rich protein kinase	2	8.1	60.05	8.2114e-09
IPI00210635	>IPI:IPI00210635.2|SWISS-PROT:Q9QUL6|TREMBL:O88960;O88975|ENSEMBL:ENSRNOP00000006361|REFSEQ:NP_068516 Tax_Id=10116 Gene_Symbol=Nsf Vesicle-fusing ATPase	10	13.3	82.652	1.5806e-101
IPI00210825	>IPI:IPI00210825.1|SWISS-PROT:P31214|TREMBL:Q590M0|ENSEMBL:ENSRNOP00000009254|REFSEQ:NP_073202 Tax_Id=10116 Gene_Symbol=Srd5a2 3-oxo-5-alpha-steroid 4-dehydrogenase 2	1	11	28.772	0.024176	8;9		5;26
IPI00210901	>IPI:IPI00210901.1|SWISS-PROT:Q64244|ENSEMBL:ENSRNOP00000004121|REFSEQ:NP_037259 Tax_Id=10116 Gene_Symbol=Cd38 ADP-ribosyl cyclase 1	1	5.6	34.436	0.00031327
IPI00210941;IPI00372259;IPI00475634;IPI00191354;IPI00393158;IPI00214905;IPI00655291;CON__Q3SX28;IPI00187731;IPI00197888;IPI00204206;IPI00210945;IPI00231566;IPI00391995;IPI00231563;IPI00951537;IPI00207964;IPI00231567;IPI00231568;IPI00326748;IPI00464788;IPI00391997	>IPI:IPI00210941.1|SWISS-PROT:Q63610-2 Tax_Id=10116 Gene_Symbol=Tpm3 Isoform 2 of Tropomyosin alpha-3 chain;>IPI:IPI00372259.4|SWISS-PROT:Q63610-1|ENSEMBL:ENSRNOP00000023567|REFSEQ:NP_775134 Tax_Id=10116 Gene_Symbol=Tpm3 Isoform 1 of Tropomyosin alpha-3 ch	4	13.3	28.72	2.4489e-09
IPI00210984	>IPI:IPI00210984.2|ENSEMBL:ENSRNOP00000000010|REFSEQ:XP_001080546;XP_575205 Tax_Id=10116 Gene_Symbol=RGD1561237 hypothetical protein	1	2.6	36.127	0.00054873
IPI00211097;IPI00230827;IPI00230895;IPI00230822;IPI00230821;IPI00230894;IPI00230825;IPI00230828;IPI00230824;IPI00230826	>IPI:IPI00211097.1|SWISS-PROT:P16235-1|ENSEMBL:ENSRNOP00000022481|REFSEQ:NP_037110 Tax_Id=10116 Gene_Symbol=Lhcgr Isoform 1 of Lutropin-choriogonadotropic hormone receptor;>IPI:IPI00230827.1|SWISS-PROT:P16235-8|ENSEMBL:ENSRNOP00000039526 Tax_Id=10116 Gene_	1	2.1	78.035	0.0053385
IPI00211216	>IPI:IPI00211216.4|SWISS-PROT:Q3T1J1|ENSEMBL:ENSRNOP00000022343|REFSEQ:NP_001028853 Tax_Id=10116 Gene_Symbol=Eif5a Eukaryotic translation initiation factor 5A-1	3	36.4	16.832	1.0946e-12
IPI00211317	>IPI:IPI00211317.1|SWISS-PROT:Q78P75|ENSEMBL:ENSRNOP00000012279|REFSEQ:NP_542428 Tax_Id=10116 Gene_Symbol=Dynll2 Dynein light chain 2, cytoplasmic	4	39.3	10.35	8.1929e-29
IPI00211593	>IPI:IPI00211593.1|SWISS-PROT:P07895|TREMBL:C8CHS6|ENSEMBL:ENSRNOP00000025794|REFSEQ:NP_058747 Tax_Id=10116 Gene_Symbol=Sod2 Superoxide dismutase [Mn], mitochondrial	2	19.4	24.674	0.00037548
IPI00211698	>IPI:IPI00211698.1|TREMBL:Q5RKI5|ENSEMBL:ENSRNOP00000006753|REFSEQ:NP_001008280 Tax_Id=10116 Gene_Symbol=Flii Flightless I homolog	1	1.6	144.86	9.7585e-05
IPI00211779;IPI00776784	>IPI:IPI00211779.1|SWISS-PROT:Q63716|ENSEMBL:ENSRNOP00000023132|REFSEQ:NP_476455 Tax_Id=10116 Gene_Symbol=Prdx1 Peroxiredoxin-1	8	50.3	22.109	2.4861e-22
IPI00951880;IPI00211786	>IPI:IPI00951880.1|ENSEMBL:ENSRNOP00000062899 Tax_Id=10116 Gene_Symbol=Zfp364 34 kDa protein;>IPI:IPI00211786.2|ENSEMBL:ENSRNOP00000000110|REFSEQ:NP_001102030 Tax_Id=10116 Gene_Symbol=Zfp364 zinc finger protein 364	1	7.9	33.873	0.018082	10;11		229;232
IPI00230796;IPI00211800;IPI00230798;IPI00230797;IPI00323990;IPI00230795	>IPI:IPI00230796.2|SWISS-PROT:Q03555-3 Tax_Id=10116 Gene_Symbol=Gphn Isoform 2 of Gephyrin;>IPI:IPI00211800.2|SWISS-PROT:Q03555-1 Tax_Id=10116 Gene_Symbol=Gphn Isoform 6 of Gephyrin;>IPI:IPI00230798.2|SWISS-PROT:Q03555-5 Tax_Id=10116 Gene_Symbol=Gphn Isofo	3	5.6	83.637	8.1701e-10
IPI00212014	>IPI:IPI00212014.3|SWISS-PROT:P46462|ENSEMBL:ENSRNOP00000040121|REFSEQ:NP_446316 Tax_Id=10116 Gene_Symbol=Vcp Transitional endoplasmic reticulum ATPase	18	33.7	89.348	2.535e-100		55		550
IPI00212317;IPI00781663;IPI00564679	>IPI:IPI00212317.1|SWISS-PROT:O35764|ENSEMBL:ENSRNOP00000004703|REFSEQ:NP_110468 Tax_Id=10116 Gene_Symbol=Nptxr Neuronal pentraxin receptor	4	11.7	52.37	1.0431e-10
IPI00212320	>IPI:IPI00212320.1|SWISS-PROT:P07936|ENSEMBL:ENSRNOP00000002091|REFSEQ:NP_058891 Tax_Id=10116 Gene_Symbol=Gap43 Neuromodulin	8	55.8	23.603	2.9665e-66
IPI00212483;IPI00781372;IPI00854042;IPI00854036;IPI00778169	>IPI:IPI00212483.1|SWISS-PROT:Q792H5-4|TREMBL:Q9JIX6|ENSEMBL:ENSRNOP00000023436|REFSEQ:NP_058893 Tax_Id=10116 Gene_Symbol=Cugbp2 Isoform 4 of CUG-BP- and ETR-3-like factor 2;>IPI:IPI00781372.2|SWISS-PROT:Q792H5-1|REFSEQ:NP_001077055 Tax_Id=10116 Gene_Symbo	3	7.1	56.957	5.7021e-30
IPI00212523;IPI00555262;IPI00359952	>IPI:IPI00212523.1|SWISS-PROT:O88767|ENSEMBL:ENSRNOP00000024711|REFSEQ:NP_476484 Tax_Id=10116 Gene_Symbol=Park7 Protein DJ-1;>IPI:IPI00555262.1|TREMBL:Q5BKC3|ENSEMBL:ENSRNOP00000052374 Tax_Id=10116 Gene_Symbol=Park7 Park7 protein	10	77.2	19.974	3.6857e-62
IPI00212603	>IPI:IPI00212603.1|SWISS-PROT:O88794|REFSEQ:NP_072123 Tax_Id=10116 Gene_Symbol=Pnpo Pyridoxine-5-phosphate oxidase	2	11.1	30.184	5.9867e-09
IPI00213013	>IPI:IPI00213013.1|SWISS-PROT:O35814|ENSEMBL:ENSRNOP00000028743|REFSEQ:NP_620266 Tax_Id=10116 Gene_Symbol=Stip1 Stress-induced-phosphoprotein 1	36	55.2	62.569	0		56;57		1;535
IPI00763301;IPI00213363;IPI00557636;IPI00766814;IPI00559264	>IPI:IPI00763301.1|ENSEMBL:ENSRNOP00000007595|REFSEQ:XP_001077680 Tax_Id=10116 Gene_Symbol=Ppp2r5c similar to Serine/threonine-protein phosphatase 2A 56 kDa regulatory subunit gamma isoform (PP2A, B subunit, B gamma isoform) (PP2A, B subunit, B56 gamma iso	8	20.2	74.426	2.6504e-34
IPI00563873;IPI00213408	>IPI:IPI00563873.3|SWISS-PROT:A1L108-1|ENSEMBL:ENSRNOP00000019405|REFSEQ:XP_001059654;XP_576552 Tax_Id=10116 Gene_Symbol=RGD1560362;Arpc5l Isoform 1 of Actin-related protein 2/3 complex subunit 5-like protein;>IPI:IPI00213408.5|SWISS-PROT:A1L108-2|REFSEQ:N	1	7.8	17.01	5.1643e-15
IPI00213436	>IPI:IPI00213436.2|TREMBL:B2RZD6|ENSEMBL:ENSRNOP00000007567|REFSEQ:NP_001121156 Tax_Id=10116 Gene_Symbol=Ndufa4 RCG28086, isoform CRA_a	2	24.4	9.3267	2.6122e-07
IPI00213457;IPI00464687;IPI00845875	>IPI:IPI00213457.1|SWISS-PROT:Q5FVI6|ENSEMBL:ENSRNOP00000006917|REFSEQ:NP_001011992 Tax_Id=10116 Gene_Symbol=Atp6v1c1 V-type proton ATPase subunit C 1	13	44	43.9	3.8312e-49
IPI00213551;IPI00568763	>IPI:IPI00213551.1|SWISS-PROT:P55068-1 Tax_Id=10116 Gene_Symbol=Bcan Isoform 1 of Brevican core protein;>IPI:IPI00568763.1|ENSEMBL:ENSRNOP00000025496|REFSEQ:NP_001028837 Tax_Id=10116 Gene_Symbol=Bcan brevican isoform 1	2	3.3	96.056	2.4537e-10
IPI00358068;IPI00213942	>IPI:IPI00358068.5|ENSEMBL:ENSRNOP00000016494|REFSEQ:XP_001061993;XP_224672 Tax_Id=10116 Gene_Symbol=Gcap14 similar to granule cell antiserum positive 14 isoform 1;>IPI:IPI00213942.3|ENSEMBL:ENSRNOP00000016075 Tax_Id=10116 Gene_Symbol=Gcap14 93 kDa protein	1	0.7	114.66	0.0029633
IPI00213979;IPI00780274;IPI00948104	>IPI:IPI00213979.1|ENSEMBL:ENSRNOP00000016082 Tax_Id=10116 Gene_Symbol=Vta1 34 kDa protein;>IPI:IPI00780274.1|ENSEMBL:ENSRNOP00000058510 Tax_Id=10116 Gene_Symbol=Vta1 33 kDa protein;>IPI:IPI00948104.1|TREMBL:Q4KM55|ENSEMBL:ENSRNOP00000061074|REFSEQ:NP_0010	2	12.3	33.975	2.7663e-06
IPI00944224;IPI00214152	>IPI:IPI00944224.1|SWISS-PROT:O35952-1 Tax_Id=10116 Gene_Symbol=Hagh Isoform 1 of Hydroxyacylglutathione hydrolase, mitochondrial;>IPI:IPI00214152.1|SWISS-PROT:O35952-2|ENSEMBL:ENSRNOP00000020192|REFSEQ:NP_203500 Tax_Id=10116 Gene_Symbol=Hagh Isoform 2 of	1	3.9	34.109	0.00045259
IPI00214192	>IPI:IPI00214192.1|SWISS-PROT:O35964|REFSEQ:NP_112518 Tax_Id=10116 Gene_Symbol=Sh3gl1 Endophilin-A2	6	22	41.492	3.3878e-31
IPI00214246	>IPI:IPI00214246.1|SWISS-PROT:Q9QYL8|ENSEMBL:ENSRNOP00000014415|REFSEQ:NP_112632 Tax_Id=10116 Gene_Symbol=Lypla2 Acyl-protein thioesterase 2	6	40.3	24.807	5.5373e-52		58		107
IPI00214474;IPI00569016	>IPI:IPI00214474.1|SWISS-PROT:Q6MG06|ENSEMBL:ENSRNOP00000045697|REFSEQ:NP_997665 Tax_Id=10116 Gene_Symbol=Gnl1 Guanine nucleotide-binding protein-like 1;>IPI:IPI00569016.1|TREMBL:Q5XI09|ENSEMBL:ENSRNOP00000001047 Tax_Id=10116 Gene_Symbol=Gnl1 Gnl1 protein	2	4	68.706	5.7569e-06
IPI00950733;IPI00390995;IPI00215093;IPI00782594	>IPI:IPI00950733.1|ENSEMBL:ENSRNOP00000008375 Tax_Id=10116 Gene_Symbol=Ogdh 118 kDa protein;>IPI:IPI00390995.3|ENSEMBL:ENSRNOP00000031125 Tax_Id=10116 Gene_Symbol=Ogdh 118 kDa protein;>IPI:IPI00215093.1|SWISS-PROT:Q5XI78|ENSEMBL:ENSRNOP00000054026|REFSEQ:N	1	1.3	118.17	5.0909e-06
IPI00215294	>IPI:IPI00215294.1|SWISS-PROT:Q6MG60|ENSEMBL:ENSRNOP00000001118|REFSEQ:NP_001159408;NP_997697 Tax_Id=10116 Gene_Symbol=Ddah2 N(G),N(G)-dimethylarginine dimethylaminohydrolase 2	8	46	29.688	8.3656e-126
IPI00230787	>IPI:IPI00230787.5|SWISS-PROT:P27139|ENSEMBL:ENSRNOP00000013354|REFSEQ:NP_062164 Tax_Id=10116 Gene_Symbol=Car2 Carbonic anhydrase 2	4	16.9	29.113	8.8168e-16
IPI00230835	>IPI:IPI00230835.5|SWISS-PROT:P61983|ENSEMBL:ENSRNOP00000001954|REFSEQ:NP_062249 Tax_Id=10116 Gene_Symbol=Ywhag 14-3-3 protein gamma	6	25.9	28.302	9.9847e-39		59		223
IPI00230837;IPI00760126	>IPI:IPI00230837.5|SWISS-PROT:P35213-1|ENSEMBL:ENSRNOP00000016981|REFSEQ:NP_062250 Tax_Id=10116 Gene_Symbol=Ywhab Isoform Long of 14-3-3 protein beta/alpha;>IPI:IPI00760126.1|SWISS-PROT:P35213-2 Tax_Id=10116 Gene_Symbol=Ywhab Isoform Short of 14-3-3 protei	8	39.4	28.054	4.6639e-49		32;59		162;220
IPI00230848	>IPI:IPI00230848.7|SWISS-PROT:P62775|ENSEMBL:ENSRNOP00000015808|REFSEQ:NP_077350 Tax_Id=10116 Gene_Symbol=Mtpn Myotrophin	4	48.3	12.861	8.9462e-101
IPI00230855	>IPI:IPI00230855.5|SWISS-PROT:P35467|ENSEMBL:ENSRNOP00000017000|REFSEQ:NP_001007637 Tax_Id=10116 Gene_Symbol=S100a1 Protein S100-A1	1	22.3	10.56	0.0049625
IPI00230857;IPI00923141;IPI00390733	>IPI:IPI00230857.7|SWISS-PROT:P29410-1|REFSEQ:NP_112248 Tax_Id=10116 Gene_Symbol=Ak2 Isoform 1 of Adenylate kinase 2, mitochondrial;>IPI:IPI00923141.1|SWISS-PROT:P29410-2|ENSEMBL:ENSRNOP00000000134|REFSEQ:NP_001029139 Tax_Id=10116 Gene_Symbol=Ak2 Isoform 2	5	28.5	26.379	6.1331e-33
IPI00230859	>IPI:IPI00230859.5|SWISS-PROT:P51635|ENSEMBL:ENSRNOP00000023072|REFSEQ:NP_112262 Tax_Id=10116 Gene_Symbol=Akr1a1 Alcohol dehydrogenase [NADP+]	7	30.5	36.505	9.4869e-80
IPI00950777;IPI00230865	>IPI:IPI00950777.1|ENSEMBL:ENSRNOP00000013494 Tax_Id=10116 Gene_Symbol=Gmfb 17 kDa protein;>IPI:IPI00230865.7|SWISS-PROT:Q63228|ENSEMBL:ENSRNOP00000059018|REFSEQ:NP_112294 Tax_Id=10116 Gene_Symbol=Gmfb Glia maturation factor beta	7	44.8	16.863	7.1596e-126
IPI00230897;IPI00951116;CON__Q3SX09	>IPI:IPI00230897.5|SWISS-PROT:P02091|ENSEMBL:ENSRNOP00000063652|REFSEQ:NP_150237 Tax_Id=10116 Gene_Symbol=Hbb Hemoglobin subunit beta-1;>IPI:IPI00951116.1|ENSEMBL:ENSRNOP00000048250 Tax_Id=10116 Gene_Symbol=Hbb 16 kDa protein	15	89.1	15.979	0	12	60;61	126	56;110
IPI00230907;IPI00364060;IPI00369437	>IPI:IPI00230907.5|SWISS-PROT:P30904|ENSEMBL:ENSRNOP00000008608|REFSEQ:NP_112313 Tax_Id=10116 Gene_Symbol=Mif Macrophage migration inhibitory factor;>IPI:IPI00364060.1|ENSEMBL:ENSRNOP00000043849|REFSEQ:XP_001054317;XP_001074688 Tax_Id=10116 Gene_Symbol=LOC	6	71.3	12.477	2.5253e-152		62		3
IPI00230937	>IPI:IPI00230937.5|SWISS-PROT:P31044|ENSEMBL:ENSRNOP00000001500|REFSEQ:NP_058932 Tax_Id=10116 Gene_Symbol=Pebp1 Phosphatidylethanolamine-binding protein 1	12	86.1	20.801	3.1008e-263
IPI00230941;IPI00421517	>IPI:IPI00230941.5|SWISS-PROT:P31000|ENSEMBL:ENSRNOP00000024430|REFSEQ:NP_112402 Tax_Id=10116 Gene_Symbol=Vim Vimentin	7	12.2	53.732	2.0943e-26
IPI00230942;IPI00411230;IPI00199482;IPI00915534;IPI00203310;IPI00778234	>IPI:IPI00230942.5|SWISS-PROT:P08009|ENSEMBL:ENSRNOP00000025689|REFSEQ:NP_112416 Tax_Id=10116 Gene_Symbol=Gstm7 Glutathione S-transferase Yb-3	11	51.4	25.68	4.8314e-145
IPI00679181;IPI00568632;IPI00679236;IPI00679178;IPI00230972;IPI00679248;IPI00758434;IPI00817094;IPI00679210	>IPI:IPI00679181.3|SWISS-PROT:P19332-8|ENSEMBL:ENSRNOP00000006856 Tax_Id=10116 Gene_Symbol=Mapt Isoform Tau-H of Microtubule-associated protein tau;>IPI:IPI00568632.2|SWISS-PROT:P19332-1|ENSEMBL:ENSRNOP00000042392 Tax_Id=10116 Gene_Symbol=Mapt Isoform Tau-	2	2.3	81.184	0.00079616
IPI00231106	>IPI:IPI00231106.5|SWISS-PROT:P97532|ENSEMBL:ENSRNOP00000000201|REFSEQ:NP_620198 Tax_Id=10116 Gene_Symbol=Mpst 3-mercaptopyruvate sulfurtransferase	4	19.5	32.94	3.2e-37
IPI00231118	>IPI:IPI00231118.5|SWISS-PROT:P07171|ENSEMBL:ENSRNOP00000010845|REFSEQ:NP_114190 Tax_Id=10116 Gene_Symbol=Calb1 Calbindin	10	52.1	29.994	1.693e-137
IPI00767486;IPI00231146;IPI00950509	>IPI:IPI00767486.1|ENSEMBL:ENSRNOP00000007437|REFSEQ:XP_001074494 Tax_Id=10116 Gene_Symbol=- similar to Histidine triad nucleotide-binding protein 1;>IPI:IPI00231146.7|SWISS-PROT:P62959|ENSEMBL:ENSRNOP00000000772|REFSEQ:NP_001103077 Tax_Id=10116 Gene_Symbo	1	7.3	21.208	1.8927e-33
IPI00231150;IPI00211897	>IPI:IPI00231150.4|SWISS-PROT:P04904|TREMBL:B6DYP8;Q9JLX3|ENSEMBL:ENSRNOP00000018325|REFSEQ:NP_113697 Tax_Id=10116 Gene_Symbol=Gsta2;Gsta3;Gsta1 Glutathione S-transferase (Fragment)	3	27.9	25.988	1.8428e-32
IPI00231192	>IPI:IPI00231192.5|SWISS-PROT:P11517|ENSEMBL:ENSRNOP00000048546;ENSRNOP00000049976|REFSEQ:NP_001104739;NP_001106694;XP_001070195 Tax_Id=10116 Gene_Symbol=LOC100134871;LOC689064;Hbb;MGC72973 Hemoglobin subunit beta-2	15	85	15.982	0	12	60	126	110
IPI00231194	>IPI:IPI00231194.5|SWISS-PROT:O08557|ENSEMBL:ENSRNOP00000044971|REFSEQ:NP_071633 Tax_Id=10116 Gene_Symbol=Ddah1 N(G),N(G)-dimethylarginine dimethylaminohydrolase 1	3	21.1	31.426	7.6204e-05
IPI00231229;IPI00382211	>IPI:IPI00231229.9|SWISS-PROT:P04906|TREMBL:B6DYQ7|ENSEMBL:ENSRNOP00000024601|REFSEQ:NP_036709 Tax_Id=10116 Gene_Symbol=Gstp1 Glutathione S-transferase P	7	51.9	23.439	2.057e-160
IPI00231247;IPI00231331;IPI00782344	>IPI:IPI00231247.9|SWISS-PROT:Q01986|ENSEMBL:ENSRNOP00000013933|REFSEQ:NP_113831 Tax_Id=10116 Gene_Symbol=Map2k1 Dual specificity mitogen-activated protein kinase kinase 1	8	24.2	43.465	3.6337e-16
IPI00231260;IPI00392956	>IPI:IPI00231260.5|SWISS-PROT:O35244|ENSEMBL:ENSRNOP00000030323|REFSEQ:NP_446028 Tax_Id=10116 Gene_Symbol=Prdx6 Peroxiredoxin-6;>IPI:IPI00392956.2|ENSEMBL:ENSRNOP00000003961 Tax_Id=10116 Gene_Symbol=Prdx6 20 kDa protein	15	69.2	24.818	0		63		116
IPI00231819;IPI00777983;IPI00627085;IPI00231265;IPI00782140;IPI00949736;IPI00569103;IPI00607210	>IPI:IPI00231819.5|SWISS-PROT:P02688-1|ENSEMBL:ENSRNOP00000022303|REFSEQ:NP_001020462 Tax_Id=10116 Gene_Symbol=Mbp Isoform 1 of Myelin basic protein S;>IPI:IPI00777983.1|ENSEMBL:ENSRNOP00000055098 Tax_Id=10116 Gene_Symbol=Mbp 20 kDa protein;>IPI:IPI0062708	3	16.9	21.502	1.4296e-21
IPI00231275	>IPI:IPI00231275.7|SWISS-PROT:P11762|ENSEMBL:ENSRNOP00000013538|REFSEQ:NP_063969 Tax_Id=10116 Gene_Symbol=Lgals1 Galectin-1	1	5.9	14.857	0.00065175
IPI00231302	>IPI:IPI00231302.5|SWISS-PROT:P19527|ENSEMBL:ENSRNOP00000018599|REFSEQ:NP_113971 Tax_Id=10116 Gene_Symbol=Nefl Neurofilament light polypeptide	2	3.5	61.335	2.6783e-09
IPI00231358	>IPI:IPI00231358.6|SWISS-PROT:P62963|ENSEMBL:ENSRNOP00000005370|REFSEQ:NP_071956 Tax_Id=10116 Gene_Symbol=Pfn1 Profilin-1	2	12.9	14.957	1.9781e-07
IPI00231368	>IPI:IPI00231368.5|SWISS-PROT:P11232|ENSEMBL:ENSRNOP00000016447|REFSEQ:NP_446252 Tax_Id=10116 Gene_Symbol=Txn1 Thioredoxin	2	21	11.673	3.7331e-13
IPI00231426;IPI00372910;IPI00371769;IPI00781598	>IPI:IPI00231426.6|SWISS-PROT:P16617|ENSEMBL:ENSRNOP00000003390|REFSEQ:NP_445743 Tax_Id=10116 Gene_Symbol=Pgk1 Phosphoglycerate kinase 1;>IPI:IPI00372910.2|REFSEQ:XP_001074373;XP_574850 Tax_Id=10116 Gene_Symbol=RGD1560402 similar to Phosphoglycerate kinase	6	20.9	44.538	2.2111e-18
IPI00231434	>IPI:IPI00231434.6|SWISS-PROT:Q62658|ENSEMBL:ENSRNOP00000012608|REFSEQ:NP_037234 Tax_Id=10116 Gene_Symbol=Fkbp1a Peptidyl-prolyl cis-trans isomerase FKBP1A	1	12	11.922	1.3668e-33
IPI00231475;IPI00326699;IPI00950638	>IPI:IPI00231475.7|SWISS-PROT:P84245|TREMBL:B0BMY8|ENSEMBL:ENSRNOP00000004329;ENSRNOP00000040434|REFSEQ:NP_446437 Tax_Id=10116 Gene_Symbol=H3f3b Histone H3.3;>IPI:IPI00326699.1|ENSEMBL:ENSRNOP00000060626 Tax_Id=10116 Gene_Symbol=- 15 kDa protein;>IPI:IPI00	1	23.5	15.328	7.8875e-06
IPI00231478	>IPI:IPI00231478.5|SWISS-PROT:P27615|ENSEMBL:ENSRNOP00000003052|REFSEQ:NP_446453 Tax_Id=10116 Gene_Symbol=Scarb2 Lysosome membrane protein 2	3	9.4	54.09	1.1945e-07
IPI00231502;IPI00389753	>IPI:IPI00231502.3|SWISS-PROT:P62944-2|TREMBL:Q3ZB97|ENSEMBL:ENSRNOP00000013629|REFSEQ:NP_542150 Tax_Id=10116 Gene_Symbol=Ap2b1 Isoform 2 of AP-2 complex subunit beta;>IPI:IPI00389753.1|SWISS-PROT:P62944-1|ENSEMBL:ENSRNOP00000013363 Tax_Id=10116 Gene_Symbo	7	9.7	105.69	5.681e-33
IPI00231512	>IPI:IPI00231512.5|SWISS-PROT:P62749|ENSEMBL:ENSRNOP00000007374|REFSEQ:NP_059052 Tax_Id=10116 Gene_Symbol=Hpcal1 Hippocalcin-like protein 1	8	47.7	22.338	3.7497e-50
IPI00231513	>IPI:IPI00231513.5|SWISS-PROT:P35332|TREMBL:Q9QWR2|ENSEMBL:ENSRNOP00000020486|REFSEQ:NP_059053 Tax_Id=10116 Gene_Symbol=Hpcal4 Hippocalcin-like protein 4	6	40.8	22.245	3.6649e-34
IPI00231608	>IPI:IPI00231608.7|SWISS-PROT:P62275|ENSEMBL:ENSRNOP00000005577;ENSRNOP00000040703;ENSRNOP00000043270;ENSRNOP00000044909|REFSEQ:NP_037008 Tax_Id=10116 Gene_Symbol=Rps29 40S ribosomal protein S29	1	14.3	6.6767	0.0048301
IPI00231639;IPI00951599;IPI00395250;IPI00557751	>IPI:IPI00231639.7|SWISS-PROT:P04905|TREMBL:B6DYQ1;Q6LDP3|ENSEMBL:ENSRNOP00000039050|REFSEQ:NP_058710 Tax_Id=10116 Gene_Symbol=Gstm1 Glutathione S-transferase Mu 1;>IPI:IPI00951599.1|ENSEMBL:ENSRNOP00000059800 Tax_Id=10116 Gene_Symbol=Gstm1 28 kDa protein	15	67	25.914	7.5365e-245		64;65		35;105
IPI00231641;IPI00780332	>IPI:IPI00231641.5|SWISS-PROT:P38652 Tax_Id=10116 Gene_Symbol=Pgm1 Phosphoglucomutase-1;>IPI:IPI00780332.1|TREMBL:A1A5L2;Q499Q4;Q62752|ENSEMBL:ENSRNOP00000013785|REFSEQ:NP_058729 Tax_Id=10116 Gene_Symbol=Pgm1 phosphoglucomutase 1	2	7.1	61.402	0.00045615
IPI00231651	>IPI:IPI00231651.6|SWISS-PROT:Q05175|ENSEMBL:ENSRNOP00000034912|REFSEQ:NP_071636 Tax_Id=10116 Gene_Symbol=Basp1 Brain acid soluble protein 1	2	16.3	21.817	2.7404e-05
IPI00231677	>IPI:IPI00231677.5|SWISS-PROT:P68511|ENSEMBL:ENSRNOP00000024388|REFSEQ:NP_037184 Tax_Id=10116 Gene_Symbol=Ywhah 14-3-3 protein eta	13	53.3	28.211	1.3068e-187		59		223
IPI00231685;IPI00763673	>IPI:IPI00231685.5|SWISS-PROT:P84076|ENSEMBL:ENSRNOP00000009153|REFSEQ:NP_058818 Tax_Id=10116 Gene_Symbol=Hpca Neuron-specific calcium-binding protein hippocalcin;>IPI:IPI00763673.1|REFSEQ:XP_001060450 Tax_Id=10116 Gene_Symbol=Hpca similar to Neuron-specif	7	40.4	22.427	3.069e-114
IPI00951991;IPI00231734;IPI00195851;IPI00358543	>IPI:IPI00951991.1|ENSEMBL:ENSRNOP00000031940 Tax_Id=10116 Gene_Symbol=Aldoa 45 kDa protein;>IPI:IPI00231734.5|SWISS-PROT:P05065|ENSEMBL:ENSRNOP00000032320|REFSEQ:NP_036627 Tax_Id=10116 Gene_Symbol=Aldoa Fructose-bisphosphate aldolase A;>IPI:IPI00195851.1|	27	55.7	45.086	0		66		219
IPI00231736;IPI00454435;IPI00561972	>IPI:IPI00231736.9|SWISS-PROT:P09117|ENSEMBL:ENSRNOP00000015535|REFSEQ:NP_036629 Tax_Id=10116 Gene_Symbol=Aldoc Fructose-bisphosphate aldolase C	9	31.4	39.283	1.5113e-52
IPI00231737;IPI00193659;IPI00564040;IPI00948374;IPI00557427	>IPI:IPI00231737.5|SWISS-PROT:P07943|ENSEMBL:ENSRNOP00000012879|REFSEQ:NP_036630 Tax_Id=10116 Gene_Symbol=Akr1b1 Aldose reductase;>IPI:IPI00193659.3|REFSEQ:XP_001055853;XP_575650 Tax_Id=10116 Gene_Symbol=Akr1b1-ps2 similar to Aldose reductase	4	13.6	35.797	3.0456e-22
IPI00231749;IPI00551671;IPI00949973;IPI00231318	>IPI:IPI00231749.5|SWISS-PROT:P16446|ENSEMBL:ENSRNOP00000005368|REFSEQ:NP_058927 Tax_Id=10116 Gene_Symbol=Pitpna Phosphatidylinositol transfer protein alpha isoform	12	51.7	31.907	3.2503e-61
IPI00231767;IPI00421392;IPI00765670;IPI00339162;IPI00769156;IPI00764805	>IPI:IPI00231767.5|SWISS-PROT:P48500|ENSEMBL:ENSRNOP00000020647|REFSEQ:NP_075211 Tax_Id=10116 Gene_Symbol=Tpi1 Triosephosphate isomerase;>IPI:IPI00421392.1|TREMBL:Q6SA19|REFSEQ:NP_001028244 Tax_Id=10116 Gene_Symbol=LOC500959 Triosephosphate isomerase;>IPI:	16	77.5	26.849	0
IPI00231771	>IPI:IPI00231771.5|SWISS-PROT:P04631|ENSEMBL:ENSRNOP00000001743|REFSEQ:NP_037323 Tax_Id=10116 Gene_Symbol=S100b Protein S100-B	4	79.3	10.744	1.5108e-64
IPI00231783;IPI00949290	>IPI:IPI00231783.5|SWISS-PROT:P42123|ENSEMBL:ENSRNOP00000017965|REFSEQ:NP_036727 Tax_Id=10116 Gene_Symbol=Ldhb L-lactate dehydrogenase B chain	10	33.8	36.612	1.3571e-78
IPI00231801	>IPI:IPI00231801.3|SWISS-PROT:P14841|ENSEMBL:ENSRNOP00000007175|REFSEQ:NP_036969 Tax_Id=10116 Gene_Symbol=Cst3 Cystatin-C	3	32.9	15.437	1.3123e-85
IPI00231816	>IPI:IPI00231816.5|SWISS-PROT:P62762|TREMBL:Q56A29|ENSEMBL:ENSRNOP00000007609|REFSEQ:NP_036818 Tax_Id=10116 Gene_Symbol=Vsnl1 Visinin-like protein 1	12	67.5	22.142	1.3573e-256		67;68;69		13;121;140
IPI00782461;IPI00231857	>IPI:IPI00782461.1|ENSEMBL:ENSRNOP00000057452 Tax_Id=10116 Gene_Symbol=Gamt 28 kDa protein;>IPI:IPI00231857.5|SWISS-PROT:P10868|ENSEMBL:ENSRNOP00000036927|REFSEQ:NP_036925 Tax_Id=10116 Gene_Symbol=Gamt Guanidinoacetate N-methyltransferase	1	9.1	28.188	0.001473
IPI00231858	>IPI:IPI00231858.5|SWISS-PROT:P30713|TREMBL:B6DYQ9|ENSEMBL:ENSRNOP00000033158|REFSEQ:NP_036928 Tax_Id=10116 Gene_Symbol=Gstt2 Glutathione S-transferase theta-2	1	5.7	27.439	1.2935e-05
IPI00231864;IPI00362298;IPI00768916	>IPI:IPI00231864.5|SWISS-PROT:P62898|ENSEMBL:ENSRNOP00000014058;ENSRNOP00000041521|REFSEQ:NP_036971 Tax_Id=10116 Gene_Symbol=Cycs Cytochrome c, somatic;>IPI:IPI00362298.1|ENSEMBL:ENSRNOP00000047596|REFSEQ:XP_001072565;XP_001075173 Tax_Id=10116 Gene_Symbol=	5	40	11.605	1.3302e-185
IPI00231963	>IPI:IPI00231963.5|SWISS-PROT:P80254|ENSEMBL:ENSRNOP00000001664|REFSEQ:NP_077045 Tax_Id=10116 Gene_Symbol=Ddt D-dopachrome decarboxylase	5	55.1	13.133	1.5942e-27
IPI00285606	>IPI:IPI00285606.6|SWISS-PROT:Q8CFN2-1|ENSEMBL:ENSRNOP00000030928|REFSEQ:NP_741991 Tax_Id=10116 Gene_Symbol=Cdc42 Isoform 1 of Cell division control protein 42 homolog	6	31.9	21.258	2.0954e-30
IPI00287194;IPI00768760;IPI00768715;IPI00562923;IPI00764216;IPI00950623;IPI00764955;IPI00765752	>IPI:IPI00287194.2|SWISS-PROT:Q80ZA5-1|ENSEMBL:ENSRNOP00000063290|REFSEQ:NP_835193 Tax_Id=10116 Gene_Symbol=Slc4a10 Isoform 1 of Sodium-driven chloride bicarbonate exchanger;>IPI:IPI00768760.1|SWISS-PROT:Q80ZA5-2|ENSEMBL:ENSRNOP00000045491 Tax_Id=10116 Gen	3	4.4	125.64	8.3597e-11
IPI00287309	>IPI:IPI00287309.1|TREMBL:Q812E9|ENSEMBL:ENSRNOP00000014312|REFSEQ:NP_835206 Tax_Id=10116 Gene_Symbol=Gpm6a Glycoprotein m6a	1	4.3	31.195	3.1263e-06
IPI00287835	>IPI:IPI00287835.7|SWISS-PROT:P01946|TREMBL:B1H216|ENSEMBL:ENSRNOP00000044233|REFSEQ:NP_037228 Tax_Id=10116 Gene_Symbol=Hba-a2 Hemoglobin subunit alpha-1/2	13	95.1	15.328	0		47		33
IPI00324019	>IPI:IPI00324019.1|SWISS-PROT:P17475|ENSEMBL:ENSRNOP00000012577|REFSEQ:NP_071964 Tax_Id=10116 Gene_Symbol=Serpina1 Alpha-1-antiproteinase	6	18.2	46.135	8.4208e-18
IPI00324020	>IPI:IPI00324020.6|SWISS-PROT:P09606|REFSEQ:NP_058769 Tax_Id=10116 Gene_Symbol=Glul Glutamine synthetase	19	61.7	42.267	3.2418e-261		70;71		29;214
IPI00324047	>IPI:IPI00324047.3|SWISS-PROT:P70470|ENSEMBL:ENSRNOP00000011312|REFSEQ:NP_037138 Tax_Id=10116 Gene_Symbol=Lypla1 Acyl-protein thioesterase 1	2	17	24.708	6.3737e-10
IPI00324270	>IPI:IPI00324270.4|SWISS-PROT:O88588-1|ENSEMBL:ENSRNOP00000027632|REFSEQ:NP_599233 Tax_Id=10116 Gene_Symbol=Pacs1 Isoform PACS-1a of Phosphofurin acidic cluster sorting protein 1	6	7.1	104.7	1.7335e-38
IPI00324741	>IPI:IPI00324741.3|SWISS-PROT:P11598|ENSEMBL:ENSRNOP00000020478|REFSEQ:NP_059015 Tax_Id=10116 Gene_Symbol=Pdia3 Protein disulfide-isomerase A3	8	18.2	56.623	6.7181e-42
IPI00324893	>IPI:IPI00324893.4|SWISS-PROT:P63102|ENSEMBL:ENSRNOP00000030885|REFSEQ:NP_037143 Tax_Id=10116 Gene_Symbol=Ywhaz 14-3-3 protein zeta/delta	17	63.7	27.771	0		32;72;73		1;160;218
IPI00324986;IPI00197568;IPI00566673	>IPI:IPI00324986.1|SWISS-PROT:P50398|TREMBL:Q5BK95|ENSEMBL:ENSRNOP00000053135|REFSEQ:NP_058784 Tax_Id=10116 Gene_Symbol=Gdi1 Rab GDP dissociation inhibitor alpha;>IPI:IPI00197568.2|SWISS-PROT:P50399|ENSEMBL:ENSRNOP00000024952|REFSEQ:NP_058972 Tax_Id=10116	2	11.2	50.536	1.2445e-06
IPI00325135	>IPI:IPI00325135.3|SWISS-PROT:P62260|ENSEMBL:ENSRNOP00000007100|REFSEQ:NP_113791 Tax_Id=10116 Gene_Symbol=Ywhae 14-3-3 protein epsilon	8	31	29.174	2.0052e-50		59		221
IPI00325189;IPI00191897;IPI00563837	>IPI:IPI00325189.4|SWISS-PROT:P19804|TREMBL:Q9QWQ4|ENSEMBL:ENSRNOP00000003611|REFSEQ:NP_114021 Tax_Id=10116 Gene_Symbol=Nme2 Nucleoside diphosphate kinase B;>IPI:IPI00191897.4|ENSEMBL:ENSRNOP00000036185|REFSEQ:XP_001074672;XP_001079535 Tax_Id=10116 Gene_Sy	10	62.5	17.283	2.2986e-99		30;74		68;90
IPI00325860	>IPI:IPI00325860.4|SWISS-PROT:Q9WTQ2|ENSEMBL:ENSRNOP00000016991|REFSEQ:NP_620203 Tax_Id=10116 Gene_Symbol=Podxl Podocalyxin	1	1.4	51.658	0.0044594
IPI00326412;IPI00339153	>IPI:IPI00326412.4|SWISS-PROT:P07323|ENSEMBL:ENSRNOP00000005601|REFSEQ:NP_647541 Tax_Id=10116 Gene_Symbol=Eno2 Gamma-enolase;>IPI:IPI00339153.3|ENSEMBL:ENSRNOP00000005535 Tax_Id=10116 Gene_Symbol=Eno2 37 kDa protein	21	66.8	47.14	0		75;76		94;165
IPI00382069;IPI00326606	>IPI:IPI00382069.1|SWISS-PROT:Q8VBU2-1|ENSEMBL:ENSRNOP00000014743;ENSRNOP00000042949 Tax_Id=10116 Gene_Symbol=Ndrg2 Isoform 1 of Protein NDRG2;>IPI:IPI00326606.4|SWISS-PROT:Q8VBU2-2|ENSEMBL:ENSRNOP00000039619|REFSEQ:NP_598267 Tax_Id=10116 Gene_Symbol=Ndrg2	10	55.3	40.779	2.2425e-293		77;78;79		88;196;288
IPI00951963;IPI00327144;IPI00763463;IPI00369419;IPI00373140;IPI00568369;IPI00368043;IPI00366856;IPI00764939	>IPI:IPI00951963.1|ENSEMBL:ENSRNOP00000028041 Tax_Id=10116 Gene_Symbol=Cfl1 24 kDa protein;>IPI:IPI00327144.7|SWISS-PROT:P45592|ENSEMBL:ENSRNOP00000059624|REFSEQ:NP_058843 Tax_Id=10116 Gene_Symbol=Cfl1 Cofilin-1;>IPI:IPI00763463.1|REFSEQ:XP_001067293;XP_00	12	57.5	24.457	2.2284e-191
IPI00327185;IPI00209075;IPI00564446	>IPI:IPI00327185.3|SWISS-PROT:Q9Z2G8|TREMBL:Q6P769|ENSEMBL:ENSRNOP00000005286|REFSEQ:NP_446013 Tax_Id=10116 Gene_Symbol=Nap1l1 nucleosome assembly protein 1-like 1	6	29.9	45.373	2.0699e-28
IPI00327469;IPI00382246	>IPI:IPI00327469.1|SWISS-PROT:P24090|ENSEMBL:ENSRNOP00000055223|REFSEQ:NP_037030 Tax_Id=10116 Gene_Symbol=Ahsg Alpha-2-HS-glycoprotein;>IPI:IPI00382246.1|TREMBL:Q7TP75|ENSEMBL:ENSRNOP00000002464 Tax_Id=10116 Gene_Symbol=Ahsg Aa2-066	6	31	37.982	7.7899e-52
IPI00327662	>IPI:IPI00327662.3|SWISS-PROT:Q9QWN8|ENSEMBL:ENSRNOP00000026573|REFSEQ:NP_062040 Tax_Id=10116 Gene_Symbol=Sptbn2 Spectrin beta chain, brain 2	1	0.7	271.06	0.00042387
IPI00337227;IPI00831725	>IPI:IPI00337227.3|SWISS-PROT:Q7TQ94|TREMBL:Q5PQK6|ENSEMBL:ENSRNOP00000005194|REFSEQ:NP_872609 Tax_Id=10116 Gene_Symbol=Nit1 nitrilase 1 isoform a;>IPI:IPI00831725.1|REFSEQ:NP_001076049 Tax_Id=10116 Gene_Symbol=Nit1 nitrilase 1 isoform b	1	5.2	36.093	0.0061378
IPI00339109;IPI00421719;IPI00475732;IPI00551768;IPI00655304	>IPI:IPI00339109.3|ENSEMBL:ENSRNOP00000027226 Tax_Id=10116 Gene_Symbol=- 15 kDa protein;>IPI:IPI00421719.3|SWISS-PROT:P63324 Tax_Id=10116 Gene_Symbol=Rps12 40S ribosomal protein S12;>IPI:IPI00475732.3|ENSEMBL:ENSRNOP00000041682 Tax_Id=10116 Gene_Symbol=- 1	1	16.1	15.22	1.7685e-49		80		12
IPI00339124	>IPI:IPI00339124.3|SWISS-PROT:P07340|TREMBL:Q9QX24|ENSEMBL:ENSRNOP00000003932|REFSEQ:NP_037245 Tax_Id=10116 Gene_Symbol=Atp1b1 Sodium/potassium-transporting ATPase subunit beta-1	1	3.6	35.201	1.7129e-51
IPI00763910;IPI00339148;IPI00567316;IPI00951930	>IPI:IPI00763910.1|REFSEQ:XP_001071820 Tax_Id=10116 Gene_Symbol=LOC684747 similar to 60 kDa heat shock protein, mitochondrial precursor;>IPI:IPI00339148.2|SWISS-PROT:P63039|ENSEMBL:ENSRNOP00000019912|REFSEQ:NP_071565 Tax_Id=10116 Gene_Symbol=Hspd1 60 kDa h	2	3.3	93.61	6.2775e-05
IPI00357953;IPI00480725;IPI00231495	>IPI:IPI00357953.1|SWISS-PROT:Q6XVN8|ENSEMBL:ENSRNOP00000032429|REFSEQ:NP_955794 Tax_Id=10116 Gene_Symbol=Map1lc3a Microtubule-associated proteins 1A/1B light chain 3A	3	22.3	14.272	4.7306e-10
IPI00358406	>IPI:IPI00358406.2|TREMBL:Q5U302|ENSEMBL:ENSRNOP00000008041|REFSEQ:NP_001007146 Tax_Id=10116 Gene_Symbol=Ctnna1 Catenin (Cadherin-associated protein), alpha 1, isoform CRA_b	1	3.2	100.24	0.0028398
IPI00358524;IPI00779250	>IPI:IPI00358524.4|SWISS-PROT:B0BND0|ENSEMBL:ENSRNOP00000013005 Tax_Id=10116 Gene_Symbol=Enpp6 Ectonucleotide pyrophosphatase/phosphodiesterase family member 6;>IPI:IPI00779250.2|ENSEMBL:ENSRNOP00000056157|REFSEQ:NP_001100781 Tax_Id=10116 Gene_Symbol=Enpp6	5	16.8	50.701	1.7898e-34
IPI00358757	>IPI:IPI00358757.5|ENSEMBL:ENSRNOP00000021387|REFSEQ:NP_001101425 Tax_Id=10116 Gene_Symbol=Hint2 histidine triad nucleotide binding protein 2	1	9.2	17.38	0.0053385
IPI00358767;IPI00948510	>IPI:IPI00358767.2|SWISS-PROT:O35179|ENSEMBL:ENSRNOP00000008999|REFSEQ:XP_001070855;XP_342858 Tax_Id=10116 Gene_Symbol=Sh3gl2 similar to SH3-domain GRB2-like 2;>IPI:IPI00948510.1|ENSEMBL:ENSRNOP00000059030 Tax_Id=10116 Gene_Symbol=Sh3gl2 19 kDa protein	17	50	52.391	2.8974e-187		81;82;83		146;299;305
IPI00359022	>IPI:IPI00359022.1|SWISS-PROT:Q5U1Z2|ENSEMBL:ENSRNOP00000014383|REFSEQ:NP_001008377 Tax_Id=10116 Gene_Symbol=Trappc3 Trafficking protein particle complex subunit 3	9	51.7	20.302	1.59e-46		84		47
IPI00359074	>IPI:IPI00359074.1|TREMBL:Q5XID1|ENSEMBL:ENSRNOP00000021769|REFSEQ:NP_001007690 Tax_Id=10116 Gene_Symbol=Ciapin1 Cytokine induced apoptosis inhibitor 1	1	8.1	33.041	0.006614
IPI00359148;IPI00768212;IPI00950076;IPI00949432	>IPI:IPI00359148.2|ENSEMBL:ENSRNOP00000012438|REFSEQ:XP_575958 Tax_Id=10116 Gene_Symbol=Fbxo44 similar to : F-box protein 44;>IPI:IPI00768212.1|REFSEQ:XP_001074239 Tax_Id=10116 Gene_Symbol=Fbxo44 similar to : F-box protein 44;>IPI:IPI00950076.1|ENSEMBL:ENS	1	9	29.778	0.0015637
IPI00359278;IPI00947753	>IPI:IPI00359278.2|SWISS-PROT:Q5M7A7|ENSEMBL:ENSRNOP00000007104|REFSEQ:NP_001014254 Tax_Id=10116 Gene_Symbol=Cnrip1 CB1 cannabinoid receptor-interacting protein 1;>IPI:IPI00947753.1|ENSEMBL:ENSRNOP00000059134 Tax_Id=10116 Gene_Symbol=Cnrip1 19 kDa protein	2	27.4	18.658	1.3115e-06
IPI00359640;IPI00767861	>IPI:IPI00359640.2|ENSEMBL:ENSRNOP00000019408|REFSEQ:XP_226464 Tax_Id=10116 Gene_Symbol=Zfhx3 similar to Alpha-fetoprotein enhancer-binding protein;>IPI:IPI00767861.1|REFSEQ:XP_001076847 Tax_Id=10116 Gene_Symbol=Zfhx3 similar to Alpha-fetoprotein enhancer-	1	0.3	407.32	0.063738	13;14		284;287
IPI00359826;IPI00949561	>IPI:IPI00359826.3|ENSEMBL:ENSRNOP00000023478|REFSEQ:NP_001100906 Tax_Id=10116 Gene_Symbol=RGD1304884 hypothetical protein LOC307907;>IPI:IPI00949561.1|ENSEMBL:ENSRNOP00000058879 Tax_Id=10116 Gene_Symbol=RGD1304884 45 kDa protein	3	9.8	46.275	3.0636e-31
IPI00359857	>IPI:IPI00359857.3|TREMBL:Q6AXP9|ENSEMBL:ENSRNOP00000022324 Tax_Id=10116 Gene_Symbol=Zfp276 Zfp276 protein	1	2	66.838	0.035227	15		495
IPI00360246	>IPI:IPI00360246.2|SWISS-PROT:B2RZ37|ENSEMBL:ENSRNOP00000027345|REFSEQ:NP_001102358 Tax_Id=10116 Gene_Symbol=Reep5 Receptor expression-enhancing protein 5	1	5.3	21.431	5.2424e-09
IPI00360356	>IPI:IPI00360356.1|ENSEMBL:ENSRNOP00000059847|REFSEQ:NP_001099879 Tax_Id=10116 Gene_Symbol=Actbl2 actin, beta-like 2	5	16.2	41.963	1.1431e-80		22		191
IPI00360582	>IPI:IPI00360582.3|ENSEMBL:ENSRNOP00000058700|REFSEQ:NP_001102371 Tax_Id=10116 Gene_Symbol=Samd5 sterile alpha motif domain containing 5	1	6.4	19.271	0.072256	16		2
IPI00360788	>IPI:IPI00360788.3|ENSEMBL:ENSRNOP00000000791|REFSEQ:NP_001101096 Tax_Id=10116 Gene_Symbol=Ado 2-aminoethanethiol (cysteamine) dioxygenase	2	14.8	28.448	5.5403e-06
IPI00360894	>IPI:IPI00360894.4|SWISS-PROT:Q1WIM1|ENSEMBL:ENSRNOP00000026793|REFSEQ:NP_001040572 Tax_Id=10116 Gene_Symbol=Cadm4 Cell adhesion molecule 4	1	4.6	42.781	0.00021945
IPI00360991	>IPI:IPI00360991.3|TREMBL:Q3KRD9|ENSEMBL:ENSRNOP00000032296|REFSEQ:XP_001079649;XP_219779 Tax_Id=10116 Gene_Symbol=RGD1311595 similar to Y40C5A.3	2	1	225.38	0.0046872	17		1384
IPI00361107;IPI00914235	>IPI:IPI00361107.4|ENSEMBL:ENSRNOP00000009763 Tax_Id=10116 Gene_Symbol=Ly6h 21 kDa protein;>IPI:IPI00914235.1|TREMBL:B5DFM3|ENSEMBL:ENSRNOP00000053394|REFSEQ:NP_001128311 Tax_Id=10116 Gene_Symbol=Ly6h lymphocyte antigen 6 complex, locus H	2	10.7	20.781	2.4573e-10
IPI00361443	>IPI:IPI00361443.3|ENSEMBL:ENSRNOP00000038639|REFSEQ:NP_001129394;XP_001077932 Tax_Id=10116 Gene_Symbol=Ttll12 tubulin tyrosine ligase-like family, member 12	5	12.2	73.897	1.4387e-18
IPI00361820;IPI00947757	>IPI:IPI00361820.2|ENSEMBL:ENSRNOP00000032265|REFSEQ:NP_001099476 Tax_Id=10116 Gene_Symbol=Ube2k ubiquitin-conjugating enzyme E2K;>IPI:IPI00947757.1|ENSEMBL:ENSRNOP00000063747 Tax_Id=10116 Gene_Symbol=Ube2k 21 kDa protein	4	32	22.406	2.1533e-18
IPI00361821	>IPI:IPI00361821.1|SWISS-PROT:Q5U2U2|ENSEMBL:ENSRNOP00000002552|REFSEQ:NP_001008285 Tax_Id=10116 Gene_Symbol=Crkl Crk-like protein	1	5.6	33.865	0.00029929
IPI00362160	>IPI:IPI00362160.1|SWISS-PROT:Q4QRB4|ENSEMBL:ENSRNOP00000023452|REFSEQ:NP_640347 Tax_Id=10116 Gene_Symbol=Tubb3 Tubulin beta-3 chain	13	30.2	50.418	0		33;35;37;38		73;257;299;300
IPI00362184;IPI00950813	>IPI:IPI00362184.3|ENSEMBL:ENSRNOP00000026552 Tax_Id=10116 Gene_Symbol=Ipo4 119 kDa protein;>IPI:IPI00950813.1|ENSEMBL:ENSRNOP00000060494|REFSEQ:NP_001099508 Tax_Id=10116 Gene_Symbol=Ipo4 importin 4	3	3.7	119.09	7.2759e-08
IPI00362186;IPI00769095	>IPI:IPI00362186.4|REFSEQ:XP_237064 Tax_Id=10116 Gene_Symbol=RGD1310819 similar to Y59A8B.19;>IPI:IPI00769095.1|ENSEMBL:ENSRNOP00000040592|REFSEQ:XP_001057470 Tax_Id=10116 Gene_Symbol=RGD1310819 similar to Y59A8B.19	2	4.7	156.87	8.2983e-06
IPI00362310	>IPI:IPI00362310.1|ENSEMBL:ENSRNOP00000030171|REFSEQ:NP_001101598 Tax_Id=10116 Gene_Symbol=Chordc1 cysteine and histidine-rich domain (CHORD)-containing 1	1	4.5	37.361	4.7334e-17
IPI00362469	>IPI:IPI00362469.2|SWISS-PROT:P85971|ENSEMBL:ENSRNOP00000024827|REFSEQ:NP_001099536 Tax_Id=10116 Gene_Symbol=Pgls 6-phosphogluconolactonase	7	47.8	30.821	3.6514e-65
IPI00362631	>IPI:IPI00362631.1|SWISS-PROT:P0C5W1|TREMBL:B5DFH2|ENSEMBL:ENSRNOP00000025385|REFSEQ:NP_001099540 Tax_Id=10116 Gene_Symbol=Map1s Microtubule-associated protein 1S	5	7.9	102.8	7.2394e-16
IPI00362791	>IPI:IPI00362791.3|ENSEMBL:ENSRNOP00000026214|REFSEQ:NP_001101721 Tax_Id=10116 Gene_Symbol=Ubqln2 ubiquilin 2	1	2.5	67.259	4.7136e-07
IPI00362927	>IPI:IPI00362927.1|SWISS-PROT:Q5XIF6|ENSEMBL:ENSRNOP00000004797|REFSEQ:NP_001007005 Tax_Id=10116 Gene_Symbol=Tuba4a Tubulin alpha-4A chain	8	27	49.924	4.4996e-43
IPI00363265	>IPI:IPI00363265.3|SWISS-PROT:P48721|ENSEMBL:ENSRNOP00000026696|REFSEQ:NP_001094128 Tax_Id=10116 Gene_Symbol=Hspa9 Stress-70 protein, mitochondrial	3	5.3	73.857	5.1309e-08
IPI00363569;IPI00362341	>IPI:IPI00363569.3|ENSEMBL:ENSRNOP00000002579|REFSEQ:NP_001101794 Tax_Id=10116 Gene_Symbol=Ranbp1 RAN binding protein 1;>IPI:IPI00362341.2|REFSEQ:XP_001071048;XP_573294 Tax_Id=10116 Gene_Symbol=RGD1565297 similar to RAN binding protein 1	3	21.2	23.596	1.8882e-13
IPI00949517;IPI00363828	>IPI:IPI00949517.1|SWISS-PROT:Q4V7C7|ENSEMBL:ENSRNOP00000059909|REFSEQ:NP_112330 Tax_Id=10116 Gene_Symbol=Actr3 Actin-related protein 3;>IPI:IPI00363828.4|TREMBL:Q9ERF9|ENSEMBL:ENSRNOP00000004520 Tax_Id=10116 Gene_Symbol=Actr3 Actin-related protein 3	7	32.1	47.357	2.9561e-46
IPI00563876;IPI00563271;IPI00559053;IPI00560266;IPI00363874	>IPI:IPI00563876.3|ENSEMBL:ENSRNOP00000039047 Tax_Id=10116 Gene_Symbol=Enah 89 kDa protein;>IPI:IPI00563271.2|ENSEMBL:ENSRNOP00000040288 Tax_Id=10116 Gene_Symbol=Enah 87 kDa protein;>IPI:IPI00559053.2|ENSEMBL:ENSRNOP00000047986 Tax_Id=10116 Gene_Symbol=Ena	1	1.3	88.589	0.0054247
IPI00363952;IPI00948966	>IPI:IPI00363952.3|SWISS-PROT:Q5BJP9|ENSEMBL:ENSRNOP00000022552|REFSEQ:NP_001013099 Tax_Id=10116 Gene_Symbol=Phyhd1 Phytanoyl-CoA dioxygenase domain-containing protein 1;>IPI:IPI00948966.1|ENSEMBL:ENSRNOP00000059975 Tax_Id=10116 Gene_Symbol=Phyhd1 27 kDa p	1	3.4	32.553	0.028392	18		3
IPI00364072;IPI00777401	>IPI:IPI00364072.1|TREMBL:Q3B8P5|ENSEMBL:ENSRNOP00000027937|REFSEQ:NP_001094301 Tax_Id=10116 Gene_Symbol=Psmd8 proteasome 26S subunit, non-ATPase, 8;>IPI:IPI00777401.1|ENSEMBL:ENSRNOP00000055889 Tax_Id=10116 Gene_Symbol=- 28 kDa protein	1	4.2	39.877	1.7836e-05
IPI00780534;IPI00364134	>IPI:IPI00780534.1|ENSEMBL:ENSRNOP00000054251 Tax_Id=10116 Gene_Symbol=Nipsnap1 37 kDa protein;>IPI:IPI00364134.1|TREMBL:Q5EBA4|ENSEMBL:ENSRNOP00000011158|REFSEQ:NP_001094200 Tax_Id=10116 Gene_Symbol=Nipsnap1 4-nitrophenylphosphatase domain and non-neurona	1	2.8	37.338	0.005945
IPI00364152	>IPI:IPI00364152.5|ENSEMBL:ENSRNOP00000005170|REFSEQ:NP_001101837 Tax_Id=10116 Gene_Symbol=Smek2 SMEK homolog 2, suppressor of mek1	1	1.5	93.969	0.0026549
IPI00364311;IPI00947909;CON__Q3ZBD7	>IPI:IPI00364311.1|SWISS-PROT:Q6P6V0|ENSEMBL:ENSRNOP00000029515|REFSEQ:NP_997475 Tax_Id=10116 Gene_Symbol=Gpi Glucose-6-phosphate isomerase;>IPI:IPI00947909.1|ENSEMBL:ENSRNOP00000059217 Tax_Id=10116 Gene_Symbol=Gpi 39 kDa protein	9	24	62.826	1.6617e-106		85		437
IPI00364357	>IPI:IPI00364357.3|ENSEMBL:ENSRNOP00000022962|REFSEQ:NP_001099744 Tax_Id=10116 Gene_Symbol=Rlbp1 retinaldehyde binding protein 1	1	9.5	36.45	0.0023012
IPI00364474	>IPI:IPI00364474.1|ENSEMBL:ENSRNOP00000028838|REFSEQ:NP_001101244 Tax_Id=10116 Gene_Symbol=Itpa inosine triphosphatase	10	72.7	21.927	6.0053e-111
IPI00364514	>IPI:IPI00364514.3|TREMBL:B1WC18|ENSEMBL:ENSRNOP00000021826|REFSEQ:NP_001100077 Tax_Id=10116 Gene_Symbol=Podxl2 Podocalyxin-like 2	1	1.8	65.009	0.002271
IPI00764664;IPI00364603;IPI00896767;IPI00765782;IPI00767290;IPI00765468;IPI00768647;IPI00766592	>IPI:IPI00764664.3|TREMBL:B1WC50|ENSEMBL:ENSRNOP00000054193|REFSEQ:NP_001020803 Tax_Id=10116 Gene_Symbol=Ewsr1 RCG36110, isoform CRA_a;>IPI:IPI00364603.2|ENSEMBL:ENSRNOP00000012634|REFSEQ:XP_001065285 Tax_Id=10116 Gene_Symbol=Ewsr1 similar to Ewing sarcoma	1	2.1	68.742	4.9221e-08
IPI00364933;IPI00951292;IPI00951955	>IPI:IPI00364933.5|TREMBL:B5DF55|ENSEMBL:ENSRNOP00000038700|REFSEQ:NP_001102591 Tax_Id=10116 Gene_Symbol=Stam Signal transducing adaptor molecule (SH3 domain and ITAM motif) 1;>IPI:IPI00951292.1|ENSEMBL:ENSRNOP00000060980 Tax_Id=10116 Gene_Symbol=Stam 55 k	1	4.4	59.591	0.0031916
IPI00365217	>IPI:IPI00365217.1|SWISS-PROT:Q4KM73|ENSEMBL:ENSRNOP00000010318|REFSEQ:NP_001020826 Tax_Id=10116 Gene_Symbol=Cmpk1 UMP-CMP kinase 1	2	8.8	25.833	3.5426e-06
IPI00365389	>IPI:IPI00365389.2|ENSEMBL:ENSRNOP00000034339|REFSEQ:NP_001101930 Tax_Id=10116 Gene_Symbol=Hddc2 HD domain containing 2	1	8.5	22.988	2.6281e-07
IPI00365393	>IPI:IPI00365393.2|ENSEMBL:ENSRNOP00000034617|REFSEQ:NP_001101931 Tax_Id=10116 Gene_Symbol=Tppp tubulin polymerization promoting protein	10	43.1	23.546	4.3457e-233
IPI00365423;IPI00389636;IPI00947759	>IPI:IPI00365423.1|TREMBL:O35511;Q5XI34|ENSEMBL:ENSRNOP00000015019|REFSEQ:NP_476481 Tax_Id=10116 Gene_Symbol=Ppp2r1a Protein phosphatase 2 (Formerly 2A), regulatory subunit A (PR 65), alpha isoform, isoform CRA_a	34	67.9	65.322	0		86;87;88;89		180;350;489;528
IPI00365736;IPI00389954	>IPI:IPI00365736.3|SWISS-PROT:Q91Z79|ENSEMBL:ENSRNOP00000028142|REFSEQ:XP_001080725;XP_341857 Tax_Id=10116 Gene_Symbol=Ppfia3 similar to Liprin-alpha-3;>IPI:IPI00389954.2|ENSEMBL:ENSRNOP00000029330 Tax_Id=10116 Gene_Symbol=Ppfia3 116 kDa protein	8	7.2	149.93	6.0967e-26
IPI00365813;IPI00763738;IPI00421874;IPI00566850;IPI00563424;IPI00768849	>IPI:IPI00365813.3|ENSEMBL:ENSRNOP00000063408|REFSEQ:XP_216715 Tax_Id=10116 Gene_Symbol=RGD1565338 similar to Voltage-dependent anion-selective channel protein 1;>IPI:IPI00763738.1|REFSEQ:XP_001080145 Tax_Id=10116 Gene_Symbol=RGD1565338 similar to Voltage-	1	3.1	35.039	0.005344
IPI00365845;IPI00951393;IPI00779530	>IPI:IPI00365845.2|ENSEMBL:ENSRNOP00000006755|REFSEQ:NP_001100210 Tax_Id=10116 Gene_Symbol=Ppp2r5e protein phosphatase 2, regulatory subunit B, epsilon isoform;>IPI:IPI00951393.1|ENSEMBL:ENSRNOP00000060263 Tax_Id=10116 Gene_Symbol=Ppp2r5e 50 kDa protein;>	8	28.4	50.346	1.6878e-52		90		282
IPI00776530;IPI00365921	>IPI:IPI00776530.2|ENSEMBL:ENSRNOP00000053720 Tax_Id=10116 Gene_Symbol=- 98 kDa protein;>IPI:IPI00365921.3|ENSEMBL:ENSRNOP00000020026 Tax_Id=10116 Gene_Symbol=- 95 kDa protein	3	3.3	98.028	2.5191e-07
IPI00365929;IPI00564004;IPI00765077	>IPI:IPI00365929.1|SWISS-PROT:Q63081|REFSEQ:NP_001004442 Tax_Id=10116 Gene_Symbol=Pdia6 protein disulfide isomerase A6	6	17.1	48.76	1.5047e-99
IPI00365935;IPI00214669	>IPI:IPI00365935.3|SWISS-PROT:P83868|TREMBL:B2GV92|ENSEMBL:ENSRNOP00000003787|REFSEQ:NP_001124461 Tax_Id=10116 Gene_Symbol=Ptges3 Prostaglandin E synthase 3;>IPI:IPI00214669.3|TREMBL:Q5PQL9|ENSEMBL:ENSRNOP00000055283|REFSEQ:NP_001014294 Tax_Id=10116 Gene_S	2	10.6	18.721	0.00020038
IPI00896236;IPI00365944;IPI00392935;IPI00817070;IPI00870820	>IPI:IPI00896236.1|TREMBL:B2GV99|ENSEMBL:ENSRNOP00000061950 Tax_Id=10116 Gene_Symbol=Myl6 Myl6 protein;>IPI:IPI00365944.5|SWISS-PROT:Q64119|REFSEQ:NP_001094453 Tax_Id=10116 Gene_Symbol=Myl6l Myosin light polypeptide 6;>IPI:IPI00392935.3|ENSEMBL:ENSRNOP0000	1	10.5	17.013	4.7682e-05
IPI00365962;IPI00777004	>IPI:IPI00365962.1|TREMBL:Q5RJN0|ENSEMBL:ENSRNOP00000037256|REFSEQ:NP_001008525 Tax_Id=10116 Gene_Symbol=Ndufs7 NADH dehydrogenase (Ubiquinone) Fe-S protein 7, isoform CRA_d;>IPI:IPI00777004.2|ENSEMBL:ENSRNOP00000057446 Tax_Id=10116 Gene_Symbol=Ndufs7 25 k	2	21.6	23.945	7.758e-05
IPI00366048	>IPI:IPI00366048.4|ENSEMBL:ENSRNOP00000050996|REFSEQ:XP_001078254;XP_341932 Tax_Id=10116 Gene_Symbol=RGD1564195 similar to tumor suppressor candidate 5	1	3.9	36.717	0.00070153
IPI00366110;IPI00780387	>IPI:IPI00366110.3|ENSEMBL:ENSRNOP00000027978 Tax_Id=10116 Gene_Symbol=Nap1l4 47 kDa protein;>IPI:IPI00780387.1|SWISS-PROT:Q5U2Z3|ENSEMBL:ENSRNOP00000051745|REFSEQ:NP_001012170 Tax_Id=10116 Gene_Symbol=Nap1l4 Nucleosome assembly protein 1-like 4	5	15.4	47.303	1.0355e-17
IPI00366220	>IPI:IPI00366220.3|ENSEMBL:ENSRNOP00000008193|REFSEQ:NP_001100255 Tax_Id=10116 Gene_Symbol=Cpsf6 cleavage and polyadenylation specific factor 6	1	4.5	59.137	0.0029454
IPI00366293;IPI00952474	>IPI:IPI00366293.3|SWISS-PROT:P24329|ENSEMBL:ENSRNOP00000039338|REFSEQ:NP_036940 Tax_Id=10116 Gene_Symbol=Tst Thiosulfate sulfurtransferase;>IPI:IPI00952474.1|ENSEMBL:ENSRNOP00000000202 Tax_Id=10116 Gene_Symbol=Tst 33 kDa protein	9	36.4	33.406	2.4513e-69
IPI00366398	>IPI:IPI00366398.2|SWISS-PROT:Q641X8|ENSEMBL:ENSRNOP00000029790|REFSEQ:NP_001011990 Tax_Id=10116 Gene_Symbol=Eif3e Eukaryotic translation initiation factor 3 subunit E	2	3.8	52.22	0.000141
IPI00366405	>IPI:IPI00366405.2|TREMBL:B2GUZ9|ENSEMBL:ENSRNOP00000007528|REFSEQ:NP_001119739 Tax_Id=10116 Gene_Symbol=Fam49b Similar to 0910001A06Rik protein (Predicted), isoform CRA_a	4	17.6	36.776	1.9136e-17
IPI00949616;IPI00763779;IPI00366409	>IPI:IPI00949616.1|ENSEMBL:ENSRNOP00000059695|REFSEQ:NP_001128314 Tax_Id=10116 Gene_Symbol=Wdr67 WD repeat domain 67;>IPI:IPI00763779.1|REFSEQ:XP_001068039 Tax_Id=10116 Gene_Symbol=- similar to WD-repeat protein 67;>IPI:IPI00366409.3|ENSEMBL:ENSRNOP0000000	1	0.8	123.56	0.0020076
IPI00366416	>IPI:IPI00366416.2|ENSEMBL:ENSRNOP00000017067|REFSEQ:NP_001123963 Tax_Id=10116 Gene_Symbol=Cyc1 cytochrome c-1	6	25.2	35.434	8.0883e-56
IPI00366524	>IPI:IPI00366524.4|ENSEMBL:ENSRNOP00000019539|REFSEQ:XP_001072896 Tax_Id=10116 Gene_Symbol=Ube2q2 similar to ubiquitin-conjugating enzyme E2Q 2	1	3	65.907	4.9208e-06
IPI00567319;IPI00555214;IPI00564933;IPI00566640;IPI00767302;IPI00557035;IPI00565779;IPI00765570;IPI00564375;IPI00366734;IPI00561747;IPI00951778;IPI00949200;IPI00560103;IPI00780039;IPI00558265;IPI00561862;IPI00565587	>IPI:IPI00567319.3|ENSEMBL:ENSRNOP00000046511|REFSEQ:XP_001064776;XP_001074673 Tax_Id=10116 Gene_Symbol=LOC690521 similar to High mobility group protein 1;>IPI:IPI00555214.4|SWISS-PROT:P63159|TREMBL:B4F758|REFSEQ:NP_037095 Tax_Id=10116 Gene_Symbol=Hmgb1 Hi	1	3.7	24.991	0.0056478
IPI00366864	>IPI:IPI00366864.3|ENSEMBL:ENSRNOP00000043468|REFSEQ:NP_001101487 Tax_Id=10116 Gene_Symbol=Cmpk2 UMP-CMP kinase 2	1	2.9	50.113	0.0014241
IPI00366908	>IPI:IPI00366908.3|TREMBL:Q499R1|ENSEMBL:ENSRNOP00000022862|REFSEQ:XP_001062510;XP_001065844 Tax_Id=10116 Gene_Symbol=Ppp2r5d similar to delta isoform of regulatory subunit B56, protein phosphatase 2A isoform 1	5	15.7	76.601	6.7277e-15
IPI00367047	>IPI:IPI00367047.3|ENSEMBL:ENSRNOP00000026881|REFSEQ:NP_001129214 Tax_Id=10116 Gene_Symbol=Irgq immunity-related GTPase family, Q	12	34.3	59.259	4.9811e-58
IPI00562665;IPI00367134	>IPI:IPI00562665.1|SWISS-PROT:Q5U203-1|ENSEMBL:ENSRNOP00000027050 Tax_Id=10116 Gene_Symbol=Ube2f Isoform 1 of NEDD8-conjugating enzyme UBE2F;>IPI:IPI00367134.2|SWISS-PROT:Q5U203-2|ENSEMBL:ENSRNOP00000040354|REFSEQ:NP_001008382 Tax_Id=10116 Gene_Symbol=Ube2	2	17.8	21.08	6.6436e-06
IPI00367152;IPI00767651	>IPI:IPI00367152.1|SWISS-PROT:P19234|ENSEMBL:ENSRNOP00000016965|REFSEQ:NP_112326 Tax_Id=10116 Gene_Symbol=Ndufv2 NADH dehydrogenase [ubiquinone] flavoprotein 2, mitochondrial	3	13.7	27.378	2.8179e-40
IPI00367224;IPI00464836	>IPI:IPI00367224.3|TREMBL:Q6QI86|ENSEMBL:ENSRNOP00000039553|REFSEQ:NP_001014173 Tax_Id=10116 Gene_Symbol=Hdhd2 LRRG00122;>IPI:IPI00464836.3|SWISS-PROT:Q6AYR6|ENSEMBL:ENSRNOP00000024204 Tax_Id=10116 Gene_Symbol=Hdhd2 Haloacid dehalogenase-like hydrolase dom	2	7.6	42.475	6.7887e-10
IPI00367524;IPI00869931	>IPI:IPI00367524.3|ENSEMBL:ENSRNOP00000025682 Tax_Id=10116 Gene_Symbol=Napg 35 kDa protein;>IPI:IPI00869931.1|ENSEMBL:ENSRNOP00000061787|REFSEQ:NP_001100854 Tax_Id=10116 Gene_Symbol=Napg N-ethylmaleimide-sensitive factor attachment protein, gamma	7	24.4	34.659	1.2642e-78
IPI00367653;IPI00948855	>IPI:IPI00367653.4|ENSEMBL:ENSRNOP00000061412|REFSEQ:NP_001102287 Tax_Id=10116 Gene_Symbol=Snx12 sorting nexin 12;>IPI:IPI00948855.1|ENSEMBL:ENSRNOP00000005385 Tax_Id=10116 Gene_Symbol=Snx12 19 kDa protein	2	10.6	19.807	9.9533e-06
IPI00565909;IPI00367796;IPI00768804;IPI00766299	>IPI:IPI00565909.1|REFSEQ:XP_575208 Tax_Id=10116 Gene_Symbol=Fam98b similar to family with sequence similarity 98, member B;>IPI:IPI00367796.3|ENSEMBL:ENSRNOP00000056171|REFSEQ:XP_343884 Tax_Id=10116 Gene_Symbol=RGD1560464 similar to family with sequence s	2	10.4	45.513	1.3165e-06
IPI00367980;IPI00884592	>IPI:IPI00367980.4|ENSEMBL:ENSRNOP00000034343|REFSEQ:NP_001102947 Tax_Id=10116 Gene_Symbol=Dnal1 axonemal dynein light chain 1;>IPI:IPI00884592.1|TREMBL:B1WBZ0|REFSEQ:XP_001055831 Tax_Id=10116 Gene_Symbol=- similar to axonemal dynein light chain 1	1	10.5	21.503	6.481e-06
IPI00368053	>IPI:IPI00368053.2|SWISS-PROT:Q5I0D1|ENSEMBL:ENSRNOP00000010386|REFSEQ:NP_001014249 Tax_Id=10116 Gene_Symbol=Glod4 Glyoxalase domain-containing protein 4	4	17.4	33.267	1.6119e-26
IPI00368473;IPI00766825;IPI00763356	>IPI:IPI00368473.3|REFSEQ:XP_218972 Tax_Id=10116 Gene_Symbol=Numa1 similar to nuclear mitotic apparatus protein 1;>IPI:IPI00766825.1|TREMBL:Q4G051|ENSEMBL:ENSRNOP00000052124|REFSEQ:XP_001068093;XP_001068145 Tax_Id=10116 Gene_Symbol=Numa1 similar to nuclear	5	2.8	238.61	1.6133e-19
IPI00369195	>IPI:IPI00369195.3|ENSEMBL:ENSRNOP00000016195|REFSEQ:NP_001129343;XP_001075518 Tax_Id=10116 Gene_Symbol=Ppa2 pyrophosphatase (inorganic) 2	2	7.3	37.842	3.7605e-07
IPI00369235	>IPI:IPI00369235.2|ENSEMBL:ENSRNOP00000012720|REFSEQ:XP_001055264;XP_213235 Tax_Id=10116 Gene_Symbol=Pgp similar to pyridoxal (pyridoxine, vitamin B6) phosphatase	3	20.1	44.182	2.435e-08
IPI00369281	>IPI:IPI00369281.1|SWISS-PROT:Q5Q0T9|ENSEMBL:ENSRNOP00000026676|REFSEQ:NP_001009962 Tax_Id=10116 Gene_Symbol=Metrn Meteorin	1	6.5	31.353	0.015997	19;20;21		8;11;12
IPI00369350	>IPI:IPI00369350.3|SWISS-PROT:Q6PEC4|ENSEMBL:ENSRNOP00000007676|REFSEQ:NP_001007609 Tax_Id=10116 Gene_Symbol=Skp1 S-phase kinase-associated protein 1	6	35	18.672	3.4507e-25
IPI00369881	>IPI:IPI00369881.5|ENSEMBL:ENSRNOP00000015232|REFSEQ:XP_001055148;XP_347040 Tax_Id=10116 Gene_Symbol=Ube3c similar to ubiquitin protein ligase E3C	1	1.5	123.97	0.051103	22;23;24		140;151;152
IPI00370390	>IPI:IPI00370390.2|ENSEMBL:ENSRNOP00000026471|REFSEQ:NP_001101073 Tax_Id=10116 Gene_Symbol=Fbxl15 F-box and leucine-rich repeat protein 15	2	16.3	33.179	8.1833e-07
IPI00563088;IPI00370448;IPI00365284;IPI00949226;IPI00767350;IPI00950388;IPI00776650	>IPI:IPI00563088.2|ENSEMBL:ENSRNOP00000049629|REFSEQ:XP_001060756;XP_213569 Tax_Id=10116 Gene_Symbol=Eif4g1 similar to eukaryotic translation initiation factor 4, gamma 1 isoform a;>IPI:IPI00370448.4|ENSEMBL:ENSRNOP00000040698 Tax_Id=10116 Gene_Symbol=Eif4	2	1.1	175.7	2.7112e-05
IPI00650097;IPI00370596;IPI00758429;IPI00767638;IPI00554106;IPI00565330;IPI00564737	>IPI:IPI00650097.3|SWISS-PROT:P21775-1|ENSEMBL:ENSRNOP00000041776|REFSEQ:NP_036621 Tax_Id=10116 Gene_Symbol=Acaa1 acetyl-Coenzyme A acyltransferase 1;>IPI:IPI00370596.2|SWISS-PROT:P07871|REFSEQ:XP_001077387 Tax_Id=10116 Gene_Symbol=RGD1562373 3-ketoacyl-Co	4	10.6	44.825	4.4018e-14
IPI00370745	>IPI:IPI00370745.1|TREMBL:Q5U1Z9|ENSEMBL:ENSRNOP00000002134|REFSEQ:NP_001008287 Tax_Id=10116 Gene_Symbol=Mtx2 Metaxin 2	1	10.6	29.718	0.0013794
IPI00370828	>IPI:IPI00370828.4|ENSEMBL:ENSRNOP00000001305|REFSEQ:NP_001138312 Tax_Id=10116 Gene_Symbol=LOC689074 hypothetical protein LOC689074	1	1.7	137.02	0.00010036
IPI00371036;IPI00896755;IPI00951200	>IPI:IPI00371036.1|SWISS-PROT:P84817|ENSEMBL:ENSRNOP00000001924 Tax_Id=10116 Gene_Symbol=Fis1 Mitochondrial fission 1 protein;>IPI:IPI00896755.1|TREMBL:B2RZ80|ENSEMBL:ENSRNOP00000060173 Tax_Id=10116 Gene_Symbol=Fis1 Fis1 protein;>IPI:IPI00951200.1|ENSEMBL:	2	17.1	16.994	4.1651e-05
IPI00767805;IPI00371946;IPI00480687;IPI00767087	>IPI:IPI00767805.1|REFSEQ:XP_001061084 Tax_Id=10116 Gene_Symbol=LOC294446 similar to Myristoylated alanine-rich C-kinase substrate (MARCKS) (Protein kinase C substrate 80 kDa protein) isoform 2;>IPI:IPI00371946.3|ENSEMBL:ENSRNOP00000000707|REFSEQ:XP_001060	6	35.6	30.2	6.2748e-68
IPI00372080;IPI00776533;IPI00779094;IPI00950485	>IPI:IPI00372080.3|SWISS-PROT:Q5PPJ9|ENSEMBL:ENSRNOP00000057413 Tax_Id=10116 Gene_Symbol=Sh3glb2 Endophilin-B2;>IPI:IPI00776533.1|ENSEMBL:ENSRNOP00000023527 Tax_Id=10116 Gene_Symbol=Sh3glb2 44 kDa protein;>IPI:IPI00779094.2|ENSEMBL:ENSRNOP00000057411 Tax_I	2	5.7	44.852	3.8209e-08
IPI00763095;IPI00372136	>IPI:IPI00763095.1|REFSEQ:XP_001061003 Tax_Id=10116 Gene_Symbol=- similar to Protein C9orf126 homolog;>IPI:IPI00372136.2|ENSEMBL:ENSRNOP00000030689|REFSEQ:XP_001074743 Tax_Id=10116 Gene_Symbol=LOC690538 similar to Protein C9orf126 homolog	1	2.3	80.535	0.0012318
IPI00372407	>IPI:IPI00372407.3|TREMBL:B0BNM1|ENSEMBL:ENSRNOP00000025986|REFSEQ:NP_001099910 Tax_Id=10116 Gene_Symbol=Apoa1bp RCG62645, isoform CRA_b	5	23	30.89	1.9474e-12
IPI00372458;IPI00390981	>IPI:IPI00372458.3|TREMBL:B5DFK1;Q5BJV4|ENSEMBL:ENSRNOP00000008518|REFSEQ:NP_001128012 Tax_Id=10116 Gene_Symbol=Copa Copa protein;>IPI:IPI00390981.4|ENSEMBL:ENSRNOP00000031116 Tax_Id=10116 Gene_Symbol=Copa 52 kDa protein	1	1.1	138.36	4.7717e-06
IPI00553941;IPI00767190;IPI00372752;IPI00776711	>IPI:IPI00553941.3|ENSEMBL:ENSRNOP00000014246|REFSEQ:XP_001064375 Tax_Id=10116 Gene_Symbol=Ctnnd2 similar to Catenin delta-2;>IPI:IPI00767190.2|SWISS-PROT:O35116|ENSEMBL:ENSRNOP00000045121|REFSEQ:XP_001065606 Tax_Id=10116 Gene_Symbol=Ctnnd2 similar to Cate	1	0.8	133.83	0.0020136
IPI00372789	>IPI:IPI00372789.3|ENSEMBL:ENSRNOP00000012209|REFSEQ:XP_001069984;XP_215763 Tax_Id=10116 Gene_Symbol=Tnks1bp1 similar to tankyrase 1-binding protein of 182 kDa	1	0.9	180.01	0.0036061
IPI00372826;IPI00553921;IPI00557792;IPI00776911;IPI00392794;IPI00777894;IPI00389425	>IPI:IPI00372826.3|TREMBL:Q0ZFS8|ENSEMBL:ENSRNOP00000000627|REFSEQ:NP_001041372 Tax_Id=10116 Gene_Symbol=Sfrs3 Putative uncharacterized protein;>IPI:IPI00553921.2|REFSEQ:XP_001054598;XP_001054653;XP_001059807;XP_001059870 Tax_Id=10116 Gene_Symbol=Sfrs3-ps1	5	28	19.329	1.7247e-31
IPI00373076	>IPI:IPI00373076.1|ENSEMBL:ENSRNOP00000002727|REFSEQ:NP_001101788;XP_001058034;XP_001058095 Tax_Id=10116 Gene_Symbol=Atp6v1a ATPase, H+ transporting, lysosomal V1 subunit A	1	2.9	68.264	0.0050789
IPI00373214;IPI00764117	>IPI:IPI00373214.1|TREMBL:Q56R17|ENSEMBL:ENSRNOP00000014384|REFSEQ:NP_001014793 Tax_Id=10116 Gene_Symbol=Kpna4 Karyopherin alpha 4;>IPI:IPI00764117.1|REFSEQ:XP_001070056;XP_001079511 Tax_Id=10116 Gene_Symbol=LOC365232 similar to karyopherin (importin) alph	1	3.3	57.922	0.0003036
IPI00373218;IPI00201417;IPI00394245;IPI00372387;IPI00387949;IPI00561998;IPI00568033;IPI00778343;IPI00765327	>IPI:IPI00373218.3|SWISS-PROT:Q6DGG0|ENSEMBL:ENSRNOP00000035797|REFSEQ:NP_001004279 Tax_Id=10116 Gene_Symbol=Ppid 40 kDa peptidyl-prolyl cis-trans isomerase;>IPI:IPI00201417.3|REFSEQ:XP_001057061;XP_576630 Tax_Id=10116 Gene_Symbol=RGD1560149 similar to pep	15	39.5	40.765	2.2916e-108
IPI00373266;IPI00949364	>IPI:IPI00373266.3|ENSEMBL:ENSRNOP00000007777 Tax_Id=10116 Gene_Symbol=Rbm28 84 kDa protein;>IPI:IPI00949364.1|ENSEMBL:ENSRNOP00000059579|REFSEQ:NP_001101320 Tax_Id=10116 Gene_Symbol=Rbm28 RNA binding motif protein 28	2	2.8	83.942	0.00013587		91		176
IPI00555287;IPI00952273;IPI00373419	>IPI:IPI00555287.3|TREMBL:Q6XD99|ENSEMBL:ENSRNOP00000008210|REFSEQ:NP_001013148 Tax_Id=10116 Gene_Symbol=Sptbn1 Non-erythroid spectrin beta;>IPI:IPI00952273.1|TREMBL:Q5D002|ENSEMBL:ENSRNOP00000061462 Tax_Id=10116 Gene_Symbol=Sptbn1 Sptbn1 protein;>IPI:IPI0	7	4.4	274.06	1.3049e-23
IPI00373549	>IPI:IPI00373549.2|ENSEMBL:ENSRNOP00000012195|REFSEQ:NP_001100753 Tax_Id=10116 Gene_Symbol=Slitrk1 SLIT and NTRK-like family, member 1	1	2	77.798	0.00254
IPI00373587	>IPI:IPI00373587.3|TREMBL:B2RYQ2|ENSEMBL:ENSRNOP00000024914|REFSEQ:NP_001102047 Tax_Id=10116 Gene_Symbol=Ppp2r4 Protein phosphatase 2A, regulatory subunit B	2	12.1	36.617	0.0016592
IPI00373722;IPI00766057;IPI00214242	>IPI:IPI00373722.4|ENSEMBL:ENSRNOP00000014859|REFSEQ:XP_001075101;XP_224534 Tax_Id=10116 Gene_Symbol=Ipo5 similar to RAN binding protein 5	19	27	123.7	1.4063e-109
IPI00382192	>IPI:IPI00382192.1|TREMBL:Q7TP13|ENSEMBL:ENSRNOP00000022851|REFSEQ:NP_001012057;XP_001052974;XP_001052975 Tax_Id=10116 Gene_Symbol=Gpt2 Cc2-5	1	1.3	86.817	0.032792	25		592
IPI00382233;IPI00480766	>IPI:IPI00382233.1|TREMBL:Q7TP61|ENSEMBL:ENSRNOP00000059561 Tax_Id=10116 Gene_Symbol=Acat2 Ab2-076;>IPI:IPI00480766.1|SWISS-PROT:Q5XI22|ENSEMBL:ENSRNOP00000026003|REFSEQ:NP_001006996 Tax_Id=10116 Gene_Symbol=Acat2 Acetyl-CoA acetyltransferase, cytosolic	1	2.7	103.31	0.0001463
IPI00382235	>IPI:IPI00382235.1|TREMBL:Q7TP64|ENSEMBL:ENSRNOP00000050907|REFSEQ:NP_001041430 Tax_Id=10116 Gene_Symbol=LOC501038 Ab2-060	1	16.5	12.884	0.039306	26		10
IPI00382315	>IPI:IPI00382315.3|TREMBL:Q7TNM3;Q7TNM4;Q7TQ25|ENSEMBL:ENSRNOP00000018892|REFSEQ:NP_001005898 Tax_Id=10116 Gene_Symbol=Omg oligodendrocyte myelin glycoprotein	7	16.7	49.58	6.7075e-40
IPI00387771;IPI00559637;IPI00569436	>IPI:IPI00387771.6|SWISS-PROT:P10111|ENSEMBL:ENSRNOP00000009179;ENSRNOP00000009407|REFSEQ:NP_058797 Tax_Id=10116 Gene_Symbol=Ppia Peptidyl-prolyl cis-trans isomerase A;>IPI:IPI00559637.1|ENSEMBL:ENSRNOP00000043488 Tax_Id=10116 Gene_Symbol=- Protein	9	54.3	17.874	6.6894e-209		92		142
IPI00388104	>IPI:IPI00388104.3|TREMBL:Q5FVK7|ENSEMBL:ENSRNOP00000016618|REFSEQ:NP_001093117;XP_001072179 Tax_Id=10116 Gene_Symbol=LOC685045;LOC684848 hypothetical protein LOC685045	1	19.8	9.0303	0.0001255
IPI00388209	>IPI:IPI00388209.2|TREMBL:B1WC34|ENSEMBL:ENSRNOP00000018009|REFSEQ:NP_001100276 Tax_Id=10116 Gene_Symbol=Prkcsh Protein kinase C substrate 80K-H (Predicted), isoform CRA_b	5	9.1	59.218	5.0895e-23
IPI00388289	>IPI:IPI00388289.2|SWISS-PROT:Q8CFN2-2|ENSEMBL:ENSRNOP00000018118 Tax_Id=10116 Gene_Symbol=Cdc42 Isoform 2 of Cell division control protein 42 homolog	6	33	21.282	1.1473e-29
IPI00388914	>IPI:IPI00388914.3|ENSEMBL:ENSRNOP00000048230|REFSEQ:NP_001101658 Tax_Id=10116 Gene_Symbol=Plxnb1 plexin B1	3	2.3	231.81	1.3684e-05
IPI00391544	>IPI:IPI00391544.2|SWISS-PROT:Q5U2Q3|ENSEMBL:ENSRNOP00000014496|REFSEQ:NP_001014228 Tax_Id=10116 Gene_Symbol=RGD1309534 Ester hydrolase C11orf54 homolog	5	22.2	34.993	5.8095e-19
IPI00391854;IPI00215134;IPI00565441;IPI00194959;IPI00471607;IPI00194958	>IPI:IPI00391854.2|SWISS-PROT:Q05140-2|ENSEMBL:ENSRNOP00000031768 Tax_Id=10116 Gene_Symbol=Snap91 Isoform Short of Clathrin coat assembly protein AP180;>IPI:IPI00215134.1|SWISS-PROT:Q05140-1|REFSEQ:NP_113916 Tax_Id=10116 Gene_Symbol=Snap91 Isoform Long of	13	23.9	91.43	1.6313e-139
IPI00392568	>IPI:IPI00392568.2|ENSEMBL:ENSRNOP00000033735|REFSEQ:XP_001066529;XP_001068200 Tax_Id=10116 Gene_Symbol=LOC688922 similar to Insulin-induced gene 1 protein	1	7.5	27.467	0.001635
IPI00394032;IPI00777489;IPI00950755;IPI00565903	>IPI:IPI00394032.4|ENSEMBL:ENSRNOP00000004796 Tax_Id=10116 Gene_Symbol=Tom1l2 56 kDa protein;>IPI:IPI00777489.2|ENSEMBL:ENSRNOP00000054935 Tax_Id=10116 Gene_Symbol=Tom1l2 53 kDa protein;>IPI:IPI00950755.1|ENSEMBL:ENSRNOP00000062810 Tax_Id=10116 Gene_Symbol	3	6.3	55.644	1.8614e-15
IPI00394488	>IPI:IPI00394488.2|TREMBL:Q5RK08|ENSEMBL:ENSRNOP00000030538|REFSEQ:NP_001017486 Tax_Id=10116 Gene_Symbol=Gbas Glioblastoma amplified sequence	2	10	32.941	5.273e-06
IPI00417377;IPI00565786;IPI00395311;IPI00781481;IPI00569248;IPI00561533	>IPI:IPI00417377.1|TREMBL:Q6PW34|ENSEMBL:ENSRNOP00000005548|REFSEQ:NP_037282 Tax_Id=10116 Gene_Symbol=Nrcam Neuronal cell adhesion molecule long isoform Nc17;>IPI:IPI00565786.3|TREMBL:Q6QRP0|ENSEMBL:ENSRNOP00000051127 Tax_Id=10116 Gene_Symbol=Nrcam Neurona	6	6.9	143.14	9.3923e-20
IPI00400573	>IPI:IPI00400573.1|SWISS-PROT:Q6P9T8|ENSEMBL:ENSRNOP00000013863|REFSEQ:NP_954525 Tax_Id=10116 Gene_Symbol=Tubb2c Tubulin beta-2C chain	23	70.1	49.8	0		34;35;36;37;38;93		73;257;267;299;300;330
IPI00400615;IPI00369349	>IPI:IPI00400615.1|SWISS-PROT:Q6PCU2|ENSEMBL:ENSRNOP00000016495|REFSEQ:NP_942040 Tax_Id=10116 Gene_Symbol=Atp6v1e1 V-type proton ATPase subunit E 1	7	31.9	26.128	3.0556e-25
IPI00400748	>IPI:IPI00400748.1|SWISS-PROT:Q6P4Z6|ENSEMBL:ENSRNOP00000019640|REFSEQ:NP_955437 Tax_Id=10116 Gene_Symbol=Lcmt1 Leucine carboxyl methyltransferase 1	1	5.4	38.33	4.5698e-06
IPI00417750	>IPI:IPI00417750.3|SWISS-PROT:Q75Q39|ENSEMBL:ENSRNOP00000002238|REFSEQ:NP_997684 Tax_Id=10116 Gene_Symbol=Tomm70a Mitochondrial import receptor subunit TOM70	1	3	67.444	0.00013738
IPI00421395;IPI00766649	>IPI:IPI00421395.1|TREMBL:Q6QI16|ENSEMBL:ENSRNOP00000049155|REFSEQ:NP_001041339 Tax_Id=10116 Gene_Symbol=RGD1304704 LRRGT00192;>IPI:IPI00766649.1|ENSEMBL:ENSRNOP00000000382 Tax_Id=10116 Gene_Symbol=RGD1304704 28 kDa protein	4	18.6	33.824	1.2028e-20
IPI00421428;IPI00231506;IPI00781570	>IPI:IPI00421428.9|SWISS-PROT:P25113|REFSEQ:NP_445742 Tax_Id=10116 Gene_Symbol=Pgam1 Phosphoglycerate mutase 1	8	51.2	28.832	1.6889e-43		94		77
IPI00421513	>IPI:IPI00421513.8|SWISS-PROT:P13221|ENSEMBL:ENSRNOP00000022309|REFSEQ:NP_036703 Tax_Id=10116 Gene_Symbol=Got1 Aspartate aminotransferase, cytoplasmic	5	24.9	46.428	4.4809e-12
IPI00421539;IPI00950672	>IPI:IPI00421539.3|SWISS-PROT:Q9ER34|ENSEMBL:ENSRNOP00000029144|REFSEQ:NP_077374 Tax_Id=10116 Gene_Symbol=Aco2 Aconitate hydratase, mitochondrial;>IPI:IPI00950672.1|ENSEMBL:ENSRNOP00000059782 Tax_Id=10116 Gene_Symbol=Aco2 85 kDa protein	9	17.7	85.432	2.3748e-55
IPI00421609;IPI00776756;IPI00767226	>IPI:IPI00421609.1|TREMBL:Q6JP77|ENSEMBL:ENSRNOP00000017617|REFSEQ:NP_001001801 Tax_Id=10116 Gene_Symbol=Akap7 AKAP18 delta isoform;>IPI:IPI00776756.2|ENSEMBL:ENSRNOP00000058030 Tax_Id=10116 Gene_Symbol=Akap7 39 kDa protein;>IPI:IPI00767226.1|REFSEQ:XP_001	2	5.7	39.417	3.9164e-05
IPI00421610	>IPI:IPI00421610.3|SWISS-PROT:Q711G3|TREMBL:B5DER3|ENSEMBL:ENSRNOP00000009824|REFSEQ:NP_001094010 Tax_Id=10116 Gene_Symbol=Iah1 Isoamyl acetate-hydrolyzing esterase 1 homolog	9	57	28.004	4.8369e-77
IPI00421899;IPI00557186	>IPI:IPI00421899.1|SWISS-PROT:Q6Q0N1|ENSEMBL:ENSRNOP00000021400|REFSEQ:NP_001010920 Tax_Id=10116 Gene_Symbol=Cndp2 Cytosolic non-specific dipeptidase;>IPI:IPI00557186.1|ENSEMBL:ENSRNOP00000050223 Tax_Id=10116 Gene_Symbol=Cndp2 44 kDa protein	4	12.8	52.693	1.6699e-11
IPI00421916	>IPI:IPI00421916.1|SWISS-PROT:Q6IRE4|ENSEMBL:ENSRNOP00000018194|REFSEQ:NP_853659 Tax_Id=10116 Gene_Symbol=Tsg101 Tumor susceptibility gene 101 protein	2	9	44.077	4.3189e-06
IPI00780227;IPI00422092;IPI00764687;IPI00370158	>IPI:IPI00780227.1|ENSEMBL:ENSRNOP00000057449 Tax_Id=10116 Gene_Symbol=Rac1 23 kDa protein;>IPI:IPI00422092.1|SWISS-PROT:Q6RUV5|TREMBL:Q923X0|ENSEMBL:ENSRNOP00000001417|REFSEQ:NP_599193 Tax_Id=10116 Gene_Symbol=Rac1 Ras-related C3 botulinum toxin substrate	4	19.4	23.436	2.1937e-17
IPI00454539;IPI00464791	>IPI:IPI00454539.1|SWISS-PROT:Q6PTT0 Tax_Id=10116 Gene_Symbol=Acy1 Aminoacylase-1B;>IPI:IPI00464791.5|SWISS-PROT:Q6AYS7|ENSEMBL:ENSRNOP00000015852|REFSEQ:NP_001005383 Tax_Id=10116 Gene_Symbol=Acy1 Aminoacylase-1A	1	5.6	45.822	2.5383e-05
IPI00471687;IPI00464535	>IPI:IPI00471687.1|SWISS-PROT:Q6AXS5-1|ENSEMBL:ENSRNOP00000009503 Tax_Id=10116 Gene_Symbol=Serbp1 Isoform 1 of Plasminogen activator inhibitor 1 RNA-binding protein;>IPI:IPI00464535.1|SWISS-PROT:Q6AXS5-2|REFSEQ:NP_659554 Tax_Id=10116 Gene_Symbol=Serbp1 Iso	1	3.9	44.754	0.0044751
IPI00464718	>IPI:IPI00464718.1|TREMBL:B6DTP5;Q6AYI1|ENSEMBL:ENSRNOP00000041663|REFSEQ:NP_001007614 Tax_Id=10116 Gene_Symbol=Ddx5 Ddx5	2	4.1	69.238	2.4788e-09
IPI00464777;IPI00763296;IPI00782728;IPI00777990	>IPI:IPI00464777.1|SWISS-PROT:Q6AYR2|ENSEMBL:ENSRNOP00000052104|REFSEQ:NP_001013945 Tax_Id=10116 Gene_Symbol=Ndrg3 Protein NDRG3;>IPI:IPI00763296.1|REFSEQ:XP_001054826 Tax_Id=10116 Gene_Symbol=LOC679885 similar to N-myc downstream regulated gene 3;>IPI:IPI	1	5.9	41.506	0.0019763
IPI00464805;IPI00608171;IPI00558998;IPI00464574;IPI00557468;IPI00780141;IPI00568045;IPI00197192;IPI00555167;IPI00366708;IPI00777998;IPI00765533;IPI00779737;IPI00765604;IPI00766991;IPI00763048	>IPI:IPI00464805.2|TREMBL:Q6AYU2;Q6AYU5|ENSEMBL:ENSRNOP00000052173|REFSEQ:NP_001013241 Tax_Id=10116 Gene_Symbol=Pcbp2 Poly(RC) binding protein 2;>IPI:IPI00608171.1|TREMBL:Q4V8F6 Tax_Id=10116 Gene_Symbol=Pcbp2 Pcbp2 protein;>IPI:IPI00558998.3|ENSEMBL:ENSRNO	5	17	38.58	9.203e-46
IPI00767147;IPI00464815;IPI00951317;IPI00782342;IPI00387816;IPI00557049;IPI00565703;IPI00388191;IPI00947869;IPI00777730;IPI00951666;IPI00562524;IPI00948585	>IPI:IPI00767147.1|REFSEQ:XP_001067222 Tax_Id=10116 Gene_Symbol=Eno1-ps1 similar to Alpha-enolase;>IPI:IPI00464815.11|SWISS-PROT:P04764|TREMBL:Q5BJ93;Q5EB49|ENSEMBL:ENSRNOP00000024106|REFSEQ:NP_001103378;NP_036686 Tax_Id=10116 Gene_Symbol=Eno1 Alpha-enolas	17	39	53.923	2.255e-274
IPI00470288	>IPI:IPI00470288.4|SWISS-PROT:P07335|ENSEMBL:ENSRNOP00000015122|REFSEQ:NP_036661 Tax_Id=10116 Gene_Symbol=Ckb Creatine kinase B-type	23	82.2	42.725	0		95;96;97;98;99;100		179;207;272;352;363;377
IPI00470317	>IPI:IPI00470317.5|SWISS-PROT:Q68FR6|ENSEMBL:ENSRNOP00000027305|REFSEQ:NP_001004223 Tax_Id=10116 Gene_Symbol=Eef1g Elongation factor 1-gamma	6	16.9	50.06	5.6311e-23
IPI00475480;IPI00471526	>IPI:IPI00475480.3|ENSEMBL:ENSRNOP00000040819|REFSEQ:XP_001065560;XP_232745 Tax_Id=10116 Gene_Symbol=Sfn similar to 14-3-3 protein sigma;>IPI:IPI00471526.3|TREMBL:Q5EBB0;Q68FS0|REFSEQ:NP_001013963 Tax_Id=10116 Gene_Symbol=LOC298795 Similar to 14-3-3 protei	4	9.8	36.856	4.1032e-45		59		308
IPI00471529;IPI00947968	>IPI:IPI00471529.1|SWISS-PROT:Q68FS3|ENSEMBL:ENSRNOP00000006366|REFSEQ:NP_001012222 Tax_Id=10116 Gene_Symbol=Fbxo7 F-box only protein 7;>IPI:IPI00947968.1|ENSEMBL:ENSRNOP00000061937 Tax_Id=10116 Gene_Symbol=Fbxo7 49 kDa protein	1	3.6	57.56	0.0042608
IPI00471757;IPI00948998;IPI00782347	>IPI:IPI00471757.1|SWISS-PROT:Q66H12|ENSEMBL:ENSRNOP00000060590|REFSEQ:NP_001012120 Tax_Id=10116 Gene_Symbol=Naga Alpha-N-acetylgalactosaminidase;>IPI:IPI00948998.1|ENSEMBL:ENSRNOP00000011045 Tax_Id=10116 Gene_Symbol=Naga 47 kDa protein;>IPI:IPI00782347.2|	1	2.7	46.871	5.0791e-05
IPI00471835;IPI00779326	>IPI:IPI00471835.1|SWISS-PROT:Q66HA8|ENSEMBL:ENSRNOP00000001201|REFSEQ:NP_001011901 Tax_Id=10116 Gene_Symbol=Hsph1 Heat shock protein 105 kDa;>IPI:IPI00779326.2|ENSEMBL:ENSRNOP00000057971 Tax_Id=10116 Gene_Symbol=Hsph1 Protein	7	8.3	96.417	4.5826e-74
IPI00471901;IPI00952004	>IPI:IPI00471901.3|SWISS-PROT:P18484|TREMBL:Q66HM2|ENSEMBL:ENSRNOP00000060992|REFSEQ:NP_112270 Tax_Id=10116 Gene_Symbol=Ap2a2 Adaptor-related protein complex 2, alpha 2 subunit;>IPI:IPI00952004.1|ENSEMBL:ENSRNOP00000026738 Tax_Id=10116 Gene_Symbol=Ap2a2 10	1	3	104.17	0.0029565
IPI00475639	>IPI:IPI00475639.4|SWISS-PROT:P85108|ENSEMBL:ENSRNOP00000023611|REFSEQ:NP_001102589 Tax_Id=10116 Gene_Symbol=Tubb2a Tubulin beta-2A chain	23	71.9	49.906	0		33;34;35;36;37;38;101		73;257;267;293;299;300;330
IPI00475676;IPI00921682	>IPI:IPI00475676.4|SWISS-PROT:P0C2X9|ENSEMBL:ENSRNOP00000025090 Tax_Id=10116 Gene_Symbol=LOC641316 Delta-1-pyrroline-5-carboxylate dehydrogenase, mitochondrial;>IPI:IPI00921682.2|TREMBL:B4F768|ENSEMBL:ENSRNOP00000025000|REFSEQ:NP_001128170 Tax_Id=10116 Gen	2	6.6	61.868	1.1359e-15
IPI00475835;IPI00560275;IPI00777198	>IPI:IPI00475835.3|SWISS-PROT:O08651|ENSEMBL:ENSRNOP00000053019|REFSEQ:NP_113808 Tax_Id=10116 Gene_Symbol=Phgdh D-3-phosphoglycerate dehydrogenase	7	21	56.493	1.5153e-35
IPI00476630;IPI00767856	>IPI:IPI00476630.2|ENSEMBL:ENSRNOP00000018225 Tax_Id=10116 Gene_Symbol=RGD1308350 132 kDa protein;>IPI:IPI00767856.2|TREMBL:Q5I0K2|ENSEMBL:ENSRNOP00000032170|REFSEQ:XP_001072750 Tax_Id=10116 Gene_Symbol=RGD1308350 similar to formin 3 CG33556-PA	1	1.2	131.63	5.2807e-06
IPI00476899;IPI00557435	>IPI:IPI00476899.1|TREMBL:B5DEN5|ENSEMBL:ENSRNOP00000036882|REFSEQ:NP_001102269 Tax_Id=10116 Gene_Symbol=Eef1b2 Eukaryotic translation elongation factor 1 beta 2;>IPI:IPI00557435.2|ENSEMBL:ENSRNOP00000051491 Tax_Id=10116 Gene_Symbol=- 24 kDa protein	2	7.1	24.675	0.00069379
IPI00515845;IPI00949208	>IPI:IPI00515845.3|SWISS-PROT:Q5PQN0|REFSEQ:NP_001019542 Tax_Id=10116 Gene_Symbol=Ncald Neurocalcin-delta	6	38.3	22.245	4.1959e-27
IPI00780788;IPI00551569;IPI00203440	>IPI:IPI00780788.2|ENSEMBL:ENSRNOP00000053772 Tax_Id=10116 Gene_Symbol=Atp1b2 33 kDa protein;>IPI:IPI00551569.1|TREMBL:Q5M9H4|ENSEMBL:ENSRNOP00000015076|REFSEQ:NP_036639 Tax_Id=10116 Gene_Symbol=Atp1b2 Na+/K+ -ATPase beta 2 subunit;>IPI:IPI00203440.1|SWISS	5	14.7	33.105	5.7278e-21
IPI00553918	>IPI:IPI00553918.1|SWISS-PROT:Q5GFD9|REFSEQ:NP_001012235 Tax_Id=10116 Gene_Symbol=Impact Protein IMPACT	9	43.5	35.995	4.5203e-130
IPI00554039;IPI00555252;IPI00769218;IPI00567177;IPI00559898;IPI00557715;IPI00776492;IPI00567818;IPI00362452;IPI00767807;IPI00388302;IPI00765892;IPI00564034;IPI00373541;IPI00390542;IPI00656375;IPI00569815;IPI00558018;IPI00370520;IPI00393046;IPI00564015;IPI00566322;IPI00363402;IPI00559057;IPI00361815;IPI00763566;IPI00765735;IPI00947956;IPI00763753;IPI00568707;IPI00766144;IPI00192409;IPI00950430;IPI…	>IPI:IPI00554039.1|REFSEQ:XP_576394 Tax_Id=10116 Gene_Symbol=RGD1565368 similar to glyceraldehyde-3-phosphate dehydrogenase;>IPI:IPI00555252.3|SWISS-PROT:P04797|TREMBL:C8CHS7;Q0QEU1|ENSEMBL:ENSRNOP00000040878|REFSEQ:NP_058704;XP_001059327;XP_001062726 Tax_	6	26.1	35.783	6.2342e-72
IPI00555166;IPI00193445;IPI00188313;IPI00896197	>IPI:IPI00555166.1|TREMBL:Q5BJT9|ENSEMBL:ENSRNOP00000044253|REFSEQ:NP_001012756 Tax_Id=10116 Gene_Symbol=Ckmt1 Creatine kinase, mitochondrial 1, ubiquitous;>IPI:IPI00193445.1|SWISS-PROT:P25809 Tax_Id=10116 Gene_Symbol=Ckmt1 Creatine kinase U-type, mitochon	11	39.7	46.961	9.0787e-121		102		108
IPI00555171	>IPI:IPI00555171.3|SWISS-PROT:Q5XFX0|ENSEMBL:ENSRNOP00000011208|REFSEQ:NP_001013145 Tax_Id=10116 Gene_Symbol=Tagln2 Transgelin-2	9	56.8	22.393	1.1931e-104
IPI00555187	>IPI:IPI00555187.2|SWISS-PROT:Q08163|ENSEMBL:ENSRNOP00000018711|REFSEQ:NP_071778 Tax_Id=10116 Gene_Symbol=Cap1 Adenylyl cyclase-associated protein 1	2	8.6	51.588	7.857e-21
IPI00555213	>IPI:IPI00555213.1|SWISS-PROT:Q5U318|ENSEMBL:ENSRNOP00000009049|REFSEQ:NP_001013249 Tax_Id=10116 Gene_Symbol=Pea15a Astrocytic phosphoprotein PEA-15	1	17.7	15.04	7.1938e-15
IPI00555312;IPI00948363;IPI00361908;IPI00951390	>IPI:IPI00555312.3|SWISS-PROT:Q63797 Tax_Id=10116 Gene_Symbol=Psme1 Proteasome activator complex subunit 1;>IPI:IPI00948363.1|TREMBL:Q6P9V7|ENSEMBL:ENSRNOP00000025887|REFSEQ:NP_058960 Tax_Id=10116 Gene_Symbol=Psme1 RCG23530;>IPI:IPI00361908.3|ENSEMBL:ENSRN	2	12.4	28.577	6.6605e-13
IPI00557167;IPI00949293	>IPI:IPI00557167.2|TREMBL:B2RZA9|ENSEMBL:ENSRNOP00000050143 Tax_Id=10116 Gene_Symbol=- Ubiquitin carrier protein;>IPI:IPI00949293.1|ENSEMBL:ENSRNOP00000062836 Tax_Id=10116 Gene_Symbol=- 18 kDa protein	10	71.4	17.861	1.889e-123
IPI00559980	>IPI:IPI00559980.2|ENSEMBL:ENSRNOP00000037883 Tax_Id=10116 Gene_Symbol=- 73 kDa protein	1	2	73.337	0.0004065
IPI00560533;IPI00951911	>IPI:IPI00560533.3|SWISS-PROT:P27605|ENSEMBL:ENSRNOP00000043388|REFSEQ:NP_036715 Tax_Id=10116 Gene_Symbol=Hprt1 Hypoxanthine-guanine phosphoribosyltransferase;>IPI:IPI00951911.1|TREMBL:Q6LDG5|ENSEMBL:ENSRNOP00000062740 Tax_Id=10116 Gene_Symbol=Hprt1 Hypoxa	8	46.8	24.477	1.4543e-74
IPI00561103	>IPI:IPI00561103.3|ENSEMBL:ENSRNOP00000046390 Tax_Id=10116 Gene_Symbol=- Protein	8	25.9	44.852	1.5296e-63
IPI00562679	>IPI:IPI00562679.1|ENSEMBL:ENSRNOP00000045885 Tax_Id=10116 Gene_Symbol=- 46 kDa protein	1	1.8	45.863	0.0062436
IPI00562798;IPI00950048;IPI00949444	>IPI:IPI00562798.1|ENSEMBL:ENSRNOP00000027384 Tax_Id=10116 Gene_Symbol=Sirt2 43 kDa protein;>IPI:IPI00950048.1|SWISS-PROT:Q5RJQ4|ENSEMBL:ENSRNOP00000059450|REFSEQ:NP_001008369 Tax_Id=10116 Gene_Symbol=Sirt2 NAD-dependent deacetylase sirtuin-2;>IPI:IPI00949	9	27.9	43.026	9.5087e-158
IPI00563554	>IPI:IPI00563554.2|SWISS-PROT:Q4V7B0|ENSEMBL:ENSRNOP00000020660|REFSEQ:XP_575114 Tax_Id=10116 Gene_Symbol=LOC499781 similar to CG17122-PA	1	1.1	74.809	0.0032887
IPI00563613;IPI00948012	>IPI:IPI00563613.1|TREMBL:O70474|ENSEMBL:ENSRNOP00000027768 Tax_Id=10116 Gene_Symbol=Ncan Neurocan;>IPI:IPI00948012.1|SWISS-PROT:P55067|ENSEMBL:ENSRNOP00000062123|REFSEQ:NP_113841 Tax_Id=10116 Gene_Symbol=Ncan Neurocan core protein	6	5.3	136.25	2.1138e-19
IPI00954691;IPI00569279;IPI00566481	>IPI:IPI00954691.1|SWISS-PROT:P0CC09|ENSEMBL:ENSRNOP00000039333;ENSRNOP00000042744|REFSEQ:XP_001062026;XP_001062079;XP_001073395;XP_345256 Tax_Id=10116 Gene_Symbol=LOC682560;Hist2h2aa3;LOC690131 Histone H2A type 2-A;>IPI:IPI00569279.1|ENSEMBL:ENSRNOP000000	2	36.9	14.095	3.7527e-06
IPI00567916;IPI00212708	>IPI:IPI00567916.3|SWISS-PROT:Q9QX79|ENSEMBL:ENSRNOP00000041439|REFSEQ:NP_445800 Tax_Id=10116 Gene_Symbol=Fetub Fetuin-B;>IPI:IPI00212708.2|TREMBL:Q6IRS6|ENSEMBL:ENSRNOP00000051504 Tax_Id=10116 Gene_Symbol=Fetub Fetub protein	3	13.2	41.532	3.0178e-06
IPI00767837;IPI00607140;IPI00391695	>IPI:IPI00767837.1|SWISS-PROT:Q9QZA2|ENSEMBL:ENSRNOP00000012114|REFSEQ:XP_001076624 Tax_Id=10116 Gene_Symbol=Pdcd6ip Programmed cell death 6-interacting protein;>IPI:IPI00607140.3|REFSEQ:NP_001025081 Tax_Id=10116 Gene_Symbol=Pdcd6ip programmed cell death 6	4	7.6	96.63	8.3144e-18
IPI00734686;IPI00209908	>IPI:IPI00734686.2|TREMBL:Q8SEZ5|REFSEQ:YP_665632 Tax_Id=10116 Gene_Symbol=Mt-co2 cytochrome c oxidase subunit II;>IPI:IPI00209908.1|SWISS-PROT:P00406|TREMBL:Q37652;Q5UAJ6|REFSEQ:AP_004895 Tax_Id=10116 Gene_Symbol=Mt-co2 Cytochrome c oxidase subunit 2	4	23.3	25.928	1.3743e-58		103;104		146;152
IPI00763341	>IPI:IPI00763341.1|ENSEMBL:ENSRNOP00000051957|REFSEQ:XP_001071433 Tax_Id=10116 Gene_Symbol=Ankrd60 similar to chromosome 20 open reading frame 86	1	8.6	23.304	0.016835	27		8
IPI00763427	>IPI:IPI00763427.1|ENSEMBL:ENSRNOP00000036336|REFSEQ:NP_001129138 Tax_Id=10116 Gene_Symbol=Lrrc47 leucine rich repeat containing 47	8	27.4	63.53	1.4001e-32
IPI00763599;IPI00884589;IPI00884576;IPI00203846	>IPI:IPI00763599.2|ENSEMBL:ENSRNOP00000005372|REFSEQ:NP_001128339;XP_001055266 Tax_Id=10116 Gene_Symbol=R3hdm1 R3H domain containing 1;>IPI:IPI00884589.1|TREMBL:A9CMB1|REFSEQ:XP_001054959;XP_001055078 Tax_Id=10116 Gene_Symbol=R3hdm1 similar to R3H domain;>	2	1.6	124.12	0.0033647
IPI00763790	>IPI:IPI00763790.2|SWISS-PROT:B0BNM9|ENSEMBL:ENSRNOP00000001581|REFSEQ:NP_001127885 Tax_Id=10116 Gene_Symbol=Gltp Glycolipid transfer protein	7	49.3	23.703	9.7408e-42
IPI00763872	>IPI:IPI00763872.1|SWISS-PROT:P57113|TREMBL:B0BNI1|REFSEQ:NP_001102915 Tax_Id=10116 Gene_Symbol=Gstz1 RCG20683, isoform CRA_b	1	6	23.961	0.00041261
IPI00764762	>IPI:IPI00764762.1|REFSEQ:XP_001061959 Tax_Id=10116 Gene_Symbol=LOC682543 similar to histone 2a	2	36.9	14.152	3.7988e-06
IPI00765366	>IPI:IPI00765366.1|TREMBL:B4F7C2|REFSEQ:NP_543158 Tax_Id=10116 Gene_Symbol=Tubb4 tubulin, beta 4	21	71.2	49.585	0		35;36;37;38;93;105		73;257;267;299;300;363
IPI00766463	>IPI:IPI00766463.1|TREMBL:B0BN63|REFSEQ:NP_001108506 Tax_Id=10116 Gene_Symbol=LOC681996 RCG20659, isoform CRA_b	1	6.5	38.104	8.914e-05
IPI00767357	>IPI:IPI00767357.1|REFSEQ:XP_001069333 Tax_Id=10116 Gene_Symbol=LOC684191 similar to Glyceraldehyde-3-phosphate dehydrogenase	1	12.9	10.502	7.3711e-07		106		89
IPI00768078	>IPI:IPI00768078.1|REFSEQ:XP_001056843 Tax_Id=10116 Gene_Symbol=LOC363679 similar to GLE1 RNA export mediator-like (yeast	1	11.3	16.062	0.0048909
IPI00768104;IPI00952205	>IPI:IPI00768104.1|ENSEMBL:ENSRNOP00000029575|REFSEQ:NP_001101556 Tax_Id=10116 Gene_Symbol=Eea1 early endosome antigen 1;>IPI:IPI00952205.1|ENSEMBL:ENSRNOP00000062917 Tax_Id=10116 Gene_Symbol=Eea1 97 kDa protein	10	9.1	161.27	1.391e-25
IPI00768299	>IPI:IPI00768299.1|TREMBL:B2GV73|ENSEMBL:ENSRNOP00000011499|REFSEQ:NP_001099403 Tax_Id=10116 Gene_Symbol=Arpc3 Actin related protein 2/3 complex, subunit 3 (Predicted), isoform CRA_b	6	44.4	20.535	2.5958e-78		107		19
IPI00769030	>IPI:IPI00769030.3|ENSEMBL:ENSRNOP00000047562|REFSEQ:XP_001071249 Tax_Id=10116 Gene_Symbol=Kcnq5l similar to potassium voltage-gated channel, subfamily Q, member 5	1	0.9	102.31	2.4133e-23
IPI00776522	>IPI:IPI00776522.1|ENSEMBL:ENSRNOP00000056615 Tax_Id=10116 Gene_Symbol=- 31 kDa protein	1	7.3	31.436	1.6077e-37
IPI00778722;IPI00777675;IPI00776832	>IPI:IPI00778722.2|ENSEMBL:ENSRNOP00000058234 Tax_Id=10116 Gene_Symbol=Clasp1 Protein;>IPI:IPI00777675.2|ENSEMBL:ENSRNOP00000058233 Tax_Id=10116 Gene_Symbol=Clasp1 Protein;>IPI:IPI00776832.2|TREMBL:Q5M928|ENSEMBL:ENSRNOP00000058231|REFSEQ:XP_001053715 Tax_	1	1	168.9	2.3916e-05
IPI00777061;IPI00555168	>IPI:IPI00777061.1|TREMBL:A0JPM7;Q2TA66;Q5FVS1;Q66HI5;Q6AYV6;Q6LDW6;Q6P9V2|ENSEMBL:ENSRNOP00000037803|REFSEQ:NP_036980 Tax_Id=10116 Gene_Symbol=Fth1 Ferritin;>IPI:IPI00555168.2|SWISS-PROT:P19132 Tax_Id=10116 Gene_Symbol=Fth1 Ferritin heavy chain	7	54.4	21.099	1.5305e-18
IPI00777342	>IPI:IPI00777342.2|ENSEMBL:ENSRNOP00000052296 Tax_Id=10116 Gene_Symbol=Rap1gds1 14 kDa protein	4	54.2	14.069	5.2876e-14
IPI00778032;IPI00369496	>IPI:IPI00778032.3|ENSEMBL:ENSRNOP00000052297 Tax_Id=10116 Gene_Symbol=Rap1gds1 62 kDa protein;>IPI:IPI00369496.4|ENSEMBL:ENSRNOP00000021457|REFSEQ:NP_001101198 Tax_Id=10116 Gene_Symbol=Rap1gds1 RAP1, GTP-GDP dissociation stimulator 1	14	33.6	61.913	4.3588e-213
IPI00779717	>IPI:IPI00779717.1|ENSEMBL:ENSRNOP00000055932 Tax_Id=10116 Gene_Symbol=- 12 kDa protein	1	17.8	12.133	0.0042472
IPI00779758	>IPI:IPI00779758.1|ENSEMBL:ENSRNOP00000054452|REFSEQ:NP_001108485 Tax_Id=10116 Gene_Symbol=Selm selenoprotein M precursor	1	9.7	16.313	0.00015205
IPI00780733	>IPI:IPI00780733.2|ENSEMBL:ENSRNOP00000053799 Tax_Id=10116 Gene_Symbol=RGD1303117 37 kDa protein	1	7	37.168	0.0024653
IPI00781268	>IPI:IPI00781268.2|ENSEMBL:ENSRNOP00000055272 Tax_Id=10116 Gene_Symbol=- 42 kDa protein	1	2.2	41.898	0.0059717
IPI00950119;IPI00781926;IPI00387852;IPI00951934;IPI00782639	>IPI:IPI00950119.1|ENSEMBL:ENSRNOP00000059057 Tax_Id=10116 Gene_Symbol=Snap91 92 kDa protein;>IPI:IPI00781926.1|ENSEMBL:ENSRNOP00000053717 Tax_Id=10116 Gene_Symbol=Snap91 86 kDa protein;>IPI:IPI00387852.3|ENSEMBL:ENSRNOP00000030821 Tax_Id=10116 Gene_Symbol	13	22.9	92.17	1.5164e-140		108		275
IPI00782646	>IPI:IPI00782646.1|ENSEMBL:ENSRNOP00000034271|REFSEQ:NP_001101941 Tax_Id=10116 Gene_Symbol=Ube2m ubiquitin-conjugating enzyme E2M	6	47	20.9	1.2076e-29
IPI00782704	>IPI:IPI00782704.2|ENSEMBL:ENSRNOP00000058474|REFSEQ:XP_001066436 Tax_Id=10116 Gene_Symbol=LOC683538 similar to metaxin 3	1	4.9	27.525	0.00057936
IPI00785564	>IPI:IPI00785564.2|SWISS-PROT:P21913|ENSEMBL:ENSRNOP00000010593|REFSEQ:NP_001094009 Tax_Id=10116 Gene_Symbol=Sdhb Succinate dehydrogenase [ubiquinone] iron-sulfur subunit, mitochondrial	6	22	31.83	9.291e-23
IPI00785576	>IPI:IPI00785576.1|SWISS-PROT:Q0VGK2|REFSEQ:NP_001070699 Tax_Id=10116 Gene_Symbol=MGC125239 Tetratricopeptide repeat protein 39C	1	2.3	58.977	0.0025212
IPI00786805	>IPI:IPI00786805.1|REFSEQ:XP_001080803 Tax_Id=10116 Gene_Symbol=LOC687990 similar to chromosome 6 open reading frame 148	1	9	13.279	5.1438e-06
IPI00851130	>IPI:IPI00851130.1|TREMBL:Q9JKB7|ENSEMBL:ENSRNOP00000024775|REFSEQ:NP_113964 Tax_Id=10116 Gene_Symbol=Gda Guanine deaminase	1	2	50.9	1.7582e-05
IPI00870129	>IPI:IPI00870129.1|ENSEMBL:ENSRNOP00000007972|REFSEQ:NP_001100068 Tax_Id=10116 Gene_Symbol=Ctnna2 catenin, alpha 2	2	5.7	105.28	2.1775e-05
IPI00870191	>IPI:IPI00870191.1|TREMBL:B5DEJ8|ENSEMBL:ENSRNOP00000001196|REFSEQ:NP_001101803 Tax_Id=10116 Gene_Symbol=Rabgef1 RAB guanine nucleotide exchange factor (GEF) 1	1	3.8	58.139	0.0014158
IPI00870307	>IPI:IPI00870307.2|TREMBL:B2RYI8|ENSEMBL:ENSRNOP00000015077|REFSEQ:NP_001099941 Tax_Id=10116 Gene_Symbol=Papss1 Papss1 protein	1	1.6	70.786	0.06747	28		8
IPI00870312;IPI00948931	>IPI:IPI00870312.1|ENSEMBL:ENSRNOP00000049866|REFSEQ:NP_001101313 Tax_Id=10116 Gene_Symbol=Lrp1b low density lipoprotein-related protein 1B;>IPI:IPI00948931.1|ENSEMBL:ENSRNOP00000047160 Tax_Id=10116 Gene_Symbol=- 159 kDa protein	1	0.7	327.15	0.073671	29;30;31		922;924;936
IPI00870329	>IPI:IPI00870329.1|SWISS-PROT:O35180|TREMBL:Q9JKT0|ENSEMBL:ENSRNOP00000026870|REFSEQ:NP_112517 Tax_Id=10116 Gene_Symbol=Sh3gl3 Endophilin-A3	1	5.5	39.166	0.0067249
IPI00870515;IPI00948957	>IPI:IPI00870515.2|ENSEMBL:ENSRNOP00000025205 Tax_Id=10116 Gene_Symbol=Commd4 22 kDa protein;>IPI:IPI00948957.1|ENSEMBL:ENSRNOP00000061735|REFSEQ:NP_001102232 Tax_Id=10116 Gene_Symbol=Commd4 COMM domain containing 4	1	10.1	21.867	0.0012767
IPI00877387;IPI00767600;IPI00560210;IPI00339040;IPI00950865;IPI00764859;IPI00764291;IPI00372061;IPI00557829;IPI00779948;IPI00358611;IPI00767308;IPI00764103;IPI00763635;IPI00763921;IPI00766301;IPI00767230;IPI00393977;IPI00767920;IPI00764180;IPI00471820;IPI00769163	>IPI:IPI00877387.2|ENSEMBL:ENSRNOP00000036667|REFSEQ:NP_001103815;XP_001053716;XP_001064478 Tax_Id=10116 Gene_Symbol=Ube2v1;LOC679539;Tmem189;RGD1562209 ubiquitin-conjugating enzyme E2 variant 1;>IPI:IPI00767600.3|ENSEMBL:ENSRNOP00000002504 Tax_Id=10116 Ge	8	45.6	16.355	1.3505e-44
IPI00882480	>IPI:IPI00882480.1|ENSEMBL:ENSRNOP00000023806|REFSEQ:XP_575592 Tax_Id=10116 Gene_Symbol=Pcbp1 similar to Poly(rC)-binding protein 1	6	26.1	37.497	3.5156e-67
IPI00886430	>IPI:IPI00886430.1|TREMBL:B0BNJ1|REFSEQ:NP_001121662 Tax_Id=10116 Gene_Symbol=LOC683667 LOC683667 protein	3	16.2	21.624	2.1404e-15
IPI00886474;IPI00210964	>IPI:IPI00886474.1|TREMBL:B0BN81|ENSEMBL:ENSRNOP00000026528|REFSEQ:NP_001099192 Tax_Id=10116 Gene_Symbol=Rps5 Rps5 protein;>IPI:IPI00210964.6|SWISS-PROT:P24050 Tax_Id=10116 Gene_Symbol=Rps5 40S ribosomal protein S5	7	32.8	22.906	4.9589e-82
IPI00914203	>IPI:IPI00914203.1|ENSEMBL:ENSRNOP00000062544|REFSEQ:NP_001128725 Tax_Id=10116 Gene_Symbol=LOC689933 hypothetical protein LOC689933	1	26.1	10.495	2.1366e-05
IPI00914280	>IPI:IPI00914280.1|REFSEQ:NP_001128478 Tax_Id=10116 Gene_Symbol=Nrn1l neuritin 1-like	2	8	17.429	0.0010574
IPI00914741	>IPI:IPI00914741.1|SWISS-PROT:Q498E0|TREMBL:B0BN97|ENSEMBL:ENSRNOP00000010700|REFSEQ:NP_001094310 Tax_Id=10116 Gene_Symbol=Txndc12 Thioredoxin domain-containing protein 12	1	5.3	19.018	0.0005292
IPI00915560	>IPI:IPI00915560.1|TREMBL:Q499R7|ENSEMBL:ENSRNOP00000000674|REFSEQ:NP_001094304 Tax_Id=10116 Gene_Symbol=Ppa1 pyrophosphatase 1	10	43.3	32.771	8.2996e-37
IPI00948733	>IPI:IPI00948733.1|TREMBL:A8R0X2|ENSEMBL:ENSRNOP00000063289 Tax_Id=10116 Gene_Symbol=- Exocrine gland-secreting peptide 1	1	25.3	11.038	0.00022421
IPI00950560	>IPI:IPI00950560.1|ENSEMBL:ENSRNOP00000058924 Tax_Id=10116 Gene_Symbol=- 27 kDa protein	1	4.5	27.355	0.0048033
IPI00952447	>IPI:IPI00952447.1|REFSEQ:NP_001101126 Tax_Id=10116 Gene_Symbol=Cdh18 cadherin 18, type 2	1	6.9	19.47	3.8821e-06
		2621

## Sheet: RAC Tris
Protein IDs	Fasta headers	Peptides	Sequence coverage [%]	Mol. weight [kDa]	PEP	Ox (C) site IDs	Oxidation (M) site IDs	Ox (C) site positions	Oxidation (M) site positions
IPI00339167;CON__ENSEMBL:ENSBTAP00000016242	>IPI:IPI00339167.5|SWISS-PROT:Q6P9V9|ENSEMBL:ENSRNOP00000042628|REFSEQ:NP_001037735 Tax_Id=10116 Gene_Symbol=Tuba1b Tubulin alpha-1B chain;>ENSEMBL:ENSBTAP00000016242 (Bos taurus) similar to alpha-tubulin I isoform 1	24	67.8	50.279	0		22		400
IPI00189795;IPI00471523;IPI00764107;IPI00870141;IPI00763798;IPI00368301;IPI00393504	>IPI:IPI00189795.1|SWISS-PROT:P68370|ENSEMBL:ENSRNOP00000006322|REFSEQ:NP_071634 Tax_Id=10116 Gene_Symbol=Tuba1a Tubulin alpha-1A chain;>IPI:IPI00471523.1|SWISS-PROT:Q68FR8|ENSEMBL:ENSRNOP00000039152;ENSRNOP00000049998|REFSEQ:NP_001019507;NP_001035097;XP_0	24	68.1	50.135	0		22		398
IPI00191737	>IPI:IPI00191737.6|SWISS-PROT:P02770|ENSEMBL:ENSRNOP00000003921|REFSEQ:NP_599153 Tax_Id=10116 Gene_Symbol=Alb Serum albumin	26	53.1	68.73	0
IPI00195673;CON__ENSEMBL:ENSBTAP00000025008;IPI00768167	>IPI:IPI00195673.1|TREMBL:Q4QQV0|ENSEMBL:ENSRNOP00000024947|REFSEQ:NP_001020846 Tax_Id=10116 Gene_Symbol=Tubb6 Tubulin, beta 6	16	41.6	50.059	0		25;26;27;28;29;30		170;257;267;293;299;300
IPI00196661;IPI00949530;IPI00553953	>IPI:IPI00196661.1|SWISS-PROT:P68255|ENSEMBL:ENSRNOP00000011501|REFSEQ:NP_037185 Tax_Id=10116 Gene_Symbol=Ywhaq 14-3-3 protein theta;>IPI:IPI00949530.1|ENSEMBL:ENSRNOP00000060368 Tax_Id=10116 Gene_Symbol=Ywhaq 27 kDa protein	16	67.3	27.778	0		31;32;33		1;160;218
IPI00197579;IPI00829443	>IPI:IPI00197579.2|SWISS-PROT:P69897-1|ENSEMBL:ENSRNOP00000001095|REFSEQ:NP_775125 Tax_Id=10116 Gene_Symbol=Tubb5 Isoform 1 of Tubulin beta-5 chain;>IPI:IPI00829443.1|SWISS-PROT:P69897-2|ENSEMBL:ENSRNOP00000060177 Tax_Id=10116 Gene_Symbol=Tubb5 Isoform 2 o	28	78.8	49.67	0		27;29;30;34;35;36;37;38;39;40;41;42;43		73;147;164;233;257;267;299;300;321;323;330;363;388
IPI00199394	>IPI:IPI00199394.2|SWISS-PROT:P13233|ENSEMBL:ENSRNOP00000023875|REFSEQ:NP_036941 Tax_Id=10116 Gene_Symbol=Cnp 2,3-cyclic-nucleotide 3-phosphodiesterase	27	67.6	47.268	0	1	45	334	80
IPI00204375;IPI00777816	>IPI:IPI00204375.2|SWISS-PROT:Q00981|ENSEMBL:ENSRNOP00000003248|REFSEQ:NP_058933 Tax_Id=10116 Gene_Symbol=Uchl1 Ubiquitin carboxyl-terminal hydrolase isozyme L1;>IPI:IPI00777816.1|ENSEMBL:ENSRNOP00000056108 Tax_Id=10116 Gene_Symbol=Uchl1 25 kDa protein	16	92.4	24.838	0	2	46;47;48	152	1;6;179
IPI00209258;IPI00475874;IPI00776619;REV__IPI00370294	>IPI:IPI00209258.5|ENSEMBL:ENSRNOP00000042382 Tax_Id=10116 Gene_Symbol=Spna2 285 kDa protein;>IPI:IPI00475874.5|TREMBL:C9EH87|ENSEMBL:ENSRNOP00000019239 Tax_Id=10116 Gene_Symbol=Spna2 Alpha II spectrin;>IPI:IPI00776619.2|SWISS-PROT:P16086|TREMBL:Q63363;Q6I	54	29.3	285.04	0
IPI00230897;IPI00951116;CON__Q3SX09;CON__P02070	>IPI:IPI00230897.5|SWISS-PROT:P02091|ENSEMBL:ENSRNOP00000063652|REFSEQ:NP_150237 Tax_Id=10116 Gene_Symbol=Hbb Hemoglobin subunit beta-1;>IPI:IPI00951116.1|ENSEMBL:ENSRNOP00000048250 Tax_Id=10116 Gene_Symbol=Hbb 16 kDa protein	13	85	15.979	0		52;53		56;110
IPI00951991;IPI00231734;IPI00195851;IPI00471911;IPI00876620;IPI00358543	>IPI:IPI00951991.1|ENSEMBL:ENSRNOP00000031940 Tax_Id=10116 Gene_Symbol=Aldoa 45 kDa protein;>IPI:IPI00231734.5|SWISS-PROT:P05065|ENSEMBL:ENSRNOP00000032320|REFSEQ:NP_036627 Tax_Id=10116 Gene_Symbol=Aldoa Fructose-bisphosphate aldolase A;>IPI:IPI00195851.1|	26	51.7	45.086	0
IPI00324020	>IPI:IPI00324020.6|SWISS-PROT:P09606|REFSEQ:NP_058769 Tax_Id=10116 Gene_Symbol=Glul Glutamine synthetase	21	65.4	42.267	0		56		214
IPI00324893	>IPI:IPI00324893.4|SWISS-PROT:P63102|ENSEMBL:ENSRNOP00000030885|REFSEQ:NP_037143 Tax_Id=10116 Gene_Symbol=Ywhaz 14-3-3 protein zeta/delta	15	63.7	27.771	0		32;57;58		1;160;218
IPI00362160	>IPI:IPI00362160.1|SWISS-PROT:Q4QRB4|ENSEMBL:ENSRNOP00000023452|REFSEQ:NP_640347 Tax_Id=10116 Gene_Symbol=Tubb3 Tubulin beta-3 chain	26	76.9	50.418	0		25;27;28;29;30;34;37;38;62;63		73;164;257;267;293;299;300;330;363;388
IPI00362927;IPI00361239	>IPI:IPI00362927.1|SWISS-PROT:Q5XIF6|ENSEMBL:ENSRNOP00000004797|REFSEQ:NP_001007005 Tax_Id=10116 Gene_Symbol=Tuba4a Tubulin alpha-4A chain	22	59.8	49.924	0		22		398
IPI00365423;IPI00389636;IPI00947759	>IPI:IPI00365423.1|TREMBL:O35511;Q5XI34|ENSEMBL:ENSRNOP00000015019|REFSEQ:NP_476481 Tax_Id=10116 Gene_Symbol=Ppp2r1a Protein phosphatase 2 (Formerly 2A), regulatory subunit A (PR 65), alpha isoform, isoform CRA_a	32	67.2	65.322	0		64;65;66		180;350;489
IPI00400573	>IPI:IPI00400573.1|SWISS-PROT:Q6P9T8|ENSEMBL:ENSRNOP00000013863|REFSEQ:NP_954525 Tax_Id=10116 Gene_Symbol=Tubb2c Tubulin beta-2C chain	29	77.3	49.8	0		25;27;29;30;35;36;37;38;39;42;43;68;69;70		1;73;147;164;257;267;293;299;300;321;323;330;363;388
IPI00470288;IPI00211053	>IPI:IPI00470288.4|SWISS-PROT:P07335|ENSEMBL:ENSRNOP00000015122|REFSEQ:NP_036661 Tax_Id=10116 Gene_Symbol=Ckb Creatine kinase B-type	22	71.4	42.725	0		72;73;74		352;363;377
IPI00475639	>IPI:IPI00475639.4|SWISS-PROT:P85108|ENSEMBL:ENSRNOP00000023611|REFSEQ:NP_001102589 Tax_Id=10116 Gene_Symbol=Tubb2a Tubulin beta-2A chain	29	79.6	49.906	0		26;27;29;30;34;36;38;39;40;42;43;70;75;76		73;147;170;233;257;267;293;299;300;321;323;330;363;388
IPI00655259	>IPI:IPI00655259.1|SWISS-PROT:Q3KRE8|ENSEMBL:ENSRNOP00000023582|REFSEQ:NP_001013908 Tax_Id=10116 Gene_Symbol=Tubb2b Tubulin beta-2B chain	29	79.6	49.953	0		26;27;29;30;34;36;38;39;40;42;43;70;75;76		73;147;170;233;257;267;293;299;300;321;323;330;363;388
IPI00765366	>IPI:IPI00765366.1|TREMBL:B4F7C2|REFSEQ:NP_543158 Tax_Id=10116 Gene_Symbol=Tubb4 tubulin, beta 4	29	83.1	49.585	0		25;27;29;30;35;37;38;39;40;68;69;78;79		1;73;147;164;233;257;267;293;299;300;330;363;388
CON__P02769;IPI00191740	>P02769 SWISS-PROT:P02769 (Bos taurus) Bovine serum albumin precursor	24	43.8	69.293	1.1809e-303
IPI00231816	>IPI:IPI00231816.5|SWISS-PROT:P62762|TREMBL:Q56A29|ENSEMBL:ENSRNOP00000007609|REFSEQ:NP_036818 Tax_Id=10116 Gene_Symbol=Vsnl1 Visinin-like protein 1	16	87.4	22.142	1.4219e-293		54;55		13;121
IPI00231192	>IPI:IPI00231192.5|SWISS-PROT:P11517|ENSEMBL:ENSRNOP00000048546;ENSRNOP00000049976|REFSEQ:NP_001104739;NP_001106694;XP_001070195 Tax_Id=10116 Gene_Symbol=LOC100134871;LOC689064;Hbb;MGC72973 Hemoglobin subunit beta-2	13	81	15.982	5.2925e-285		52		110
IPI00231767;IPI00421392;IPI00765670;IPI00339162;IPI00769156;IPI00764805	>IPI:IPI00231767.5|SWISS-PROT:P48500|ENSEMBL:ENSRNOP00000020647|REFSEQ:NP_075211 Tax_Id=10116 Gene_Symbol=Tpi1 Triosephosphate isomerase;>IPI:IPI00421392.1|TREMBL:Q6SA19|REFSEQ:NP_001028244 Tax_Id=10116 Gene_Symbol=LOC500959 Triosephosphate isomerase;>IPI:	16	77.5	26.849	6.866e-266
IPI00765011;CON__P60712;IPI00189819;IPI00896224;IPI00948496;IPI00561918;IPI00564357;IPI00949879;IPI00950342	>IPI:IPI00765011.1|REFSEQ:XP_001081785 Tax_Id=10116 Gene_Symbol=LOC295810 similar to Actin, cytoplasmic 2;>P60712 SWISS-PROT:P60712 (Bos taurus) Actin, cytoplasmic 1;>IPI:IPI00189819.1|SWISS-PROT:P60711|TREMBL:Q99NC6;Q9JLX9|ENSEMBL:ENSRNOP00000044296|REFSE	20	45.5	58.801	1.0817e-258		18;19;20;21		205;208;466;486
IPI00231260;IPI00392956	>IPI:IPI00231260.5|SWISS-PROT:O35244|ENSEMBL:ENSRNOP00000030323|REFSEQ:NP_446028 Tax_Id=10116 Gene_Symbol=Prdx6 Peroxiredoxin-6;>IPI:IPI00392956.2|ENSEMBL:ENSRNOP00000003961 Tax_Id=10116 Gene_Symbol=Prdx6 20 kDa protein	12	64.7	24.818	1.1713e-251
IPI00421539;IPI00950672	>IPI:IPI00421539.3|SWISS-PROT:Q9ER34|ENSEMBL:ENSRNOP00000029144|REFSEQ:NP_077374 Tax_Id=10116 Gene_Symbol=Aco2 Aconitate hydratase, mitochondrial;>IPI:IPI00950672.1|ENSEMBL:ENSRNOP00000059782 Tax_Id=10116 Gene_Symbol=Aco2 85 kDa protein	23	37.9	85.432	3.0183e-237
IPI00210635	>IPI:IPI00210635.2|SWISS-PROT:Q9QUL6|TREMBL:O88960;O88975|ENSEMBL:ENSRNOP00000006361|REFSEQ:NP_068516 Tax_Id=10116 Gene_Symbol=Nsf Vesicle-fusing ATPase	17	22.6	82.652	4.7689e-229
IPI00197711;IPI00203823;IPI00781221;IPI00566858;IPI00464822;IPI00555243;IPI00952370;IPI00950051;IPI00949290;IPI00765152	>IPI:IPI00197711.1|SWISS-PROT:P04642|TREMBL:B5DEN4;Q6P9U7|ENSEMBL:ENSRNOP00000017468|REFSEQ:NP_058721 Tax_Id=10116 Gene_Symbol=Ldha L-lactate dehydrogenase A chain;>IPI:IPI00203823.2|REFSEQ:XP_001056645;XP_576374 Tax_Id=10116 Gene_Symbol=RGD1562690 similar	14	43.4	36.45	1.7714e-216
IPI00197696	>IPI:IPI00197696.2|SWISS-PROT:P04636|TREMBL:Q0QF43|ENSEMBL:ENSRNOP00000001958|REFSEQ:NP_112413 Tax_Id=10116 Gene_Symbol=Mdh2 Malate dehydrogenase, mitochondrial	12	42	35.683	3.2022e-204
IPI00193402;IPI00417753;IPI00364904	>IPI:IPI00193402.5|SWISS-PROT:P56536|ENSEMBL:ENSRNOP00000006341|REFSEQ:NP_001101200 Tax_Id=10116 Gene_Symbol=Kif5c kinesin family member 5C	12	16.8	109.18	7.0166e-201
IPI00555287;IPI00952273;IPI00373419;IPI00421677	>IPI:IPI00555287.3|TREMBL:Q6XD99|ENSEMBL:ENSRNOP00000008210|REFSEQ:NP_001013148 Tax_Id=10116 Gene_Symbol=Sptbn1 Non-erythroid spectrin beta;>IPI:IPI00952273.1|TREMBL:Q5D002|ENSEMBL:ENSRNOP00000061462 Tax_Id=10116 Gene_Symbol=Sptbn1 Sptbn1 protein;>IPI:IPI0	29	16.7	274.06	1.0349e-200
IPI00205036	>IPI:IPI00205036.1|ENSEMBL:ENSRNOP00000044081|REFSEQ:NP_001007723 Tax_Id=10116 Gene_Symbol=LOC360504 hemoglobin alpha 2 chain	9	71.8	15.284	1.0941e-200		49		33
IPI00951963;IPI00327144;IPI00763463;IPI00369419;IPI00368043;IPI00764939	>IPI:IPI00951963.1|ENSEMBL:ENSRNOP00000028041 Tax_Id=10116 Gene_Symbol=Cfl1 24 kDa protein;>IPI:IPI00327144.7|SWISS-PROT:P45592|ENSEMBL:ENSRNOP00000059624|REFSEQ:NP_058843 Tax_Id=10116 Gene_Symbol=Cfl1 Cofilin-1;>IPI:IPI00763463.1|REFSEQ:XP_001067293;XP_00	12	54.4	24.457	1.5395e-198
IPI00287835;CON__P01966;IPI00213611;IPI00421293	>IPI:IPI00287835.7|SWISS-PROT:P01946|TREMBL:B1H216|ENSEMBL:ENSRNOP00000044233|REFSEQ:NP_037228 Tax_Id=10116 Gene_Symbol=Hba-a2 Hemoglobin subunit alpha-1/2	10	75.4	15.328	1.6053e-197		49		33
IPI00365393	>IPI:IPI00365393.2|ENSEMBL:ENSRNOP00000034617|REFSEQ:NP_001101931 Tax_Id=10116 Gene_Symbol=Tppp tubulin polymerization promoting protein	9	43.1	23.546	2.1867e-196
IPI00231118	>IPI:IPI00231118.5|SWISS-PROT:P07171|ENSEMBL:ENSRNOP00000010845|REFSEQ:NP_114190 Tax_Id=10116 Gene_Symbol=Calb1 Calbindin	12	62.8	29.994	5.8121e-189
IPI00205372;IPI00230938	>IPI:IPI00205372.3|SWISS-PROT:P61765-1|ENSEMBL:ENSRNOP00000021178|REFSEQ:NP_037170 Tax_Id=10116 Gene_Symbol=Stxbp1 Isoform 1 of Syntaxin-binding protein 1;>IPI:IPI00230938.1|SWISS-PROT:P61765-2|ENSEMBL:ENSRNOP00000021189 Tax_Id=10116 Gene_Symbol=Stxbp1 Iso	20	45.1	67.568	2.9983e-187		50		38
IPI00231736;IPI00454435;IPI00561972	>IPI:IPI00231736.9|SWISS-PROT:P09117|ENSEMBL:ENSRNOP00000015535|REFSEQ:NP_036629 Tax_Id=10116 Gene_Symbol=Aldoc Fructose-bisphosphate aldolase C	15	46.6	39.283	2.9675e-167	6		202
IPI00882480	>IPI:IPI00882480.1|ENSEMBL:ENSRNOP00000023806|REFSEQ:XP_575592 Tax_Id=10116 Gene_Symbol=Pcbp1 similar to Poly(rC)-binding protein 1	5	20.8	37.497	1.3564e-154
IPI00231677	>IPI:IPI00231677.5|SWISS-PROT:P68511|ENSEMBL:ENSRNOP00000024388|REFSEQ:NP_037184 Tax_Id=10116 Gene_Symbol=Ywhah 14-3-3 protein eta	9	35	28.211	4.6083e-153		31		223
IPI00189813;IPI00194087;IPI00197129;IPI00200455;IPI00560160	>IPI:IPI00189813.1|SWISS-PROT:P68136|ENSEMBL:ENSRNOP00000024084|REFSEQ:NP_062085 Tax_Id=10116 Gene_Symbol=Acta1 Actin, alpha skeletal muscle;>IPI:IPI00194087.3|SWISS-PROT:P68035|ENSEMBL:ENSRNOP00000011773|REFSEQ:NP_062056 Tax_Id=10116 Gene_Symbol=Actc1 Act	12	30.2	42.051	9.2399e-153		18;19;20;23		46;49;84;327
IPI00365736;IPI00389954;IPI00948503;IPI00896128;IPI00779429;IPI00947667;IPI00392157;IPI00366215;IPI00327118	>IPI:IPI00365736.3|SWISS-PROT:Q91Z79|ENSEMBL:ENSRNOP00000028142|REFSEQ:XP_001080725;XP_341857 Tax_Id=10116 Gene_Symbol=Ppfia3 similar to Liprin-alpha-3;>IPI:IPI00389954.2|ENSEMBL:ENSRNOP00000029330 Tax_Id=10116 Gene_Symbol=Ppfia3 116 kDa protein	14	13	149.93	6.1928e-148
IPI00231685;IPI00763673	>IPI:IPI00231685.5|SWISS-PROT:P84076|ENSEMBL:ENSRNOP00000009153|REFSEQ:NP_058818 Tax_Id=10116 Gene_Symbol=Hpca Neuron-specific calcium-binding protein hippocalcin;>IPI:IPI00763673.1|REFSEQ:XP_001060450 Tax_Id=10116 Gene_Symbol=Hpca similar to Neuron-specif	8	46.6	22.427	2.9826e-144
IPI00949661;IPI00204447;IPI00781701;IPI00210971;IPI00211083;IPI00876628;IPI00876601;IPI00876629	>IPI:IPI00949661.1|ENSEMBL:ENSRNOP00000062895 Tax_Id=10116 Gene_Symbol=Vamp2 18 kDa protein;>IPI:IPI00204447.3|TREMBL:Q9WUW2|ENSEMBL:ENSRNOP00000009586 Tax_Id=10116 Gene_Symbol=Vamp2 Vesicle associated membrane protein 2B;>IPI:IPI00781701.2|SWISS-PROT:P630	4	30.4	17.62	4.0883e-136
IPI00382069;IPI00326606	>IPI:IPI00382069.1|SWISS-PROT:Q8VBU2-1|ENSEMBL:ENSRNOP00000014743;ENSRNOP00000042949 Tax_Id=10116 Gene_Symbol=Ndrg2 Isoform 1 of Protein NDRG2;>IPI:IPI00326606.4|SWISS-PROT:Q8VBU2-2|ENSEMBL:ENSRNOP00000039619|REFSEQ:NP_598267 Tax_Id=10116 Gene_Symbol=Ndrg2	9	49.1	40.779	8.8401e-133		59;60		196;288
IPI00464805;IPI00608171;IPI00558998;IPI00464574;IPI00557468;IPI00568045;IPI00197192;IPI00780141;IPI00555167	>IPI:IPI00464805.2|TREMBL:Q6AYU2;Q6AYU5|ENSEMBL:ENSRNOP00000052173|REFSEQ:NP_001013241 Tax_Id=10116 Gene_Symbol=Pcbp2 Poly(RC) binding protein 2;>IPI:IPI00608171.1|TREMBL:Q4V8F6 Tax_Id=10116 Gene_Symbol=Pcbp2 Pcbp2 protein;>IPI:IPI00558998.3|ENSEMBL:ENSRNO	5	20.3	38.58	3.0021e-128
IPI00207252	>IPI:IPI00207252.1|SWISS-PROT:Q8VI04|ENSEMBL:ENSRNOP00000027459|REFSEQ:NP_659557 Tax_Id=10116 Gene_Symbol=Asrgl1 L-asparaginase	10	33.3	34.41	1.6172e-124
IPI00373722;IPI00766057;IPI00214242	>IPI:IPI00373722.4|ENSEMBL:ENSRNOP00000014859|REFSEQ:XP_001075101;XP_224534 Tax_Id=10116 Gene_Symbol=Ipo5 similar to RAN binding protein 5	15	20.3	123.7	8.6509e-121
IPI00387771;IPI00559637	>IPI:IPI00387771.6|SWISS-PROT:P10111|ENSEMBL:ENSRNOP00000009179;ENSRNOP00000009407|REFSEQ:NP_058797 Tax_Id=10116 Gene_Symbol=Ppia Peptidyl-prolyl cis-trans isomerase A	5	42.1	17.874	3.5202e-113
IPI00208284;IPI00193568;IPI00389890;IPI00948808;IPI00388301;IPI00207820;IPI00781730	>IPI:IPI00208284.3|SWISS-PROT:O35303-1|ENSEMBL:ENSRNOP00000002478 Tax_Id=10116 Gene_Symbol=Dnm1l Isoform 1 of Dynamin-1-like protein;>IPI:IPI00193568.3|SWISS-PROT:O35303-4|ENSEMBL:ENSRNOP00000002477 Tax_Id=10116 Gene_Symbol=Dnm1l Isoform 4 of Dynamin-1-lik	14	26.1	83.907	1.5284e-106
IPI00198720	>IPI:IPI00198720.1|SWISS-PROT:Q99NA5|ENSEMBL:ENSRNOP00000015102|REFSEQ:NP_446090 Tax_Id=10116 Gene_Symbol=Idh3a Isocitrate dehydrogenase [NAD] subunit alpha, mitochondrial	13	39.6	39.613	3.1697e-106		44		301
IPI00950119;IPI00781926;IPI00387852;IPI00951934;IPI00782639	>IPI:IPI00950119.1|ENSEMBL:ENSRNOP00000059057 Tax_Id=10116 Gene_Symbol=Snap91 92 kDa protein;>IPI:IPI00781926.1|ENSEMBL:ENSRNOP00000053717 Tax_Id=10116 Gene_Symbol=Snap91 86 kDa protein;>IPI:IPI00387852.3|ENSEMBL:ENSRNOP00000030821 Tax_Id=10116 Gene_Symbol	13	20	92.17	1.7693e-105
IPI00231864;IPI00362298;IPI00768916	>IPI:IPI00231864.5|SWISS-PROT:P62898|ENSEMBL:ENSRNOP00000014058;ENSRNOP00000041521|REFSEQ:NP_036971 Tax_Id=10116 Gene_Symbol=Cycs Cytochrome c, somatic;>IPI:IPI00362298.1|ENSEMBL:ENSRNOP00000047596|REFSEQ:XP_001072565;XP_001075173 Tax_Id=10116 Gene_Symbol=	4	38.1	11.605	9.7531e-104
IPI00212014	>IPI:IPI00212014.3|SWISS-PROT:P46462|ENSEMBL:ENSRNOP00000040121|REFSEQ:NP_446316 Tax_Id=10116 Gene_Symbol=Vcp Transitional endoplasmic reticulum ATPase	16	25.1	89.348	4.1548e-103		51		550
IPI00368347;IPI00207115	>IPI:IPI00368347.2|SWISS-PROT:Q5U300|ENSEMBL:ENSRNOP00000033950|REFSEQ:NP_001014102 Tax_Id=10116 Gene_Symbol=Uba1 Ubiquitin-like modifier-activating enzyme 1	16	23.5	117.79	8.7429e-103
IPI00359278;IPI00947753	>IPI:IPI00359278.2|SWISS-PROT:Q5M7A7|ENSEMBL:ENSRNOP00000007104|REFSEQ:NP_001014254 Tax_Id=10116 Gene_Symbol=Cnrip1 CB1 cannabinoid receptor-interacting protein 1;>IPI:IPI00947753.1|ENSEMBL:ENSRNOP00000059134 Tax_Id=10116 Gene_Symbol=Cnrip1 19 kDa protein	7	62.8	18.658	2.2111e-102		61		109
IPI00230837;IPI00760126	>IPI:IPI00230837.5|SWISS-PROT:P35213-1|ENSEMBL:ENSRNOP00000016981|REFSEQ:NP_062250 Tax_Id=10116 Gene_Symbol=Ywhab Isoform Long of 14-3-3 protein beta/alpha;>IPI:IPI00760126.1|SWISS-PROT:P35213-2 Tax_Id=10116 Gene_Symbol=Ywhab Isoform Short of 14-3-3 protei	11	43.9	28.054	7.4839e-99		31;32		162;220
IPI00231783	>IPI:IPI00231783.5|SWISS-PROT:P42123|ENSEMBL:ENSRNOP00000017965|REFSEQ:NP_036727 Tax_Id=10116 Gene_Symbol=Ldhb L-lactate dehydrogenase B chain	12	44.6	36.612	3.2259e-97
IPI00554039;IPI00555252;IPI00769218;IPI00559898;IPI00567177;IPI00558018;IPI00767807;IPI00388302;IPI00362452;IPI00390542;IPI00569815;IPI00361815;IPI00559285;IPI00947956;IPI00765892;IPI00568249;IPI00564034;IPI00192409;IPI00950430;IPI00557715;IPI00373541;IPI00776492;IPI00567818;IPI00656375;IPI00566084;IPI00370520;IPI00566322;IPI00564015;IPI00367666;IPI00779861;IPI00948391;IPI00765735;IPI00763753;IPI…	>IPI:IPI00554039.1|REFSEQ:XP_576394 Tax_Id=10116 Gene_Symbol=RGD1565368 similar to glyceraldehyde-3-phosphate dehydrogenase;>IPI:IPI00555252.3|SWISS-PROT:P04797|TREMBL:C8CHS7;Q0QEU1|ENSEMBL:ENSRNOP00000040878|REFSEQ:NP_058704;XP_001059327;XP_001062726 Tax_	8	32.4	35.783	6.5783e-97		77		173
IPI00207146	>IPI:IPI00207146.1|TREMBL:Q62669;Q62670;Q63011;Q63223;Q6PDU6|ENSEMBL:ENSRNOP00000019914|REFSEQ:NP_942071 Tax_Id=10116 Gene_Symbol=MGC72973 Zero beta-1 globin	8	63.3	16.022	4.9282e-92
IPI00326412;IPI00339153	>IPI:IPI00326412.4|SWISS-PROT:P07323|ENSEMBL:ENSRNOP00000005601|REFSEQ:NP_647541 Tax_Id=10116 Gene_Symbol=Eno2 Gamma-enolase;>IPI:IPI00339153.3|ENSEMBL:ENSRNOP00000005535 Tax_Id=10116 Gene_Symbol=Eno2 37 kDa protein	9	37.8	47.14	2.8158e-91
IPI00231639;IPI00951599;IPI00557751;IPI00395250	>IPI:IPI00231639.7|SWISS-PROT:P04905|TREMBL:B6DYQ1;Q6LDP3|ENSEMBL:ENSRNOP00000039050|REFSEQ:NP_058710 Tax_Id=10116 Gene_Symbol=Gstm1 Glutathione S-transferase Mu 1;>IPI:IPI00951599.1|ENSEMBL:ENSRNOP00000059800 Tax_Id=10116 Gene_Symbol=Gstm1 28 kDa protein	13	65.6	25.914	2.9092e-91
IPI00769110;IPI00764825;IPI00763161;IPI00188079;IPI00951128;IPI00764203	>IPI:IPI00769110.1|REFSEQ:XP_001053669 Tax_Id=10116 Gene_Symbol=Rrbp1 similar to Ribosome-binding protein 1 (Ribosome receptor protein) (mRRp) isoform 3;>IPI:IPI00764825.1|REFSEQ:XP_001053726 Tax_Id=10116 Gene_Symbol=Rrbp1 similar to Ribosome-binding prote	13	10.6	153.77	1.5232e-90
IPI00201444;IPI00952389	>IPI:IPI00201444.1|SWISS-PROT:P63170|ENSEMBL:ENSRNOP00000061342|REFSEQ:NP_445771 Tax_Id=10116 Gene_Symbol=Dynll1 Dynein light chain 1, cytoplasmic	7	65.2	10.366	5.7129e-84
CON__P02768-1	>P02768-1 SWISS-PROT:P02768-1 Tax_Id=9606 Gene_Symbol=ALB Isoform 1 of Serum albumin precursor	8	16.4	69.366	4.0037e-83		1		353
IPI00230937	>IPI:IPI00230937.5|SWISS-PROT:P31044|ENSEMBL:ENSRNOP00000001500|REFSEQ:NP_058932 Tax_Id=10116 Gene_Symbol=Pebp1 Phosphatidylethanolamine-binding protein 1	8	67.4	20.801	6.9857e-82
IPI00231512	>IPI:IPI00231512.5|SWISS-PROT:P62749|ENSEMBL:ENSRNOP00000007374|REFSEQ:NP_059052 Tax_Id=10116 Gene_Symbol=Hpcal1 Hippocalcin-like protein 1	10	58	22.338	2.1327e-79
IPI00364311;IPI00947909;CON__Q3ZBD7	>IPI:IPI00364311.1|SWISS-PROT:Q6P6V0|ENSEMBL:ENSRNOP00000029515|REFSEQ:NP_997475 Tax_Id=10116 Gene_Symbol=Gpi Glucose-6-phosphate isomerase;>IPI:IPI00947909.1|ENSEMBL:ENSRNOP00000059217 Tax_Id=10116 Gene_Symbol=Gpi 39 kDa protein	6	17.4	62.826	2.2722e-79
IPI00230835	>IPI:IPI00230835.5|SWISS-PROT:P61983|ENSEMBL:ENSRNOP00000001954|REFSEQ:NP_062249 Tax_Id=10116 Gene_Symbol=Ywhag 14-3-3 protein gamma	9	43.3	28.302	5.2777e-79		31		223
CON__P02754	>P02754 SWISS-PROT:P02754 Beta-lactoglobulin - Bos taurus (Bovine).	6	53.1	18.281	3.358e-76
IPI00208636;IPI00395245	>IPI:IPI00208636.3|SWISS-PROT:Q9Z1B2|ENSEMBL:ENSRNOP00000025589|REFSEQ:NP_742035 Tax_Id=10116 Gene_Symbol=Gstm5 Glutathione S-transferase Mu 5	8	36.4	26.629	3.2235e-75
IPI00231229;IPI00382211	>IPI:IPI00231229.9|SWISS-PROT:P04906|TREMBL:B6DYQ7|ENSEMBL:ENSRNOP00000024601|REFSEQ:NP_036709 Tax_Id=10116 Gene_Symbol=Gstp1 Glutathione S-transferase P	5	39	23.439	6.2614e-74
IPI00190559;IPI00766218;IPI00949766;IPI00211685	>IPI:IPI00190559.3|SWISS-PROT:Q9EQX9|ENSEMBL:ENSRNOP00000055805|REFSEQ:NP_446380 Tax_Id=10116 Gene_Symbol=Ube2n Ubiquitin-conjugating enzyme E2 N;>IPI:IPI00766218.1|REFSEQ:XP_001066426 Tax_Id=10116 Gene_Symbol=LOC683536 similar to ubiquitin-conjugating enz	4	36.8	17.124	1.8074e-73
IPI00231819;IPI00777983;IPI00949736;IPI00627085;IPI00231265;IPI00569103;IPI00782140;IPI00607210;IPI00388054	>IPI:IPI00231819.5|SWISS-PROT:P02688-1|ENSEMBL:ENSRNOP00000022303|REFSEQ:NP_001020462 Tax_Id=10116 Gene_Symbol=Mbp Isoform 1 of Myelin basic protein S;>IPI:IPI00777983.1|ENSEMBL:ENSRNOP00000055098 Tax_Id=10116 Gene_Symbol=Mbp 20 kDa protein;>IPI:IPI0094973	7	33.3	21.502	7.3341e-72
IPI00199426;IPI00198966	>IPI:IPI00199426.8|SWISS-PROT:P50554|ENSEMBL:ENSRNOP00000003633|REFSEQ:NP_112265 Tax_Id=10116 Gene_Symbol=Abat 4-aminobutyrate aminotransferase, mitochondrial;>IPI:IPI00198966.3|ENSEMBL:ENSRNOP00000003620 Tax_Id=10116 Gene_Symbol=Abat 50 kDa protein	4	9.4	56.455	6.247e-71
IPI00327662	>IPI:IPI00327662.3|SWISS-PROT:Q9QWN8|ENSEMBL:ENSRNOP00000026573|REFSEQ:NP_062040 Tax_Id=10116 Gene_Symbol=Sptbn2 Spectrin beta chain, brain 2	6	3.2	271.06	1.2022e-70
IPI00206171;IPI00231051;IPI00328017;IPI00231053;IPI00565211;IPI00231052	>IPI:IPI00206171.1|SWISS-PROT:P15146-1|ENSEMBL:ENSRNOP00000050877 Tax_Id=10116 Gene_Symbol=Map2 Isoform MAP2x of Microtubule-associated protein 2;>IPI:IPI00231051.1|SWISS-PROT:P15146-2|ENSEMBL:ENSRNOP00000051431 Tax_Id=10116 Gene_Symbol=Map2 Isoform MAP2b	10	7.8	202.41	5.8285e-69
IPI00230907;IPI00364060;IPI00392464;IPI00369437	>IPI:IPI00230907.5|SWISS-PROT:P30904|ENSEMBL:ENSRNOP00000008608|REFSEQ:NP_112313 Tax_Id=10116 Gene_Symbol=Mif Macrophage migration inhibitory factor;>IPI:IPI00364060.1|ENSEMBL:ENSRNOP00000043849|REFSEQ:XP_001054317;XP_001074688 Tax_Id=10116 Gene_Symbol=LOC	4	41.7	12.477	7.436e-68
IPI00952351;IPI00190943;IPI00210211	>IPI:IPI00952351.1|ENSEMBL:ENSRNOP00000059250 Tax_Id=10116 Gene_Symbol=Gfap 50 kDa protein;>IPI:IPI00190943.2|SWISS-PROT:P47819-1|ENSEMBL:ENSRNOP00000032389|REFSEQ:NP_058705 Tax_Id=10116 Gene_Symbol=Gfap Isoform 1 of Glial fibrillary acidic protein;>IPI:IP	13	29	50.07	1.7957e-65
IPI00285606	>IPI:IPI00285606.6|SWISS-PROT:Q8CFN2-1|ENSEMBL:ENSRNOP00000030928|REFSEQ:NP_741991 Tax_Id=10116 Gene_Symbol=Cdc42 Isoform 1 of Cell division control protein 42 homolog	6	36.6	21.258	3.4773e-65
IPI00231513	>IPI:IPI00231513.5|SWISS-PROT:P35332|TREMBL:Q9QWR2|ENSEMBL:ENSRNOP00000020486|REFSEQ:NP_059053 Tax_Id=10116 Gene_Symbol=Hpcal4 Hippocalcin-like protein 4	9	51.3	22.245	4.1737e-65
IPI00554031	>IPI:IPI00554031.2|SWISS-PROT:Q05546-2|ENSEMBL:ENSRNOP00000056103 Tax_Id=10116 Gene_Symbol=Tnr Isoform 2 of Tenascin-R	12	14	139.7	6.5236e-64
IPI00325135	>IPI:IPI00325135.3|SWISS-PROT:P62260|ENSEMBL:ENSRNOP00000007100|REFSEQ:NP_113791 Tax_Id=10116 Gene_Symbol=Ywhae 14-3-3 protein epsilon	8	31	29.174	8.6157e-62		31		221
IPI00388289	>IPI:IPI00388289.2|SWISS-PROT:Q8CFN2-2|ENSEMBL:ENSRNOP00000018118 Tax_Id=10116 Gene_Symbol=Cdc42 Isoform 2 of Cell division control protein 42 homolog	6	37.7	21.282	4.4978e-61
IPI00363849	>IPI:IPI00363849.2|TREMBL:P97552|ENSEMBL:ENSRNOP00000003605|REFSEQ:XP_001071300;XP_341134 Tax_Id=10116 Gene_Symbol=Lamc1 similar to Laminin gamma-1 chain precursor	11	9	177.38	2.3246e-60
IPI00191730	>IPI:IPI00191730.1|SWISS-PROT:P61265|ENSEMBL:ENSRNOP00000026063|REFSEQ:NP_036832 Tax_Id=10116 Gene_Symbol=Stx1b Syntaxin-1B	4	18.1	33.244	3.5987e-60
IPI00391300;IPI00211813;IPI00949586;IPI00764167;IPI00765351;IPI00767676;IPI00768204;IPI00951234;IPI00464464;IPI00558912;IPI00464465;IPI00896783	>IPI:IPI00391300.3|ENSEMBL:ENSRNOP00000031321 Tax_Id=10116 Gene_Symbol=Myh10 234 kDa protein;>IPI:IPI00211813.2|TREMBL:P70620|ENSEMBL:ENSRNOP00000003983 Tax_Id=10116 Gene_Symbol=Myh10 Nonmuscle myosin heavy chain B;>IPI:IPI00949586.1|SWISS-PROT:Q9JLT0|TREM	10	7.7	233.61	4.4402e-60
IPI00560533;IPI00951911	>IPI:IPI00560533.3|SWISS-PROT:P27605|ENSEMBL:ENSRNOP00000043388|REFSEQ:NP_036715 Tax_Id=10116 Gene_Symbol=Hprt1 Hypoxanthine-guanine phosphoribosyltransferase;>IPI:IPI00951911.1|TREMBL:Q6LDG5|ENSEMBL:ENSRNOP00000062740 Tax_Id=10116 Gene_Symbol=Hprt1 Hypoxa	7	47.7	24.477	1.3878e-59
IPI00231715;IPI00208265;IPI00203390;IPI00203358	>IPI:IPI00231715.1|SWISS-PROT:P63088-2|TREMBL:Q6AYZ4|ENSEMBL:ENSRNOP00000047912 Tax_Id=10116 Gene_Symbol=Ppp1cc Isoform Gamma-2 of Serine/threonine-protein phosphatase PP1-gamma catalytic subunit;>IPI:IPI00208265.1|SWISS-PROT:P62138|TREMBL:Q04103|ENSEMBL:E	2	10.4	38.504	2.3051e-55
IPI00886474	>IPI:IPI00886474.1|TREMBL:B0BN81|ENSEMBL:ENSRNOP00000026528|REFSEQ:NP_001099192 Tax_Id=10116 Gene_Symbol=Rps5 Rps5 protein	1	7.4	22.906	1.7461e-54
IPI00196509;IPI00231388;IPI00564084;IPI00231391;IPI00231389;IPI00231390;IPI00559333;IPI00555232;IPI00196508;IPI00471519	>IPI:IPI00196509.3|SWISS-PROT:O08839-1|ENSEMBL:ENSRNOP00000017573|REFSEQ:NP_446411 Tax_Id=10116 Gene_Symbol=Bin1 Isoform AMPH2-1 of Myc box-dependent-interacting protein 1;>IPI:IPI00231388.3|SWISS-PROT:O08839-2|ENSEMBL:ENSRNOP00000042320 Tax_Id=10116 Gene_	9	20.1	64.532	2.7113e-54
IPI00209113	>IPI:IPI00209113.3|SWISS-PROT:Q62812|TREMBL:Q62704|ENSEMBL:ENSRNOP00000007398|REFSEQ:NP_037326 Tax_Id=10116 Gene_Symbol=Myh9 Myosin-9	9	7.1	226.34	7.927e-53
IPI00360356	>IPI:IPI00360356.1|ENSEMBL:ENSRNOP00000059847|REFSEQ:NP_001099879 Tax_Id=10116 Gene_Symbol=Actbl2 actin, beta-like 2	5	16.2	41.963	2.381e-50		19;20		45;48
IPI00475480;IPI00471526	>IPI:IPI00475480.3|ENSEMBL:ENSRNOP00000040819|REFSEQ:XP_001065560;XP_232745 Tax_Id=10116 Gene_Symbol=Sfn similar to 14-3-3 protein sigma;>IPI:IPI00471526.3|TREMBL:Q5EBB0;Q68FS0|REFSEQ:NP_001013963 Tax_Id=10116 Gene_Symbol=LOC298795 Similar to 14-3-3 protei	4	9.8	36.856	2.9501e-50		31		308
IPI00205745;IPI00561017;IPI00760113	>IPI:IPI00205745.3|SWISS-PROT:Q9R063-1|ENSEMBL:ENSRNOP00000028687|REFSEQ:NP_446062 Tax_Id=10116 Gene_Symbol=Prdx5 Isoform Mitochondrial of Peroxiredoxin-5, mitochondrial;>IPI:IPI00561017.1|ENSEMBL:ENSRNOP00000039908 Tax_Id=10116 Gene_Symbol=Prdx5 22 kDa pr	4	28.6	22.178	2.6861e-49
IPI00213013	>IPI:IPI00213013.1|SWISS-PROT:O35814|ENSEMBL:ENSRNOP00000028743|REFSEQ:NP_620266 Tax_Id=10116 Gene_Symbol=Stip1 Stress-induced-phosphoprotein 1	9	17.7	62.569	8.1065e-49
IPI00515845;IPI00949208	>IPI:IPI00515845.3|SWISS-PROT:Q5PQN0|REFSEQ:NP_001019542 Tax_Id=10116 Gene_Symbol=Ncald Neurocalcin-delta	7	44.6	22.245	8.7128e-48
IPI00475835;IPI00560275;IPI00777198	>IPI:IPI00475835.3|SWISS-PROT:O08651|ENSEMBL:ENSRNOP00000053019|REFSEQ:NP_113808 Tax_Id=10116 Gene_Symbol=Phgdh D-3-phosphoglycerate dehydrogenase	5	15.2	56.493	2.9491e-47
IPI00205056	>IPI:IPI00205056.1|SWISS-PROT:Q63092|ENSEMBL:ENSRNOP00000025311|REFSEQ:NP_076490 Tax_Id=10116 Gene_Symbol=Camkv CaM kinase-like vesicle-associated protein	5	14.1	54.105	3.5265e-47
IPI00206977	>IPI:IPI00206977.1|SWISS-PROT:Q8VHF5|TREMBL:Q0QEL8|ENSEMBL:ENSRNOP00000034921|REFSEQ:NP_570111 Tax_Id=10116 Gene_Symbol=Cs Citrate synthase, mitochondrial	7	21	51.866	6.4661e-47
IPI00557167;IPI00949293	>IPI:IPI00557167.2|TREMBL:B2RZA9|ENSEMBL:ENSRNOP00000050143 Tax_Id=10116 Gene_Symbol=- Ubiquitin carrier protein;>IPI:IPI00949293.1|ENSEMBL:ENSRNOP00000062836 Tax_Id=10116 Gene_Symbol=- 18 kDa protein	7	60.4	17.861	4.4756e-46
IPI00767805;IPI00371946;IPI00480687;IPI00767087	>IPI:IPI00767805.1|REFSEQ:XP_001061084 Tax_Id=10116 Gene_Symbol=LOC294446 similar to Myristoylated alanine-rich C-kinase substrate (MARCKS) (Protein kinase C substrate 80 kDa protein) isoform 2;>IPI:IPI00371946.3|ENSEMBL:ENSRNOP00000000707|REFSEQ:XP_001060	5	20.8	30.2	5.2855e-46
IPI00326140	>IPI:IPI00326140.3|SWISS-PROT:Q63041|ENSEMBL:ENSRNOP00000009467|REFSEQ:NP_665722 Tax_Id=10116 Gene_Symbol=Pzp Alpha-1-macroglobulin	7	4.6	167.12	5.7591e-46
IPI00231674;IPI00331953;IPI00213677;IPI00231965;IPI00231966;IPI00949488	>IPI:IPI00231674.5|SWISS-PROT:P61206|ENSEMBL:ENSRNOP00000047811|REFSEQ:NP_543180 Tax_Id=10116 Gene_Symbol=Arf3 ADP-ribosylation factor 3;>IPI:IPI00331953.5|SWISS-PROT:P84079|ENSEMBL:ENSRNOP00000041363|REFSEQ:NP_071963 Tax_Id=10116 Gene_Symbol=Arf1 ADP-ribo	7	36.5	20.601	2.8268e-45
IPI00212523;IPI00555262;IPI00359952	>IPI:IPI00212523.1|SWISS-PROT:O88767|ENSEMBL:ENSRNOP00000024711|REFSEQ:NP_476484 Tax_Id=10116 Gene_Symbol=Park7 Protein DJ-1;>IPI:IPI00555262.1|TREMBL:Q5BKC3|ENSEMBL:ENSRNOP00000052374 Tax_Id=10116 Gene_Symbol=Park7 Park7 protein	8	65.1	19.974	3.9841e-44
IPI00192159;IPI00204331;IPI00951790;IPI00951021;IPI00191519	>IPI:IPI00192159.2|SWISS-PROT:P61078|ENSEMBL:ENSRNOP00000045087|REFSEQ:NP_112516 Tax_Id=10116 Gene_Symbol=Ube2d3 Ubiquitin-conjugating enzyme E2 D3;>IPI:IPI00204331.1|SWISS-PROT:P62839|ENSEMBL:ENSRNOP00000059655|REFSEQ:NP_001032369 Tax_Id=10116 Gene_Symbol	2	23.3	16.958	1.1969e-43
IPI00471835;IPI00779326	>IPI:IPI00471835.1|SWISS-PROT:Q66HA8|ENSEMBL:ENSRNOP00000001201|REFSEQ:NP_001011901 Tax_Id=10116 Gene_Symbol=Hsph1 Heat shock protein 105 kDa;>IPI:IPI00779326.2|ENSEMBL:ENSRNOP00000057971 Tax_Id=10116 Gene_Symbol=Hsph1 Protein	8	9.8	96.417	7.1606e-43
IPI00944227;IPI00209000;IPI00559406;IPI00949408;IPI00569024;IPI00557051;IPI00567739;IPI00564020;IPI00387664;IPI00944233;IPI00454444;IPI00230794;IPI00230793;IPI00400546;IPI00944216	>IPI:IPI00944227.2|ENSEMBL:ENSRNOP00000047019 Tax_Id=10116 Gene_Symbol=Plec1 534 kDa protein;>IPI:IPI00209000.2|TREMBL:Q6S3A0|ENSEMBL:ENSRNOP00000046012|REFSEQ:NP_071796 Tax_Id=10116 Gene_Symbol=Plec1 Plectin 6;>IPI:IPI00559406.3|TREMBL:Q6S3A5|ENSEMBL:ENSR	18	4.2	534.37	1.0027e-42
IPI00204644;IPI00231420;IPI00197605	>IPI:IPI00204644.1|SWISS-PROT:P60881-1|ENSEMBL:ENSRNOP00000008734|REFSEQ:NP_112253 Tax_Id=10116 Gene_Symbol=Snap25 Isoform SNAP-25b of Synaptosomal-associated protein 25;>IPI:IPI00231420.1|SWISS-PROT:P60881-2|ENSEMBL:ENSRNOP00000007998 Tax_Id=10116 Gene_Sy	6	33.5	23.315	4.947e-40
IPI00366293;IPI00952474	>IPI:IPI00366293.3|SWISS-PROT:P24329|ENSEMBL:ENSRNOP00000039338|REFSEQ:NP_036940 Tax_Id=10116 Gene_Symbol=Tst Thiosulfate sulfurtransferase;>IPI:IPI00952474.1|ENSEMBL:ENSRNOP00000000202 Tax_Id=10116 Gene_Symbol=Tst 33 kDa protein	8	33.7	33.406	3.8678e-39
IPI00189995	>IPI:IPI00189995.1|SWISS-PROT:P47728|ENSEMBL:ENSRNOP00000022943|REFSEQ:NP_446440 Tax_Id=10116 Gene_Symbol=Calb2 Calretinin	3	17.3	31.404	7.3578e-39
IPI00362105	>IPI:IPI00362105.2|TREMBL:Q32PW9|ENSEMBL:ENSRNOP00000009649|REFSEQ:NP_001093979 Tax_Id=10116 Gene_Symbol=Psmc6 proteasome (prosome, macropain) 26S subunit, ATPase, 6	6	17.9	45.796	1.9744e-38
IPI00207657	>IPI:IPI00207657.1|ENSEMBL:ENSRNOP00000020785|REFSEQ:NP_001100089 Tax_Id=10116 Gene_Symbol=Usp5 ubiquitin specific peptidase 5	9	13.6	95.778	1.6644e-37
IPI00211779;IPI00776784	>IPI:IPI00211779.1|SWISS-PROT:Q63716|ENSEMBL:ENSRNOP00000023132|REFSEQ:NP_476455 Tax_Id=10116 Gene_Symbol=Prdx1 Peroxiredoxin-1	10	59.3	22.109	3.1975e-36
IPI00231771	>IPI:IPI00231771.5|SWISS-PROT:P04631|ENSEMBL:ENSRNOP00000001743|REFSEQ:NP_037323 Tax_Id=10116 Gene_Symbol=S100b Protein S100-B	3	40.2	10.744	5.8134e-36
IPI00950777;IPI00230865	>IPI:IPI00950777.1|ENSEMBL:ENSRNOP00000013494 Tax_Id=10116 Gene_Symbol=Gmfb 17 kDa protein;>IPI:IPI00230865.7|SWISS-PROT:Q63228|ENSEMBL:ENSRNOP00000059018|REFSEQ:NP_112294 Tax_Id=10116 Gene_Symbol=Gmfb Glia maturation factor beta	4	35	16.863	2.1399e-35
IPI00188304	>IPI:IPI00188304.3|SWISS-PROT:Q6P7Q4|ENSEMBL:ENSRNOP00000000650|REFSEQ:NP_997477 Tax_Id=10116 Gene_Symbol=Glo1 Lactoylglutathione lyase	3	20.1	20.819	1.1695e-34
IPI00768104;IPI00952205	>IPI:IPI00768104.1|ENSEMBL:ENSRNOP00000029575|REFSEQ:NP_001101556 Tax_Id=10116 Gene_Symbol=Eea1 early endosome antigen 1;>IPI:IPI00952205.1|ENSEMBL:ENSRNOP00000062917 Tax_Id=10116 Gene_Symbol=Eea1 97 kDa protein	10	8.9	161.27	2.3889e-34
IPI00207069;IPI00766829;IPI00763895;IPI00766034;IPI00766343;IPI00767320;IPI00952335;IPI00564413;IPI00656402	>IPI:IPI00207069.3|TREMBL:Q38PF8|REFSEQ:XP_574618 Tax_Id=10116 Gene_Symbol=Ahnak similar to AHNAK nucleoprotein isoform 1;>IPI:IPI00766829.1|TREMBL:Q38PF9|REFSEQ:XP_001078032 Tax_Id=10116 Gene_Symbol=Ahnak similar to AHNAK nucleoprotein isoform 1 isoform 1	6	16.2	321.32	3.0274e-34
IPI00205396	>IPI:IPI00205396.2|SWISS-PROT:O35095|ENSEMBL:ENSRNOP00000016229|REFSEQ:NP_445995 Tax_Id=10116 Gene_Symbol=Ncdn Neurochondrin	7	12.2	78.923	9.2374e-34
IPI00231358;CON__P02584	>IPI:IPI00231358.6|SWISS-PROT:P62963|ENSEMBL:ENSRNOP00000005370|REFSEQ:NP_071956 Tax_Id=10116 Gene_Symbol=Pfn1 Profilin-1	5	45	14.957	2.3986e-33
IPI00230859	>IPI:IPI00230859.5|SWISS-PROT:P51635|ENSEMBL:ENSRNOP00000023072|REFSEQ:NP_112262 Tax_Id=10116 Gene_Symbol=Akr1a1 Alcohol dehydrogenase [NADP+]	2	9.5	36.505	8.3397e-33
IPI00230787	>IPI:IPI00230787.5|SWISS-PROT:P27139|ENSEMBL:ENSRNOP00000013354|REFSEQ:NP_062164 Tax_Id=10116 Gene_Symbol=Car2 Carbonic anhydrase 2	6	31.9	29.113	8.9371e-33
IPI00192337;IPI00779826	>IPI:IPI00192337.1|SWISS-PROT:P11275|TREMBL:Q924T0|ENSEMBL:ENSRNOP00000041940|REFSEQ:NP_037052 Tax_Id=10116 Gene_Symbol=Camk2a Calcium/calmodulin-dependent protein kinase type II alpha chain;>IPI:IPI00779826.2|ENSEMBL:ENSRNOP00000025283 Tax_Id=10116 Gene_S	7	19.7	54.114	1.0675e-32
IPI00766105	>IPI:IPI00766105.2|TREMBL:Q4KLN2 Tax_Id=10116 Gene_Symbol=Mtx1 Mtx1 protein (Fragment)	1	3.4	49.743	1.374e-32
IPI00211317	>IPI:IPI00211317.1|SWISS-PROT:Q78P75|ENSEMBL:ENSRNOP00000012279|REFSEQ:NP_542428 Tax_Id=10116 Gene_Symbol=Dynll2 Dynein light chain 2, cytoplasmic	5	40.4	10.35	2.2472e-32
IPI00421428;IPI00231506;IPI00781570	>IPI:IPI00421428.9|SWISS-PROT:P25113|REFSEQ:NP_445742 Tax_Id=10116 Gene_Symbol=Pgam1 Phosphoglycerate mutase 1	9	51.2	28.832	2.4714e-32		71		77
IPI00767147;IPI00464815;IPI00951317;IPI00782342;IPI00387816;IPI00557049;IPI00388191;IPI00951666;IPI00947869;IPI00777730;IPI00565703;IPI00948585	>IPI:IPI00767147.1|REFSEQ:XP_001067222 Tax_Id=10116 Gene_Symbol=Eno1-ps1 similar to Alpha-enolase;>IPI:IPI00464815.11|SWISS-PROT:P04764|TREMBL:Q5BJ93;Q5EB49|ENSEMBL:ENSRNOP00000024106|REFSEQ:NP_001103378;NP_036686 Tax_Id=10116 Gene_Symbol=Eno1 Alpha-enolas	7	19	53.923	2.4982e-32
IPI00765134;IPI00201964;IPI00364061;IPI00952207	>IPI:IPI00765134.1|ENSEMBL:ENSRNOP00000053867|REFSEQ:NP_001128232 Tax_Id=10116 Gene_Symbol=Hnrnpl heterogeneous nuclear ribonucleoprotein L isoform a;>IPI:IPI00201964.4|ENSEMBL:ENSRNOP00000027425 Tax_Id=10116 Gene_Symbol=Hnrnpl 64 kDa protein;>IPI:IPI00364	5	14.9	67.902	8.0652e-32
IPI00231502;IPI00389753;IPI00781585;IPI00201713	>IPI:IPI00231502.3|SWISS-PROT:P62944-2|TREMBL:Q3ZB97|ENSEMBL:ENSRNOP00000013629|REFSEQ:NP_542150 Tax_Id=10116 Gene_Symbol=Ap2b1 Isoform 2 of AP-2 complex subunit beta;>IPI:IPI00389753.1|SWISS-PROT:P62944-1|ENSEMBL:ENSRNOP00000013363 Tax_Id=10116 Gene_Symbo	8	11.1	105.69	2.1333e-31
IPI00358767;IPI00948510	>IPI:IPI00358767.2|SWISS-PROT:O35179|ENSEMBL:ENSRNOP00000008999|REFSEQ:XP_001070855;XP_342858 Tax_Id=10116 Gene_Symbol=Sh3gl2 similar to SH3-domain GRB2-like 2	5	17.4	52.391	3.2327e-31
IPI00780227;IPI00422092;IPI00370158;IPI00764687	>IPI:IPI00780227.1|ENSEMBL:ENSRNOP00000057449 Tax_Id=10116 Gene_Symbol=Rac1 23 kDa protein;>IPI:IPI00422092.1|SWISS-PROT:Q6RUV5|TREMBL:Q923X0|ENSEMBL:ENSRNOP00000001417|REFSEQ:NP_599193 Tax_Id=10116 Gene_Symbol=Rac1 Ras-related C3 botulinum toxin substrate	5	24.6	23.436	1.1158e-30
IPI00193445;IPI00555166	>IPI:IPI00193445.1|SWISS-PROT:P25809 Tax_Id=10116 Gene_Symbol=Ckmt1 Creatine kinase U-type, mitochondrial;>IPI:IPI00555166.1|TREMBL:Q5BJT9|ENSEMBL:ENSRNOP00000044253|REFSEQ:NP_001012756 Tax_Id=10116 Gene_Symbol=Ckmt1 Creatine kinase, mitochondrial 1, ubiqu	7	27.3	47.028	2.1814e-30		24		108
IPI00231106	>IPI:IPI00231106.5|SWISS-PROT:P97532|ENSEMBL:ENSRNOP00000000201|REFSEQ:NP_620198 Tax_Id=10116 Gene_Symbol=Mpst 3-mercaptopyruvate sulfurtransferase	4	20.5	32.94	3.0095e-30
IPI00215294	>IPI:IPI00215294.1|SWISS-PROT:Q6MG60|ENSEMBL:ENSRNOP00000001118|REFSEQ:NP_001159408;NP_997697 Tax_Id=10116 Gene_Symbol=Ddah2 N(G),N(G)-dimethylarginine dimethylaminohydrolase 2	3	11.9	29.688	4.6812e-30
IPI00231434	>IPI:IPI00231434.6|SWISS-PROT:Q62658|ENSEMBL:ENSRNOP00000012608|REFSEQ:NP_037234 Tax_Id=10116 Gene_Symbol=Fkbp1a Peptidyl-prolyl cis-trans isomerase FKBP1A	1	12	11.922	9.8552e-30
IPI00367047	>IPI:IPI00367047.3|ENSEMBL:ENSRNOP00000026881|REFSEQ:NP_001129214 Tax_Id=10116 Gene_Symbol=Irgq immunity-related GTPase family, Q	5	17	59.259	1.2328e-29
IPI00778032;IPI00369496;IPI00777342	>IPI:IPI00778032.3|ENSEMBL:ENSRNOP00000052297 Tax_Id=10116 Gene_Symbol=Rap1gds1 62 kDa protein;>IPI:IPI00369496.4|ENSEMBL:ENSRNOP00000021457|REFSEQ:NP_001101198 Tax_Id=10116 Gene_Symbol=Rap1gds1 RAP1, GTP-GDP dissociation stimulator 1	6	15.1	61.913	4.2666e-29
IPI00214192	>IPI:IPI00214192.1|SWISS-PROT:O35964|REFSEQ:NP_112518 Tax_Id=10116 Gene_Symbol=Sh3gl1 Endophilin-A2	4	16.3	41.492	4.7531e-29
IPI00886430	>IPI:IPI00886430.1|TREMBL:B0BNJ1|REFSEQ:NP_001121662 Tax_Id=10116 Gene_Symbol=LOC683667 LOC683667 protein	3	16.2	21.624	1.5153e-28
IPI00768299	>IPI:IPI00768299.1|TREMBL:B2GV73|ENSEMBL:ENSRNOP00000011499|REFSEQ:NP_001099403 Tax_Id=10116 Gene_Symbol=Arpc3 Actin related protein 2/3 complex, subunit 3 (Predicted), isoform CRA_b	3	17.4	20.535	1.521e-28
IPI00197411;IPI00765168	>IPI:IPI00197411.1|ENSEMBL:ENSRNOP00000025756|REFSEQ:XP_226016 Tax_Id=10116 Gene_Symbol=Pura similar to Transcriptional activator protein Pur-alpha;>IPI:IPI00765168.1|SWISS-PROT:P86252|REFSEQ:XP_001063244 Tax_Id=10116 Gene_Symbol=Pura similar to Transcript	5	24.6	34.883	1.8784e-28
IPI00369350	>IPI:IPI00369350.3|SWISS-PROT:Q6PEC4|ENSEMBL:ENSRNOP00000007676|REFSEQ:NP_001007609 Tax_Id=10116 Gene_Symbol=Skp1 S-phase kinase-associated protein 1	5	30.1	18.672	2.0595e-28
IPI00231822;IPI00947853;IPI00230883	>IPI:IPI00231822.4|SWISS-PROT:P13234-1|ENSEMBL:ENSRNOP00000027771|REFSEQ:NP_036859 Tax_Id=10116 Gene_Symbol=Camk4 Isoform 1 of Calcium/calmodulin-dependent protein kinase type IV	5	12.2	53.151	1.0344e-27
IPI00769030	>IPI:IPI00769030.3|ENSEMBL:ENSRNOP00000047562|REFSEQ:XP_001071249 Tax_Id=10116 Gene_Symbol=Kcnq5l similar to potassium voltage-gated channel, subfamily Q, member 5	1	0.9	102.31	1.0937e-27
IPI00208205;IPI00566672;IPI00764197;IPI00950379;IPI00949898;IPI00778786;IPI00207355;IPI00196751;IPI00213546;IPI00561262;IPI00769037;IPI00206624;IPI00765681;IPI00778110;IPI00650082	>IPI:IPI00208205.1|SWISS-PROT:P63018|REFSEQ:NP_077327 Tax_Id=10116 Gene_Symbol=Hspa8 Heat shock cognate 71 kDa protein;>IPI:IPI00566672.2|REFSEQ:XP_001070485 Tax_Id=10116 Gene_Symbol=LOC689908 similar to heat shock protein 8;>IPI:IPI00764197.1|REFSEQ:XP_00	7	11.8	70.87	3.698e-27
IPI00339109;IPI00421719;IPI00475732;IPI00551768;IPI00655304	>IPI:IPI00339109.3|ENSEMBL:ENSRNOP00000027226 Tax_Id=10116 Gene_Symbol=- 15 kDa protein;>IPI:IPI00421719.3|SWISS-PROT:P63324 Tax_Id=10116 Gene_Symbol=Rps12 40S ribosomal protein S12;>IPI:IPI00475732.3|ENSEMBL:ENSRNOP00000041682 Tax_Id=10116 Gene_Symbol=- 1	1	16.1	15.22	2.8481e-26
IPI00777061;IPI00555168	>IPI:IPI00777061.1|TREMBL:A0JPM7;Q2TA66;Q5FVS1;Q66HI5;Q6AYV6;Q6LDW6;Q6P9V2|ENSEMBL:ENSRNOP00000037803|REFSEQ:NP_036980 Tax_Id=10116 Gene_Symbol=Fth1 Ferritin;>IPI:IPI00555168.2|SWISS-PROT:P19132 Tax_Id=10116 Gene_Symbol=Fth1 Ferritin heavy chain	8	58.2	21.099	3.2475e-26
IPI00390280;IPI00367479	>IPI:IPI00390280.3|TREMBL:Q9EPH3|ENSEMBL:ENSRNOP00000036792 Tax_Id=10116 Gene_Symbol=Myh14 Putative myosin IIC;>IPI:IPI00367479.5|TREMBL:Q9EPH4|ENSEMBL:ENSRNOP00000027132|REFSEQ:NP_001094160 Tax_Id=10116 Gene_Symbol=Myh14 myosin, heavy chain 14	7	5	232.24	3.5089e-26
IPI00198118;IPI00782742;IPI00199693;IPI00207903	>IPI:IPI00198118.2|ENSEMBL:ENSRNOP00000019215 Tax_Id=10116 Gene_Symbol=Map1a 325 kDa protein;>IPI:IPI00782742.2|ENSEMBL:ENSRNOP00000053764 Tax_Id=10116 Gene_Symbol=Map1a 324 kDa protein;>IPI:IPI00199693.3|SWISS-PROT:P34926|ENSEMBL:ENSRNOP00000019320|REFSEQ	10	5.6	325.01	3.8453e-26
IPI00231228	>IPI:IPI00231228.5|SWISS-PROT:P37996|ENSEMBL:ENSRNOP00000027093|REFSEQ:NP_073191 Tax_Id=10116 Gene_Symbol=Arl3 ADP-ribosylation factor-like protein 3	5	33	20.456	1.0972e-25
IPI00421513	>IPI:IPI00421513.8|SWISS-PROT:P13221|ENSEMBL:ENSRNOP00000022309|REFSEQ:NP_036703 Tax_Id=10116 Gene_Symbol=Got1 Aspartate aminotransferase, cytoplasmic	6	26.4	46.428	1.2962e-25
IPI00210941;IPI00372259;IPI00475634;IPI00191354;IPI00393158;IPI00655291;IPI00197888;IPI00204206;IPI00210945;IPI00231566;IPI00391995;IPI00231563;IPI00207964;IPI00231567;IPI00231568;IPI00326748;IPI00464788;IPI00391997;CON__Q3SX28;IPI00187731;IPI00230775;IPI00951537;IPI00214905	>IPI:IPI00210941.1|SWISS-PROT:Q63610-2 Tax_Id=10116 Gene_Symbol=Tpm3 Isoform 2 of Tropomyosin alpha-3 chain;>IPI:IPI00372259.4|SWISS-PROT:Q63610-1|ENSEMBL:ENSRNOP00000023567|REFSEQ:NP_775134 Tax_Id=10116 Gene_Symbol=Tpm3 Isoform 1 of Tropomyosin alpha-3 ch	5	21.4	28.72	1.4128e-25
IPI00230947;IPI00206406;IPI00949307	>IPI:IPI00230947.1|SWISS-PROT:P63100-2|ENSEMBL:ENSRNOP00000037143 Tax_Id=10116 Gene_Symbol=Ppp3r1 Isoform 2 of Calcineurin subunit B type 1;>IPI:IPI00206406.2|SWISS-PROT:P63100-1|ENSEMBL:ENSRNOP00000058834|REFSEQ:NP_059005 Tax_Id=10116 Gene_Symbol=Ppp3r1 I	3	27.3	24.979	1.8472e-25
IPI00200920;IPI00373591;IPI00951068	>IPI:IPI00200920.1|SWISS-PROT:Q99PF5|REFSEQ:NP_598286 Tax_Id=10116 Gene_Symbol=Khsrp Far upstream element-binding protein 2	8	12.3	74.226	3.012e-25
IPI00561103	>IPI:IPI00561103.3|ENSEMBL:ENSRNOP00000046390 Tax_Id=10116 Gene_Symbol=- Protein	4	13.7	44.852	6.5268e-25
IPI00331856;IPI00476478;IPI00373049;IPI00193721	>IPI:IPI00331856.9|SWISS-PROT:P47727|TREMBL:O35383;Q9QZI4;Q9QZI5;Q9QZI6|ENSEMBL:ENSRNOP00000051107|REFSEQ:NP_062043 Tax_Id=10116 Gene_Symbol=Cbr1 Carbonyl reductase [NADPH] 1;>IPI:IPI00476478.1|ENSEMBL:ENSRNOP00000043385 Tax_Id=10116 Gene_Symbol=- 31 kDa p	2	7.9	30.578	1.6242e-24
IPI00231426;IPI00372910;IPI00371769;IPI00781598	>IPI:IPI00231426.6|SWISS-PROT:P16617|ENSEMBL:ENSRNOP00000003390|REFSEQ:NP_445743 Tax_Id=10116 Gene_Symbol=Pgk1 Phosphoglycerate kinase 1;>IPI:IPI00372910.2|REFSEQ:XP_001074373;XP_574850 Tax_Id=10116 Gene_Symbol=RGD1560402 similar to Phosphoglycerate kinase	5	21.1	44.538	2.0452e-24
IPI00212478	>IPI:IPI00212478.1|TREMBL:O88752|ENSEMBL:ENSRNOP00000040010|REFSEQ:NP_001008890 Tax_Id=10116 Gene_Symbol=Hbe1 RCG39817, isoform CRA_a	2	12.2	16.104	3.3472e-24
IPI00198191	>IPI:IPI00198191.2|SWISS-PROT:Q6AYK6|ENSEMBL:ENSRNOP00000003586|REFSEQ:NP_001004208 Tax_Id=10116 Gene_Symbol=Cacybp Calcyclin-binding protein	2	8.7	26.541	1.0427e-23
IPI00207335	>IPI:IPI00207335.1|SWISS-PROT:O35264|ENSEMBL:ENSRNOP00000024828|REFSEQ:NP_071782 Tax_Id=10116 Gene_Symbol=Pafah1b2 Platelet-activating factor acetylhydrolase IB subunit beta	3	26.2	25.581	2.276e-23
IPI00877387;IPI00767600;IPI00560210;IPI00339040;IPI00950865;IPI00764291;IPI00372061;IPI00358611;IPI00557829;IPI00779948;IPI00767308;IPI00764103;IPI00764180;IPI00764859;IPI00471820;IPI00763635;IPI00763921;IPI00766301;IPI00767230;IPI00769163	>IPI:IPI00877387.2|ENSEMBL:ENSRNOP00000036667|REFSEQ:NP_001103815;XP_001053716;XP_001064478 Tax_Id=10116 Gene_Symbol=Ube2v1;LOC679539;Tmem189;RGD1562209 ubiquitin-conjugating enzyme E2 variant 1;>IPI:IPI00767600.3|ENSEMBL:ENSRNOP00000002504 Tax_Id=10116 Ge	6	38.1	16.355	7.1741e-23
IPI00193753;IPI00454366	>IPI:IPI00193753.3|SWISS-PROT:P61203-1|ENSEMBL:ENSRNOP00000012287|REFSEQ:NP_695209 Tax_Id=10116 Gene_Symbol=Cops2 Isoform 1 of COP9 signalosome complex subunit 2;>IPI:IPI00454366.1|SWISS-PROT:P61203-2 Tax_Id=10116 Gene_Symbol=Cops2 Isoform 2 of COP9 signal	5	16.9	52.404	3.9627e-22
IPI00204077;IPI00365842;IPI00551791;IPI00766655	>IPI:IPI00204077.1|TREMBL:Q32PX6|ENSEMBL:ENSRNOP00000027641|REFSEQ:NP_001032272 Tax_Id=10116 Gene_Symbol=Rhog Ras homolog gene family, member G	6	29.3	21.308	4.4543e-22
IPI00212553;IPI00556925	>IPI:IPI00212553.3|SWISS-PROT:O88778|ENSEMBL:ENSRNOP00000039162|REFSEQ:NP_062019 Tax_Id=10116 Gene_Symbol=Bsn Protein bassoon;>IPI:IPI00556925.2|ENSEMBL:ENSRNOP00000046293 Tax_Id=10116 Gene_Symbol=Bsn 417 kDa protein	4	1.5	418.42	7.4175e-22
IPI00209824;IPI00326171;IPI00211185;IPI00568840;IPI00781597;IPI00765054;IPI00777454;IPI00196730;IPI00231086;IPI00950988;IPI00231087;IPI00778098;IPI00950482;IPI00949215;IPI00947890;IPI00778148;IPI00779028;IPI00950432	>IPI:IPI00209824.3|TREMBL:Q9Z2F1|ENSEMBL:ENSRNOP00000005359 Tax_Id=10116 Gene_Symbol=Camk2b Calmodulin-dependent protein kinase II beta M isoform;>IPI:IPI00326171.2|TREMBL:Q63094|ENSEMBL:ENSRNOP00000005441|REFSEQ:NP_001035813 Tax_Id=10116 Gene_Symbol=Camk2	4	10.7	70.416	7.497e-22
IPI00230942;IPI00411230;IPI00870234;IPI00199482;IPI00915534;IPI00778425;IPI00559001;IPI00197371;IPI00203310;IPI00778234	>IPI:IPI00230942.5|SWISS-PROT:P08009|ENSEMBL:ENSRNOP00000025689|REFSEQ:NP_112416 Tax_Id=10116 Gene_Symbol=Gstm7 Glutathione S-transferase Yb-3;>IPI:IPI00411230.3|SWISS-PROT:P08010|TREMBL:B6DYQ2|ENSEMBL:ENSRNOP00000025939|REFSEQ:NP_803175 Tax_Id=10116 Gene_	7	37.2	25.68	7.9413e-22
IPI00767486;IPI00231146;IPI00950509	>IPI:IPI00767486.1|ENSEMBL:ENSRNOP00000007437|REFSEQ:XP_001074494 Tax_Id=10116 Gene_Symbol=- similar to Histidine triad nucleotide-binding protein 1;>IPI:IPI00231146.7|SWISS-PROT:P62959|ENSEMBL:ENSRNOP00000000772|REFSEQ:NP_001103077 Tax_Id=10116 Gene_Symbo	1	7.3	21.208	8.6665e-22
IPI00559107;IPI00369397;IPI00368293;IPI00560491;IPI00566591;IPI00654436;IPI00742470;IPI00763373;IPI00763377;IPI00200624;IPI00768793;IPI00188688;IPI00214497;IPI00231974;IPI00764762	>IPI:IPI00559107.2|ENSEMBL:ENSRNOP00000051151|REFSEQ:XP_001062486 Tax_Id=10116 Gene_Symbol=LOC682649 similar to Histone H2A type 1;>IPI:IPI00369397.5|ENSEMBL:ENSRNOP00000056469|REFSEQ:NP_001102761 Tax_Id=10116 Gene_Symbol=H2afx H2A histone family, member X	2	28.6	18.562	8.8436e-22
IPI00199688;IPI00780313;IPI00231081;IPI00206172;IPI00776948;IPI00199690;IPI00209065;IPI00563795;IPI00368865;IPI00390345	>IPI:IPI00199688.3|SWISS-PROT:P63086|ENSEMBL:ENSRNOP00000002533|REFSEQ:NP_446294 Tax_Id=10116 Gene_Symbol=Mapk1 Mitogen-activated protein kinase 1;>IPI:IPI00780313.1|ENSEMBL:ENSRNOP00000027901 Tax_Id=10116 Gene_Symbol=Mapk1 33 kDa protein	6	22.3	41.275	3.3412e-21
IPI00768349;IPI00781328;IPI00766203	>IPI:IPI00768349.1|REFSEQ:XP_001059111 Tax_Id=10116 Gene_Symbol=LOC682245 similar to Acylphosphatase, muscle type isozyme (Acylphosphate phosphohydrolase) isoform 2;>IPI:IPI00781328.2|SWISS-PROT:P35745 Tax_Id=10116 Gene_Symbol=Acyp2 Acylphosphatase-2;>IPI:	1	10.5	13.645	3.974e-21
IPI00194731;IPI00951159	>IPI:IPI00194731.3|ENSEMBL:ENSRNOP00000002549 Tax_Id=10116 Gene_Symbol=Pi4ka 232 kDa protein;>IPI:IPI00951159.1|TREMBL:O08662;Q78E76|ENSEMBL:ENSRNOP00000059384|REFSEQ:NP_071637 Tax_Id=10116 Gene_Symbol=Pi4ka 230kDa phosphatidylinositol 4-kinase	1	0.6	231.94	4.5324e-21
IPI00949517;IPI00363828;IPI00358127;IPI00765709;IPI00567113	>IPI:IPI00949517.1|SWISS-PROT:Q4V7C7|ENSEMBL:ENSRNOP00000059909|REFSEQ:NP_112330 Tax_Id=10116 Gene_Symbol=Actr3 Actin-related protein 3;>IPI:IPI00363828.4|TREMBL:Q9ERF9|ENSEMBL:ENSRNOP00000004520 Tax_Id=10116 Gene_Symbol=Actr3 Actin-related protein 3;>IPI:	2	11.5	47.357	1.2008e-20
IPI00366416	>IPI:IPI00366416.2|ENSEMBL:ENSRNOP00000017067|REFSEQ:NP_001123963 Tax_Id=10116 Gene_Symbol=Cyc1 cytochrome c-1	3	14.4	35.434	2.2497e-20
IPI00230848	>IPI:IPI00230848.7|SWISS-PROT:P62775|ENSEMBL:ENSRNOP00000015808|REFSEQ:NP_077350 Tax_Id=10116 Gene_Symbol=Mtpn Myotrophin	2	32.2	12.861	3.6579e-20
IPI00553918	>IPI:IPI00553918.1|SWISS-PROT:Q5GFD9|REFSEQ:NP_001012235 Tax_Id=10116 Gene_Symbol=Impact Protein IMPACT	4	18.6	35.995	4.8133e-20
IPI00954691;IPI00569279;IPI00566481	>IPI:IPI00954691.1|SWISS-PROT:P0CC09|ENSEMBL:ENSRNOP00000039333;ENSRNOP00000042744|REFSEQ:XP_001062026;XP_001062079;XP_001073395;XP_345256 Tax_Id=10116 Gene_Symbol=LOC682560;Hist2h2aa3;LOC690131 Histone H2A type 2-A;>IPI:IPI00569279.1|ENSEMBL:ENSRNOP000000	2	36.9	14.095	1.0006e-19
IPI00194312;IPI00569282	>IPI:IPI00194312.3|SWISS-PROT:A0JPJ7|ENSEMBL:ENSRNOP00000026040|REFSEQ:NP_001029099 Tax_Id=10116 Gene_Symbol=Ola1 Obg-like ATPase 1;>IPI:IPI00569282.2|ENSEMBL:ENSRNOP00000048612 Tax_Id=10116 Gene_Symbol=Ola1 30 kDa protein	5	15.7	44.535	1.0198e-19
IPI00555187	>IPI:IPI00555187.2|SWISS-PROT:Q08163|ENSEMBL:ENSRNOP00000018711|REFSEQ:NP_071778 Tax_Id=10116 Gene_Symbol=Cap1 Adenylyl cyclase-associated protein 1	2	8.6	51.588	6.455e-19
IPI00194880;IPI00393638;IPI00362264;IPI00560286;IPI00392893;IPI00949491;IPI00557770	>IPI:IPI00194880.1|SWISS-PROT:Q07205|ENSEMBL:ENSRNOP00000013695|REFSEQ:NP_064460 Tax_Id=10116 Gene_Symbol=Eif5 Eukaryotic translation initiation factor 5;>IPI:IPI00393638.2|ENSEMBL:ENSRNOP00000037209 Tax_Id=10116 Gene_Symbol=Eif5 33 kDa protein;>IPI:IPI003	2	5.6	48.954	7.1586e-19
IPI00201410;IPI00559849;IPI00201407;IPI00464724;IPI00950185	>IPI:IPI00201410.1|SWISS-PROT:P63329-1|ENSEMBL:ENSRNOP00000013305|REFSEQ:NP_058737 Tax_Id=10116 Gene_Symbol=Ppp3ca Isoform 1 of Serine/threonine-protein phosphatase 2B catalytic subunit alpha isoform;>IPI:IPI00559849.1|SWISS-PROT:P63329-2|ENSEMBL:ENSRNOP00	6	13.6	58.643	6.2108e-18
IPI00373218;IPI00201417;IPI00394245;IPI00561998;IPI00387949	>IPI:IPI00373218.3|SWISS-PROT:Q6DGG0|ENSEMBL:ENSRNOP00000035797|REFSEQ:NP_001004279 Tax_Id=10116 Gene_Symbol=Ppid 40 kDa peptidyl-prolyl cis-trans isomerase;>IPI:IPI00201417.3|REFSEQ:XP_001057061;XP_576630 Tax_Id=10116 Gene_Symbol=RGD1560149 similar to pep	4	12.4	40.765	8.0458e-18
IPI00781798;IPI00884567;IPI00204899;IPI00361481;IPI00767130;IPI00951275;IPI00765738	>IPI:IPI00781798.2|ENSEMBL:ENSRNOP00000055087 Tax_Id=10116 Gene_Symbol=Sept7 51 kDa protein;>IPI:IPI00884567.1|SWISS-PROT:Q9WVC0|TREMBL:A2VCW8|ENSEMBL:ENSRNOP00000059464|REFSEQ:NP_001107212 Tax_Id=10116 Gene_Symbol=Sept7 septin 7 isoform b;>IPI:IPI00204899	3	6.6	50.839	8.0615e-18
IPI00208207	>IPI:IPI00208207.6|SWISS-PROT:Q62760|ENSEMBL:ENSRNOP00000027088|REFSEQ:NP_690918 Tax_Id=10116 Gene_Symbol=Tomm20 Mitochondrial import receptor subunit TOM20 homolog	1	13.8	16.284	1.5908e-17
IPI00208249;IPI00392154;IPI00189503;IPI00371711	>IPI:IPI00208249.3|SWISS-PROT:Q9Z0W7|TREMBL:A3FM27|ENSEMBL:ENSRNOP00000024464|REFSEQ:NP_114006 Tax_Id=10116 Gene_Symbol=Clic4 Chloride intracellular channel protein 4;>IPI:IPI00392154.2|SWISS-PROT:Q811Q2|ENSEMBL:ENSRNOP00000033206|REFSEQ:NP_788267 Tax_Id=1	4	21.3	28.633	2.0984e-17
IPI00372009	>IPI:IPI00372009.3|SWISS-PROT:P15205|TREMBL:B0BNK3|ENSEMBL:ENSRNOP00000023460|REFSEQ:NP_062090 Tax_Id=10116 Gene_Symbol=Map1b microtubule-associated protein 1B	5	2.3	269.64	3.558e-17
IPI00194404;IPI00325189	>IPI:IPI00194404.5|SWISS-PROT:Q05982|TREMBL:Q6LCQ4|ENSEMBL:ENSRNOP00000003658|REFSEQ:NP_612557 Tax_Id=10116 Gene_Symbol=Nme1 Nucleoside diphosphate kinase A;>IPI:IPI00325189.4|SWISS-PROT:P19804|TREMBL:Q9QWQ4|ENSEMBL:ENSRNOP00000003611|REFSEQ:NP_114021 Tax_	3	30.3	17.193	4.9918e-17
IPI00189358	>IPI:IPI00189358.2|SWISS-PROT:Q68A21|ENSEMBL:ENSRNOP00000009214|REFSEQ:NP_001017503 Tax_Id=10116 Gene_Symbol=Purb Transcriptional activator protein Pur-beta	2	15.5	33.532	5.8492e-17
IPI00198046;IPI00949921;IPI00779412;IPI00949166;IPI00567237;IPI00766352;IPI00764686	>IPI:IPI00198046.1|SWISS-PROT:P49803|ENSEMBL:ENSRNOP00000046013|REFSEQ:NP_062216 Tax_Id=10116 Gene_Symbol=Rgs7 Regulator of G-protein signaling 7;>IPI:IPI00949921.1|ENSEMBL:ENSRNOP00000063631 Tax_Id=10116 Gene_Symbol=Rgs7 52 kDa protein;>IPI:IPI00779412.2|	4	9	55.691	7.3487e-17
IPI00202154	>IPI:IPI00202154.1|SWISS-PROT:Q6AYK3|ENSEMBL:ENSRNOP00000026821|REFSEQ:NP_001013902 Tax_Id=10116 Gene_Symbol=Isyna1 Inositol-3-phosphate synthase 1	2	6.6	60.883	1.4499e-16
IPI00230941	>IPI:IPI00230941.5|SWISS-PROT:P31000|ENSEMBL:ENSRNOP00000024430|REFSEQ:NP_112402 Tax_Id=10116 Gene_Symbol=Vim Vimentin	5	10.5	53.732	1.5362e-16
IPI00421395;IPI00766649	>IPI:IPI00421395.1|TREMBL:Q6QI16|ENSEMBL:ENSRNOP00000049155|REFSEQ:NP_001041339 Tax_Id=10116 Gene_Symbol=RGD1304704 LRRGT00192;>IPI:IPI00766649.1|ENSEMBL:ENSRNOP00000000382 Tax_Id=10116 Gene_Symbol=RGD1304704 28 kDa protein	4	17.2	33.824	2.2786e-16
IPI00204544;IPI00948787;IPI00190479;IPI00568956;IPI00231498;IPI00764713;IPI00950195	>IPI:IPI00204544.3|ENSEMBL:ENSRNOP00000015564 Tax_Id=10116 Gene_Symbol=Klc1 69 kDa protein;>IPI:IPI00948787.1|ENSEMBL:ENSRNOP00000053800 Tax_Id=10116 Gene_Symbol=Klc1 68 kDa protein;>IPI:IPI00190479.5|SWISS-PROT:P37285-1|ENSEMBL:ENSRNOP00000015935|REFSEQ:N	3	5	69.428	3.2951e-16
IPI00368473;IPI00766825;IPI00763356	>IPI:IPI00368473.3|REFSEQ:XP_218972 Tax_Id=10116 Gene_Symbol=Numa1 similar to nuclear mitotic apparatus protein 1;>IPI:IPI00766825.1|TREMBL:Q4G051|ENSEMBL:ENSRNOP00000052124|REFSEQ:XP_001068093;XP_001068145 Tax_Id=10116 Gene_Symbol=Numa1 similar to nuclear	3	1.6	238.61	3.6781e-16
IPI00950733;IPI00390995;IPI00215093;IPI00782594	>IPI:IPI00950733.1|ENSEMBL:ENSRNOP00000008375 Tax_Id=10116 Gene_Symbol=Ogdh 118 kDa protein;>IPI:IPI00390995.3|ENSEMBL:ENSRNOP00000031125 Tax_Id=10116 Gene_Symbol=Ogdh 118 kDa protein;>IPI:IPI00215093.1|SWISS-PROT:Q5XI78|ENSEMBL:ENSRNOP00000054026|REFSEQ:N	3	3.6	118.17	3.7573e-16
IPI00764193;IPI00231929;IPI00339197;IPI00561880;IPI00948028;IPI00454375;IPI00764788;IPI00777829	>IPI:IPI00764193.1|REFSEQ:XP_574742 Tax_Id=10116 Gene_Symbol=RGD1561179 similar to pyruvate kinase 3;>IPI:IPI00231929.7|SWISS-PROT:P11980-1|ENSEMBL:ENSRNOP00000015398|REFSEQ:NP_445749 Tax_Id=10116 Gene_Symbol=Pkm2 Isoform M1 of Pyruvate kinase isozymes M1/	2	4.5	57.876	3.8798e-16
IPI00766320;IPI00780961;IPI00560461;IPI00560818;IPI00480852;IPI00190348;IPI00209163;IPI00393508;IPI00734783;IPI00768311;IPI00551802;IPI00556932;IPI00231976;IPI00388454;IPI00764164;IPI00368662	>IPI:IPI00766320.2|ENSEMBL:ENSRNOP00000040715|REFSEQ:NP_001101884;XP_001061167 Tax_Id=10116 Gene_Symbol=Hist1h2bm;LOC682355 histone cluster 1, H2bm;>IPI:IPI00780961.2|ENSEMBL:ENSRNOP00000041818|REFSEQ:NP_001099584 Tax_Id=10116 Gene_Symbol=Hist1h2bn histone	4	30.4	15.437	5.0858e-16
IPI00201699;IPI00191114;IPI00331896	>IPI:IPI00201699.3|SWISS-PROT:P61589|TREMBL:O35791|REFSEQ:NP_476473 Tax_Id=10116 Gene_Symbol=Rhoa Transforming protein RhoA	5	44.6	21.782	5.328e-16
IPI00195929;IPI00949535;IPI00476704	>IPI:IPI00195929.2|SWISS-PROT:O55156|ENSEMBL:ENSRNOP00000035734|REFSEQ:NP_068837 Tax_Id=10116 Gene_Symbol=Clip2 CAP-Gly domain-containing linker protein 2;>IPI:IPI00949535.1|ENSEMBL:ENSRNOP00000061534 Tax_Id=10116 Gene_Symbol=Clip2 110 kDa protein;>IPI:IPI	6	6.8	115.82	6.5124e-16
IPI00367152;IPI00767651	>IPI:IPI00367152.1|SWISS-PROT:P19234|ENSEMBL:ENSRNOP00000016965|REFSEQ:NP_112326 Tax_Id=10116 Gene_Symbol=Ndufv2 NADH dehydrogenase [ubiquinone] flavoprotein 2, mitochondrial;>IPI:IPI00767651.1|REFSEQ:XP_001069575 Tax_Id=10116 Gene_Symbol=LOC689114 similar	2	9.3	27.378	2.3372e-15
IPI00199600	>IPI:IPI00199600.1|TREMBL:B2GUV5|ENSEMBL:ENSRNOP00000011508|REFSEQ:NP_001100130 Tax_Id=10116 Gene_Symbol=Atp6v1g1 RCG55259, isoform CRA_c	3	30.5	13.71	4.7785e-15
IPI00765347	>IPI:IPI00765347.1|REFSEQ:NP_001102421 Tax_Id=10116 Gene_Symbol=LOC365985 hypothetical protein LOC365985	5	13.2	63.155	4.9488e-15
IPI00205466	>IPI:IPI00205466.1|SWISS-PROT:P97536|ENSEMBL:ENSRNOP00000010720|REFSEQ:NP_446456 Tax_Id=10116 Gene_Symbol=Cand1 Cullin-associated NEDD8-dissociated protein 1	3	3.1	136.36	6.2528e-15
IPI00189570	>IPI:IPI00189570.1|TREMBL:B0BMX3|ENSEMBL:ENSRNOP00000016499|REFSEQ:NP_001102027 Tax_Id=10116 Gene_Symbol=S100a16 S100a16 protein	1	8.9	14.224	6.6236e-15
IPI00365845;IPI00951393;IPI00779530	>IPI:IPI00365845.2|ENSEMBL:ENSRNOP00000006755|REFSEQ:NP_001100210 Tax_Id=10116 Gene_Symbol=Ppp2r5e protein phosphatase 2, regulatory subunit B, epsilon isoform;>IPI:IPI00951393.1|ENSEMBL:ENSRNOP00000060263 Tax_Id=10116 Gene_Symbol=Ppp2r5e 50 kDa protein;>	2	8.6	50.346	7.3743e-15
IPI00563873;IPI00213408	>IPI:IPI00563873.3|SWISS-PROT:A1L108-1|ENSEMBL:ENSRNOP00000019405|REFSEQ:XP_001059654;XP_576552 Tax_Id=10116 Gene_Symbol=RGD1560362;Arpc5l Isoform 1 of Actin-related protein 2/3 complex subunit 5-like protein;>IPI:IPI00213408.5|SWISS-PROT:A1L108-2|REFSEQ:N	1	7.8	17.01	1.0693e-14
IPI00231963	>IPI:IPI00231963.5|SWISS-PROT:P80254|ENSEMBL:ENSRNOP00000001664|REFSEQ:NP_077045 Tax_Id=10116 Gene_Symbol=Ddt D-dopachrome decarboxylase	4	48.3	13.133	1.5846e-14
IPI00202543	>IPI:IPI00202543.1|SWISS-PROT:P05708|TREMBL:O35918|REFSEQ:NP_036866 Tax_Id=10116 Gene_Symbol=Hk1 Hexokinase-1	1	1.3	102.41	2.3872e-14
IPI00763301;IPI00213363;IPI00557636;IPI00766814	>IPI:IPI00763301.1|ENSEMBL:ENSRNOP00000007595|REFSEQ:XP_001077680 Tax_Id=10116 Gene_Symbol=Ppp2r5c similar to Serine/threonine-protein phosphatase 2A 56 kDa regulatory subunit gamma isoform (PP2A, B subunit, B gamma isoform) (PP2A, B subunit, B56 gamma iso	3	11.6	74.426	2.6925e-14
IPI00196703;IPI00951875	>IPI:IPI00196703.2|SWISS-PROT:P28023|ENSEMBL:ENSRNOP00000013513|REFSEQ:NP_077044 Tax_Id=10116 Gene_Symbol=Dctn1 Dynactin subunit 1;>IPI:IPI00951875.1|ENSEMBL:ENSRNOP00000059076 Tax_Id=10116 Gene_Symbol=Dctn1 137 kDa protein	5	6.5	141.94	2.9504e-14
IPI00210351	>IPI:IPI00210351.2|SWISS-PROT:P39069|REFSEQ:NP_077325 Tax_Id=10116 Gene_Symbol=Ak1 Adenylate kinase isoenzyme 1	3	23.2	21.584	3.5951e-14
IPI00471901;IPI00952004	>IPI:IPI00471901.3|SWISS-PROT:P18484|TREMBL:Q66HM2|ENSEMBL:ENSRNOP00000060992|REFSEQ:NP_112270 Tax_Id=10116 Gene_Symbol=Ap2a2 Adaptor-related protein complex 2, alpha 2 subunit;>IPI:IPI00952004.1|ENSEMBL:ENSRNOP00000026738 Tax_Id=10116 Gene_Symbol=Ap2a2 10	2	4.2	104.17	3.8803e-14
IPI00194974;IPI00780608	>IPI:IPI00194974.2|TREMBL:Q5D059|ENSEMBL:ENSRNOP00000025980 Tax_Id=10116 Gene_Symbol=Hnrnpk Hnrpk protein;>IPI:IPI00780608.2|SWISS-PROT:P61980|ENSEMBL:ENSRNOP00000025915|REFSEQ:NP_476482 Tax_Id=10116 Gene_Symbol=Hnrnpk Heterogeneous nuclear ribonucleoprote	5	13.1	51.028	4.5845e-14
IPI00764726;IPI00561052;IPI00950440	>IPI:IPI00764726.1|REFSEQ:XP_001054684 Tax_Id=10116 Gene_Symbol=LOC679840 similar to germinal histone H4 gene;>IPI:IPI00561052.3|SWISS-PROT:P62804-1|ENSEMBL:ENSRNOP00000034519;ENSRNOP00000039070;ENSRNOP00000039602;ENSRNOP00000039949;ENSRNOP00000041042;ENSR	3	28.8	11.424	6.8016e-14
IPI00192125	>IPI:IPI00192125.1|SWISS-PROT:P47971|ENSEMBL:ENSRNOP00000005067|REFSEQ:NP_714957 Tax_Id=10116 Gene_Symbol=Nptx1 Neuronal pentraxin-1	2	9.3	47.216	1.2144e-13
IPI00358524;IPI00779250	>IPI:IPI00358524.4|SWISS-PROT:B0BND0|ENSEMBL:ENSRNOP00000013005 Tax_Id=10116 Gene_Symbol=Enpp6 Ectonucleotide pyrophosphatase/phosphodiesterase family member 6;>IPI:IPI00779250.2|ENSEMBL:ENSRNOP00000056157|REFSEQ:NP_001100781 Tax_Id=10116 Gene_Symbol=Enpp6	3	11.1	50.701	1.2347e-13
IPI00212666;IPI00780167;IPI00817073;IPI00201262;IPI00368704;IPI00564327;IPI00476749	>IPI:IPI00212666.2|SWISS-PROT:Q03626-1|ENSEMBL:ENSRNOP00000008574|REFSEQ:NP_075591 Tax_Id=10116 Gene_Symbol=Mug1;LOC297568 Isoform 1 of Murinoglobulin-1;>IPI:IPI00780167.2|ENSEMBL:ENSRNOP00000019969 Tax_Id=10116 Gene_Symbol=Mug1;LOC297568 165 kDa protein;>	6	7.3	165.32	2.9703e-13
IPI00191733	>IPI:IPI00191733.1|SWISS-PROT:Q05683|TREMBL:Q71UF5|ENSEMBL:ENSRNOP00000024901|REFSEQ:NP_036695 Tax_Id=10116 Gene_Symbol=Gad2 Glutamate decarboxylase 2	4	14.2	65.402	3.667e-13
IPI00421610	>IPI:IPI00421610.3|SWISS-PROT:Q711G3|TREMBL:B5DER3|ENSEMBL:ENSRNOP00000009824|REFSEQ:NP_001094010 Tax_Id=10116 Gene_Symbol=Iah1 Isoamyl acetate-hydrolyzing esterase 1 homolog	4	30.9	28.004	4.0218e-13
IPI00211216;IPI00360971	>IPI:IPI00211216.4|SWISS-PROT:Q3T1J1|ENSEMBL:ENSRNOP00000022343|REFSEQ:NP_001028853 Tax_Id=10116 Gene_Symbol=Eif5a Eukaryotic translation initiation factor 5A-1	3	39	16.832	1.3261e-12
IPI00231150;IPI00211897	>IPI:IPI00231150.4|SWISS-PROT:P04904|TREMBL:B6DYP8;Q9JLX3|ENSEMBL:ENSRNOP00000018325|REFSEQ:NP_113697 Tax_Id=10116 Gene_Symbol=Gsta2;Gsta3;Gsta1 Glutathione S-transferase (Fragment)	4	35	25.988	1.7378e-12
IPI00391569;IPI00949220;IPI00195154	>IPI:IPI00391569.4|TREMBL:B5DF47|ENSEMBL:ENSRNOP00000031502|REFSEQ:NP_001102088 Tax_Id=10116 Gene_Symbol=Krit1 KRIT1, ankyrin repeat containing;>IPI:IPI00949220.1|ENSEMBL:ENSRNOP00000062571 Tax_Id=10116 Gene_Symbol=Krit1 83 kDa protein;>IPI:IPI00195154.3|E	1	1.1	84.031	1.7715e-12
IPI00417750	>IPI:IPI00417750.3|SWISS-PROT:Q75Q39|ENSEMBL:ENSRNOP00000002238|REFSEQ:NP_997684 Tax_Id=10116 Gene_Symbol=Tomm70a Mitochondrial import receptor subunit TOM70	2	4.4	67.444	3.3798e-12
IPI00766463	>IPI:IPI00766463.1|TREMBL:B0BN63|REFSEQ:NP_001108506 Tax_Id=10116 Gene_Symbol=LOC681996 RCG20659, isoform CRA_b	1	6.5	38.104	3.5204e-12
IPI00212320	>IPI:IPI00212320.1|SWISS-PROT:P07936|ENSEMBL:ENSRNOP00000002091|REFSEQ:NP_058891 Tax_Id=10116 Gene_Symbol=Gap43 Neuromodulin	1	7.5	23.603	4.3688e-12
IPI00210532;IPI00569387	>IPI:IPI00210532.3|SWISS-PROT:P37805|ENSEMBL:ENSRNOP00000002942|REFSEQ:NP_001030313;NP_113864 Tax_Id=10116 Gene_Symbol=Tagln3 Transgelin-3;>IPI:IPI00569387.3|ENSEMBL:ENSRNOP00000049371 Tax_Id=10116 Gene_Symbol=Tagln3 16 kDa protein	3	21.1	22.5	1.1782e-11
IPI00208209;IPI00948831	>IPI:IPI00208209.1|TREMBL:Q9Z0V5|ENSEMBL:ENSRNOP00000005014|REFSEQ:NP_445964 Tax_Id=10116 Gene_Symbol=Prdx4 Peroxiredoxin 4;>IPI:IPI00948831.1|ENSEMBL:ENSRNOP00000058898 Tax_Id=10116 Gene_Symbol=Prdx4 29 kDa protein	2	7	31.007	4.0401e-11
IPI00202627	>IPI:IPI00202627.1|SWISS-PROT:Q6AY84|ENSEMBL:ENSRNOP00000013088|REFSEQ:NP_001020234 Tax_Id=10116 Gene_Symbol=Scrn1 Secernin-1	2	5.8	46.396	5.5815e-11
IPI00554111;IPI00949126;IPI00779223;IPI00205634;IPI00390519;IPI00199445;IPI00565202;IPI00389129;IPI00210611;IPI00563317;IPI00558271;IPI00951163	>IPI:IPI00554111.2|ENSEMBL:ENSRNOP00000052477|REFSEQ:XP_001076082 Tax_Id=10116 Gene_Symbol=Ank2 similar to ankyrin 2 isoform 1;>IPI:IPI00949126.1|ENSEMBL:ENSRNOP00000015386 Tax_Id=10116 Gene_Symbol=Ank2 430 kDa protein;>IPI:IPI00779223.2|ENSEMBL:ENSRNOP000	4	1.5	436.89	8.4052e-11
IPI00231475;IPI00326699;IPI00950638;IPI00476722;IPI00555323;IPI00563236;IPI00766831;IPI00565142;IPI00565999;IPI00779777;IPI00360708;IPI00951719	>IPI:IPI00231475.7|SWISS-PROT:P84245|TREMBL:B0BMY8|ENSEMBL:ENSRNOP00000004329;ENSRNOP00000040434|REFSEQ:NP_446437 Tax_Id=10116 Gene_Symbol=H3f3b Histone H3.3;>IPI:IPI00326699.1|ENSEMBL:ENSRNOP00000060626 Tax_Id=10116 Gene_Symbol=- 15 kDa protein;>IPI:IPI00	3	33.8	15.328	9.6265e-11
IPI00193233	>IPI:IPI00193233.1|SWISS-PROT:P04166|TREMBL:Q63144|ENSEMBL:ENSRNOP00000015006|REFSEQ:NP_085075 Tax_Id=10116 Gene_Symbol=Cyb5b Cytochrome b5 type B	1	23.3	16.265	1.4517e-10
IPI00189989;IPI00364294	>IPI:IPI00189989.1|SWISS-PROT:P18297|TREMBL:B2RYK3|ENSEMBL:ENSRNOP00000020749|REFSEQ:NP_062054 Tax_Id=10116 Gene_Symbol=Spr Sepiapterin reductase	4	33.2	28.128	2.1413e-10
IPI00555312;IPI00948363;IPI00361908;IPI00951390	>IPI:IPI00555312.3|SWISS-PROT:Q63797 Tax_Id=10116 Gene_Symbol=Psme1 Proteasome activator complex subunit 1;>IPI:IPI00948363.1|TREMBL:Q6P9V7|ENSEMBL:ENSRNOP00000025887|REFSEQ:NP_058960 Tax_Id=10116 Gene_Symbol=Psme1 RCG23530;>IPI:IPI00361908.3|ENSEMBL:ENSRN	2	12.4	28.577	2.402e-10
IPI00767837;IPI00607140;IPI00391695	>IPI:IPI00767837.1|SWISS-PROT:Q9QZA2|ENSEMBL:ENSRNOP00000012114|REFSEQ:XP_001076624 Tax_Id=10116 Gene_Symbol=Pdcd6ip Programmed cell death 6-interacting protein;>IPI:IPI00607140.3|REFSEQ:NP_001025081 Tax_Id=10116 Gene_Symbol=Pdcd6ip programmed cell death 6	3	6.3	96.63	2.9665e-10
IPI00197344;IPI00394073	>IPI:IPI00197344.1|SWISS-PROT:Q8R431|ENSEMBL:ENSRNOP00000019853|REFSEQ:NP_612511 Tax_Id=10116 Gene_Symbol=Mgll Monoglyceride lipase;>IPI:IPI00394073.4|ENSEMBL:ENSRNOP00000030271 Tax_Id=10116 Gene_Symbol=Mgll 33 kDa protein	1	4.6	33.499	3.6311e-10
IPI00212317;IPI00781663;IPI00564679	>IPI:IPI00212317.1|SWISS-PROT:O35764|ENSEMBL:ENSRNOP00000004703|REFSEQ:NP_110468 Tax_Id=10116 Gene_Symbol=Nptxr Neuronal pentraxin receptor	5	13.4	52.37	5.982e-10
IPI00231247;IPI00231331;IPI00782344	>IPI:IPI00231247.9|SWISS-PROT:Q01986|ENSEMBL:ENSRNOP00000013933|REFSEQ:NP_113831 Tax_Id=10116 Gene_Symbol=Map2k1 Dual specificity mitogen-activated protein kinase kinase 1;>IPI:IPI00231331.3|SWISS-PROT:P36506|ENSEMBL:ENSRNOP00000027272|REFSEQ:NP_579817 Tax	5	16.8	43.465	9.7257e-10
IPI00360246	>IPI:IPI00360246.2|SWISS-PROT:B2RZ37|ENSEMBL:ENSRNOP00000027345|REFSEQ:NP_001102358 Tax_Id=10116 Gene_Symbol=Reep5 Receptor expression-enhancing protein 5	1	5.3	21.431	1.376e-09
IPI00205068;IPI00951891	>IPI:IPI00205068.3|ENSEMBL:ENSRNOP00000011822 Tax_Id=10116 Gene_Symbol=Ap1b1 105 kDa protein;>IPI:IPI00951891.1|ENSEMBL:ENSRNOP00000011717 Tax_Id=10116 Gene_Symbol=Ap1b1 104 kDa protein	4	5.4	105.03	2.0953e-09
IPI00764419;IPI00360930	>IPI:IPI00764419.1|REFSEQ:XP_001053861 Tax_Id=10116 Gene_Symbol=LOC679649 similar to betaine-homocysteine methyltransferase 2;>IPI:IPI00360930.2|SWISS-PROT:B0BNN3|ENSEMBL:ENSRNOP00000014267|REFSEQ:NP_001101130 Tax_Id=10116 Gene_Symbol=Car1 Carbonic anhydra	3	7.5	53.353	2.3343e-09
IPI00213436	>IPI:IPI00213436.2|TREMBL:B2RZD6|ENSEMBL:ENSRNOP00000007567|REFSEQ:NP_001121156 Tax_Id=10116 Gene_Symbol=Ndufa4 RCG28086, isoform CRA_a	3	25.6	9.3267	2.477e-09
IPI00209247;IPI00209251;IPI00214300;IPI00554266	>IPI:IPI00209247.2|SWISS-PROT:Q9Z250-1|ENSEMBL:ENSRNOP00000006083|REFSEQ:NP_445966 Tax_Id=10116 Gene_Symbol=Lin7a Isoform 1 of Lin-7 homolog A;>IPI:IPI00209251.1|SWISS-PROT:Q9Z252|ENSEMBL:ENSRNOP00000028164|REFSEQ:NP_068526 Tax_Id=10116 Gene_Symbol=Lin7b L	3	14.7	25.864	6.024e-09
IPI00454431;IPI00209082;IPI00949794;IPI00951030;IPI00213463;IPI00363022;IPI00200773	>IPI:IPI00454431.1|TREMBL:Q6T487|ENSEMBL:ENSRNOP00000049499 Tax_Id=10116 Gene_Symbol=Actn1 Brain-specific alpha actinin 1 isoform;>IPI:IPI00209082.1|SWISS-PROT:Q9Z1P2|ENSEMBL:ENSRNOP00000061058|REFSEQ:NP_112267 Tax_Id=10116 Gene_Symbol=Actn1 Alpha-actinin-	3	3.6	105.47	7.164e-09
IPI00214246	>IPI:IPI00214246.1|SWISS-PROT:Q9QYL8|ENSEMBL:ENSRNOP00000014415|REFSEQ:NP_112632 Tax_Id=10116 Gene_Symbol=Lypla2 Acyl-protein thioesterase 2	3	18.2	24.807	8.04e-09
IPI00382226;IPI00560599;IPI00565381;IPI00679203;IPI00949773;IPI00369550;IPI00558308;IPI00559713;IPI00567073	>IPI:IPI00382226.1|TREMBL:Q7TP54|ENSEMBL:ENSRNOP00000048390|REFSEQ:NP_001014031 Tax_Id=10116 Gene_Symbol=RGD1306939 Ab2-162;>IPI:IPI00560599.2|REFSEQ:XP_001077872;XP_574537 Tax_Id=10116 Gene_Symbol=RGD1566189 similar to Ferritin light chain 2;>IPI:IPI00565	2	2.2	144.71	8.8963e-09
IPI00204322;IPI00558839;IPI00777127;IPI00896199;IPI00569725;IPI00896147;IPI00952286;IPI00782657;IPI00896118;IPI00949161;IPI00896174;IPI00896219	>IPI:IPI00204322.3|ENSEMBL:ENSRNOP00000046016 Tax_Id=10116 Gene_Symbol=Dnm1 97 kDa protein;>IPI:IPI00558839.2|SWISS-PROT:P21575-5|ENSEMBL:ENSRNOP00000047444 Tax_Id=10116 Gene_Symbol=Dnm1 Isoform 5 of Dynamin-1;>IPI:IPI00777127.2|ENSEMBL:ENSRNOP00000057074	3	8.1	97.497	1.1164e-08
IPI00359826;IPI00949561	>IPI:IPI00359826.3|ENSEMBL:ENSRNOP00000023478|REFSEQ:NP_001100906 Tax_Id=10116 Gene_Symbol=RGD1304884 hypothetical protein LOC307907;>IPI:IPI00949561.1|ENSEMBL:ENSRNOP00000058879 Tax_Id=10116 Gene_Symbol=RGD1304884 45 kDa protein	2	6.9	46.275	1.1344e-08
IPI00339148;IPI00567316;IPI00763910;IPI00951930;IPI00949883	>IPI:IPI00339148.2|SWISS-PROT:P63039|ENSEMBL:ENSRNOP00000019912|REFSEQ:NP_071565 Tax_Id=10116 Gene_Symbol=Hspd1 60 kDa heat shock protein, mitochondrial;>IPI:IPI00567316.1|ENSEMBL:ENSRNOP00000040498 Tax_Id=10116 Gene_Symbol=- 60 kDa protein;>IPI:IPI0076391	4	9.9	60.955	1.1668e-08
IPI00214474;IPI00569016	>IPI:IPI00214474.1|SWISS-PROT:Q6MG06|ENSEMBL:ENSRNOP00000045697|REFSEQ:NP_997665 Tax_Id=10116 Gene_Symbol=Gnl1 Guanine nucleotide-binding protein-like 1;>IPI:IPI00569016.1|TREMBL:Q5XI09|ENSEMBL:ENSRNOP00000001047 Tax_Id=10116 Gene_Symbol=Gnl1 Gnl1 protein	3	6.4	68.706	1.2154e-08
IPI00203214	>IPI:IPI00203214.6|SWISS-PROT:P05197|TREMBL:Q8K1G4|ENSEMBL:ENSRNOP00000041821|REFSEQ:NP_058941 Tax_Id=10116 Gene_Symbol=Eef2 Elongation factor 2	2	4.5	95.283	1.2396e-08
IPI00210264;IPI00464520	>IPI:IPI00210264.3|SWISS-PROT:Q9Z339|TREMBL:B6DYQ5|ENSEMBL:ENSRNOP00000060669 Tax_Id=10116 Gene_Symbol=Gsto1 Glutathione S-transferase omega-1;>IPI:IPI00464520.1|TREMBL:Q6AXR6|ENSEMBL:ENSRNOP00000016851|REFSEQ:NP_001007603 Tax_Id=10116 Gene_Symbol=Gsto1 Gl	2	10	27.669	1.2915e-08
IPI00373076	>IPI:IPI00373076.1|ENSEMBL:ENSRNOP00000002727|REFSEQ:NP_001101788;XP_001058034;XP_001058095 Tax_Id=10116 Gene_Symbol=Atp6v1a ATPase, H+ transporting, lysosomal V1 subunit A	1	2.9	68.264	2.3879e-08
CON__Q5D862	>Q5D862 SWISS-PROT:Q5D862 Tax_Id=9606 Gene_Symbol=FLG2 Filaggrin-2	1	0.5	248.07	3.0542e-08
IPI00194649	>IPI:IPI00194649.1|ENSEMBL:ENSRNOP00000041046|REFSEQ:XP_001053689;XP_225214 Tax_Id=10116 Gene_Symbol=Diras2 similar to GTP-binding protein Di-Ras2	1	5.5	22.498	3.1111e-08
IPI00562798;IPI00950048;IPI00949444	>IPI:IPI00562798.1|ENSEMBL:ENSRNOP00000027384 Tax_Id=10116 Gene_Symbol=Sirt2 43 kDa protein;>IPI:IPI00950048.1|SWISS-PROT:Q5RJQ4|ENSEMBL:ENSRNOP00000059450|REFSEQ:NP_001008369 Tax_Id=10116 Gene_Symbol=Sirt2 NAD-dependent deacetylase sirtuin-2;>IPI:IPI00949	3	11.9	43.026	3.3968e-08
IPI00198439	>IPI:IPI00198439.3|ENSEMBL:ENSRNOP00000002991 Tax_Id=10116 Gene_Symbol=- 17 kDa protein	2	15.6	17.037	4.1582e-08
IPI00200145;IPI00764653	>IPI:IPI00200145.1|SWISS-PROT:P19944|ENSEMBL:ENSRNOP00000015893;ENSRNOP00000018820|REFSEQ:NP_001007605 Tax_Id=10116 Gene_Symbol=Rplp1 60S acidic ribosomal protein P1;>IPI:IPI00764653.1|REFSEQ:XP_001059443;XP_001062904 Tax_Id=10116 Gene_Symbol=LOC685230 sim	2	42.1	11.498	4.3231e-08
IPI00190869;IPI00196529;IPI00203826;IPI00561286;IPI00763926;IPI00948872;IPI00210097	>IPI:IPI00190869.1|SWISS-PROT:Q04970|ENSEMBL:ENSRNOP00000036381|REFSEQ:NP_542944 Tax_Id=10116 Gene_Symbol=Nras GTPase NRas;>IPI:IPI00196529.1|SWISS-PROT:P20171 Tax_Id=10116 Gene_Symbol=Hras GTPase HRas;>IPI:IPI00203826.1|SWISS-PROT:P08644-1|ENSEMBL:ENSRNOP	1	5.8	21.243	5.6957e-08
IPI00201561	>IPI:IPI00201561.3|SWISS-PROT:P35704|ENSEMBL:ENSRNOP00000004799|REFSEQ:NP_058865 Tax_Id=10116 Gene_Symbol=Prdx2 Peroxiredoxin-2	3	27.8	21.783	5.8363e-08
IPI00327630;IPI00569884	>IPI:IPI00327630.1|SWISS-PROT:P38650|TREMBL:Q6LCG3|ENSEMBL:ENSRNOP00000009377|REFSEQ:NP_062099 Tax_Id=10116 Gene_Symbol=Dync1h1 Cytoplasmic dynein 1 heavy chain 1;>IPI:IPI00569884.1|ENSEMBL:ENSRNOP00000048184 Tax_Id=10116 Gene_Symbol=- 9 kDa protein	2	0.8	532.25	8.1561e-08
IPI00192011;IPI00201975;IPI00391856	>IPI:IPI00192011.1|ENSEMBL:ENSRNOP00000001683 Tax_Id=10116 Gene_Symbol=Clip1 156 kDa protein;>IPI:IPI00201975.2|TREMBL:Q9JK25|ENSEMBL:ENSRNOP00000001685|REFSEQ:NP_113933 Tax_Id=10116 Gene_Symbol=Clip1 restin;>IPI:IPI00391856.1|ENSEMBL:ENSRNOP00000001687 Ta	2	1.7	156.08	8.3955e-08
IPI00561065;IPI00870112;IPI00949013;IPI00950931;IPI00476155	>IPI:IPI00561065.2|ENSEMBL:ENSRNOP00000041593 Tax_Id=10116 Gene_Symbol=Crmp1 74 kDa protein;>IPI:IPI00870112.1|SWISS-PROT:P47942|ENSEMBL:ENSRNOP00000012996|REFSEQ:NP_001099187 Tax_Id=10116 Gene_Symbol=Dpysl2 Dihydropyrimidinase-related protein 2;>IPI:IPI00	2	3.5	74.248	9.446e-08
IPI00363563;IPI00949916	>IPI:IPI00363563.4|SWISS-PROT:P50475|ENSEMBL:ENSRNOP00000025051|REFSEQ:NP_001093987 Tax_Id=10116 Gene_Symbol=Aars Alanyl-tRNA synthetase, cytoplasmic;>IPI:IPI00949916.1|ENSEMBL:ENSRNOP00000061675 Tax_Id=10116 Gene_Symbol=Aars 69 kDa protein	2	4.3	106.79	1.6287e-07
IPI00358537	>IPI:IPI00358537.2|ENSEMBL:ENSRNOP00000024548|REFSEQ:NP_001100915 Tax_Id=10116 Gene_Symbol=Hspa12a heat shock 70kDa protein 12A	2	3.6	74.829	2.818e-07
IPI00364402;IPI00952197;IPI00951633	>IPI:IPI00364402.5|ENSEMBL:ENSRNOP00000027879 Tax_Id=10116 Gene_Symbol=RGD1309307 33 kDa protein;>IPI:IPI00952197.1|ENSEMBL:ENSRNOP00000062288 Tax_Id=10116 Gene_Symbol=RGD1309307 32 kDa protein;>IPI:IPI00951633.1|ENSEMBL:ENSRNOP00000063340|REFSEQ:NP_001101	2	11.7	33.064	2.8824e-07
IPI00950560	>IPI:IPI00950560.1|ENSEMBL:ENSRNOP00000058924 Tax_Id=10116 Gene_Symbol=- 27 kDa protein	2	11.6	27.355	3.045e-07
IPI00365787	>IPI:IPI00365787.5|TREMBL:Q4FZT2|ENSEMBL:ENSRNOP00000023649|REFSEQ:XP_001066863;XP_341892 Tax_Id=10116 Gene_Symbol=Ppme1 similar to protein phosphatase methylesterase 1	2	5.4	42.316	3.2931e-07
IPI00210158;IPI00780208	>IPI:IPI00210158.1|SWISS-PROT:Q63570|ENSEMBL:ENSRNOP00000025819|REFSEQ:NP_476463 Tax_Id=10116 Gene_Symbol=Psmc4 26S protease regulatory subunit 6B;>IPI:IPI00780208.1|ENSEMBL:ENSRNOP00000058161 Tax_Id=10116 Gene_Symbol=- 42 kDa protein	1	4.3	47.408	3.4864e-07
IPI00209293;IPI00780818	>IPI:IPI00209293.1|SWISS-PROT:Q9Z272|ENSEMBL:ENSRNOP00000020105|REFSEQ:NP_114002 Tax_Id=10116 Gene_Symbol=Git1 ARF GTPase-activating protein GIT1;>IPI:IPI00780818.2|ENSEMBL:ENSRNOP00000052961 Tax_Id=10116 Gene_Symbol=Git1 82 kDa protein	1	1.8	85.23	3.5392e-07
IPI00231920;IPI00952133;IPI00950135	>IPI:IPI00231920.3|SWISS-PROT:Q9EPC6|ENSEMBL:ENSRNOP00000023469|REFSEQ:NP_110500 Tax_Id=10116 Gene_Symbol=Pfn2 profilin 2;>IPI:IPI00952133.1|ENSEMBL:ENSRNOP00000062782 Tax_Id=10116 Gene_Symbol=Pfn2 16 kDa protein;>IPI:IPI00950135.1|ENSEMBL:ENSRNOP000000613	2	22.1	16.114	6.0631e-07
IPI00372080;IPI00776533;IPI00779094;IPI00950485	>IPI:IPI00372080.3|SWISS-PROT:Q5PPJ9|ENSEMBL:ENSRNOP00000057413 Tax_Id=10116 Gene_Symbol=Sh3glb2 Endophilin-B2;>IPI:IPI00776533.1|ENSEMBL:ENSRNOP00000023527 Tax_Id=10116 Gene_Symbol=Sh3glb2 44 kDa protein;>IPI:IPI00779094.2|ENSEMBL:ENSRNOP00000057411 Tax_I	2	5.7	44.852	7.003e-07
IPI00944224;IPI00214152	>IPI:IPI00944224.1|SWISS-PROT:O35952-1 Tax_Id=10116 Gene_Symbol=Hagh Isoform 1 of Hydroxyacylglutathione hydrolase, mitochondrial;>IPI:IPI00214152.1|SWISS-PROT:O35952-2|ENSEMBL:ENSRNOP00000020192|REFSEQ:NP_203500 Tax_Id=10116 Gene_Symbol=Hagh Isoform 2 of	1	3.9	34.109	8.8775e-07
IPI00362186;IPI00769095	>IPI:IPI00362186.4|REFSEQ:XP_237064 Tax_Id=10116 Gene_Symbol=RGD1310819 similar to Y59A8B.19;>IPI:IPI00769095.1|ENSEMBL:ENSRNOP00000040592|REFSEQ:XP_001057470 Tax_Id=10116 Gene_Symbol=RGD1310819 similar to Y59A8B.19	2	4.7	156.87	9.5858e-07
IPI00627068;IPI00767277	>IPI:IPI00627068.1|TREMBL:Q4KM71|ENSEMBL:ENSRNOP00000018049|REFSEQ:NP_001020442 Tax_Id=10116 Gene_Symbol=Sfpq Splicing factor proline/glutamine rich;>IPI:IPI00767277.1|REFSEQ:XP_001058863 Tax_Id=10116 Gene_Symbol=Sfpq similar to NonO/p54nrb homolog	2	5.7	75.486	1.126e-06
IPI00203522	>IPI:IPI00203522.2|SWISS-PROT:P29315|ENSEMBL:ENSRNOP00000022241|REFSEQ:NP_620805 Tax_Id=10116 Gene_Symbol=Rnh1 Ribonuclease inhibitor	3	15.1	49.974	1.1646e-06
IPI00231092	>IPI:IPI00231092.4|SWISS-PROT:Q03114|ENSEMBL:ENSRNOP00000011052|REFSEQ:NP_543161 Tax_Id=10116 Gene_Symbol=Cdk5 Cell division protein kinase 5	2	5.5	33.254	1.4876e-06
IPI00199465;IPI00876602	>IPI:IPI00199465.1|SWISS-PROT:P13264|ENSEMBL:ENSRNOP00000063176|REFSEQ:NP_036701 Tax_Id=10116 Gene_Symbol=Gls Glutaminase kidney isoform, mitochondrial;>IPI:IPI00876602.1|TREMBL:Q8R421|ENSEMBL:ENSRNOP00000038205|REFSEQ:NP_001103438 Tax_Id=10116 Gene_Symbol	1	3.1	74.023	1.5095e-06
IPI00371942	>IPI:IPI00371942.3|SWISS-PROT:P69735|ENSEMBL:ENSRNOP00000005289 Tax_Id=10116 Gene_Symbol=RGD1306487 Rab3 GTPase-activating protein catalytic subunit (Fragment)	3	3.1	86.586	1.5312e-06
IPI00382134;IPI00948614;IPI00205389	>IPI:IPI00382134.2|SWISS-PROT:P14480-2|ENSEMBL:ENSRNOP00000050663 Tax_Id=10116 Gene_Symbol=Fgb Isoform 2 of Fibrinogen beta chain;>IPI:IPI00948614.1|ENSEMBL:ENSRNOP00000062174 Tax_Id=10116 Gene_Symbol=Fgb 54 kDa protein;>IPI:IPI00205389.6|SWISS-PROT:P14480	1	2.8	56.612	1.704e-06
IPI00366908	>IPI:IPI00366908.3|TREMBL:Q499R1|ENSEMBL:ENSRNOP00000022862|REFSEQ:XP_001062510;XP_001065844 Tax_Id=10116 Gene_Symbol=Ppp2r5d similar to delta isoform of regulatory subunit B56, protein phosphatase 2A isoform 1	2	8	76.601	1.8047e-06
IPI00231191	>IPI:IPI00231191.7|SWISS-PROT:Q9ESH6|ENSEMBL:ENSRNOP00000016372|REFSEQ:NP_071614 Tax_Id=10116 Gene_Symbol=Glrx1 Glutaredoxin-1	2	34.6	11.879	1.8799e-06
IPI00204311	>IPI:IPI00204311.1|SWISS-PROT:Q9WUS0|ENSEMBL:ENSRNOP00000015601|REFSEQ:NP_058831 Tax_Id=10116 Gene_Symbol=Ak3l1 Adenylate kinase isoenzyme 4, mitochondrial	3	26.5	25.203	1.8882e-06
IPI00409539;IPI00951791;IPI00949133	>IPI:IPI00409539.3|ENSEMBL:ENSRNOP00000008910 Tax_Id=10116 Gene_Symbol=Flna 281 kDa protein;>IPI:IPI00951791.1|TREMBL:C0JPT7|ENSEMBL:ENSRNOP00000062690|REFSEQ:NP_001128071 Tax_Id=10116 Gene_Symbol=Flna Filamin, alpha (Predicted), isoform CRA_a;>IPI:IPI0094	3	1.8	281.29	2.0732e-06
IPI00231001;IPI00464920;IPI00390785;IPI00199872;IPI00210346;IPI00231925;IPI00204843;IPI00231505;IPI00231726;IPI00231733;IPI00368308;IPI00366719;IPI00951210;IPI00798625	>IPI:IPI00231001.7|SWISS-PROT:P29348|ENSEMBL:ENSRNOP00000007032|REFSEQ:NP_775162 Tax_Id=10116 Gene_Symbol=Gnat3 Guanine nucleotide-binding protein G(t) subunit alpha-3;>IPI:IPI00464920.4|SWISS-PROT:Q63803|TREMBL:Q792H3|REFSEQ:NP_068617 Tax_Id=10116 Gene_Sy	2	5.4	40.294	2.5854e-06
IPI00766092;IPI00360990	>IPI:IPI00766092.1|REFSEQ:XP_001079614 Tax_Id=10116 Gene_Symbol=RGD1310016 similar to CG9063-PA;>IPI:IPI00360990.3|ENSEMBL:ENSRNOP00000021783|REFSEQ:XP_219778 Tax_Id=10116 Gene_Symbol=RGD1310016 similar to CG9063-PA	3	5	132.01	3.0519e-06
IPI00324986;IPI00197568;IPI00566673;IPI00950695	>IPI:IPI00324986.1|SWISS-PROT:P50398|TREMBL:Q5BK95|ENSEMBL:ENSRNOP00000053135|REFSEQ:NP_058784 Tax_Id=10116 Gene_Symbol=Gdi1 Rab GDP dissociation inhibitor alpha;>IPI:IPI00197568.2|SWISS-PROT:P50399|ENSEMBL:ENSRNOP00000024952|REFSEQ:NP_058972 Tax_Id=10116	2	8.7	50.536	3.3249e-06
IPI00205912	>IPI:IPI00205912.3|SWISS-PROT:Q5FVM4|ENSEMBL:ENSRNOP00000004911|REFSEQ:NP_001012356 Tax_Id=10116 Gene_Symbol=Nono Non-POU domain-containing octamer-binding protein	1	4.8	54.925	3.8361e-06
IPI00231967	>IPI:IPI00231967.9|SWISS-PROT:P62332|ENSEMBL:ENSRNOP00000006355|REFSEQ:NP_077066 Tax_Id=10116 Gene_Symbol=Arf6 ADP-ribosylation factor 6	1	6.3	20.082	4.3217e-06
IPI00189061	>IPI:IPI00189061.3|SWISS-PROT:Q9EPH2|ENSEMBL:ENSRNOP00000012663|REFSEQ:NP_110489 Tax_Id=10116 Gene_Symbol=Marcksl1 MARCKS-related protein	1	6.5	19.847	5.8372e-06
IPI00382068;IPI00199985;IPI00954681;IPI00679235	>IPI:IPI00382068.1|SWISS-PROT:Q9JI66-3|ENSEMBL:ENSRNOP00000004391 Tax_Id=10116 Gene_Symbol=Slc4a4 Isoform 3 of Electrogenic sodium bicarbonate cotransporter 1;>IPI:IPI00199985.1|SWISS-PROT:Q9JI66-1|ENSEMBL:ENSRNOP00000035006|REFSEQ:NP_445876 Tax_Id=10116 G	2	3	122.96	6.9754e-06
IPI00421916	>IPI:IPI00421916.1|SWISS-PROT:Q6IRE4|ENSEMBL:ENSRNOP00000018194|REFSEQ:NP_853659 Tax_Id=10116 Gene_Symbol=Tsg101 Tumor susceptibility gene 101 protein	2	9	44.077	7.3143e-06
IPI00767357	>IPI:IPI00767357.1|REFSEQ:XP_001069333 Tax_Id=10116 Gene_Symbol=LOC684191 similar to Glyceraldehyde-3-phosphate dehydrogenase	1	12.9	10.502	8.2704e-06		80		89
IPI00195173	>IPI:IPI00195173.1|SWISS-PROT:P27274|ENSEMBL:ENSRNOP00000060967|REFSEQ:NP_037057 Tax_Id=10116 Gene_Symbol=Cd59 CD59 glycoprotein	2	14.3	13.79	1.2242e-05
CON__P02662	>P02662 SWISS-PROT:P02662 Alpha-S1-casein - Bos taurus (Bovine).	2	11.1	22.975	1.2489e-05
IPI00362791	>IPI:IPI00362791.3|ENSEMBL:ENSRNOP00000026214|REFSEQ:NP_001101721 Tax_Id=10116 Gene_Symbol=Ubqln2 ubiquilin 2	1	2.5	67.259	1.5478e-05
IPI00204261	>IPI:IPI00204261.2|SWISS-PROT:P52296|ENSEMBL:ENSRNOP00000012376|REFSEQ:NP_058759 Tax_Id=10116 Gene_Symbol=Kpnb1 Importin subunit beta-1	2	2.7	97.183	1.7242e-05
IPI00213457	>IPI:IPI00213457.1|SWISS-PROT:Q5FVI6|ENSEMBL:ENSRNOP00000006917|REFSEQ:NP_001011992 Tax_Id=10116 Gene_Symbol=Atp6v1c1 V-type proton ATPase subunit C 1	2	6.8	43.9	1.7303e-05
IPI00206234	>IPI:IPI00206234.3|ENSEMBL:ENSRNOP00000014004|REFSEQ:NP_001101015 Tax_Id=10116 Gene_Symbol=Ipo7 importin 7	2	2.5	119.49	1.927e-05
IPI00193370;IPI00211927;IPI00421714;IPI00896749;IPI00951051	>IPI:IPI00193370.1|SWISS-PROT:Q05820|ENSEMBL:ENSRNOP00000047172 Tax_Id=10116 Gene_Symbol=Lyc2 Putative lysozyme C-2;>IPI:IPI00211927.1|SWISS-PROT:P00697 Tax_Id=10116 Gene_Symbol=Lyz2 Lysozyme C-1;>IPI:IPI00421714.1|TREMBL:Q6PDV1|ENSEMBL:ENSRNOP00000007747|	2	10.8	16.618	1.9286e-05
IPI00198567;IPI00948000	>IPI:IPI00198567.1|SWISS-PROT:Q99MZ8|ENSEMBL:ENSRNOP00000060150|REFSEQ:NP_116002 Tax_Id=10116 Gene_Symbol=Lasp1 LIM and SH3 domain protein 1;>IPI:IPI00948000.1|ENSEMBL:ENSRNOP00000005522 Tax_Id=10116 Gene_Symbol=Lasp1 30 kDa protein	2	6.1	29.97	1.9549e-05
IPI00734686;IPI00209908	>IPI:IPI00734686.2|TREMBL:Q8SEZ5|REFSEQ:YP_665632 Tax_Id=10116 Gene_Symbol=Mt-co2 cytochrome c oxidase subunit II;>IPI:IPI00209908.1|SWISS-PROT:P00406|TREMBL:Q37652;Q5UAJ6|REFSEQ:AP_004895 Tax_Id=10116 Gene_Symbol=Mt-co2 Cytochrome c oxidase subunit 2	2	11.9	25.928	2.1245e-05
IPI00373752;IPI00951259	>IPI:IPI00373752.3|ENSEMBL:ENSRNOP00000012796 Tax_Id=10116 Gene_Symbol=Flnb 278 kDa protein;>IPI:IPI00951259.1|ENSEMBL:ENSRNOP00000061198|REFSEQ:NP_001100758 Tax_Id=10116 Gene_Symbol=Flnb filamin, beta	2	1.9	277.84	2.2721e-05
IPI00679181;IPI00568632;IPI00679236;IPI00679178;IPI00230972;IPI00679248;IPI00758434;IPI00817094;IPI00679210	>IPI:IPI00679181.3|SWISS-PROT:P19332-8|ENSEMBL:ENSRNOP00000006856 Tax_Id=10116 Gene_Symbol=Mapt Isoform Tau-H of Microtubule-associated protein tau;>IPI:IPI00568632.2|SWISS-PROT:P19332-1|ENSEMBL:ENSRNOP00000042392 Tax_Id=10116 Gene_Symbol=Mapt Isoform Tau-	2	2.3	81.184	2.2769e-05
IPI00765527	>IPI:IPI00765527.1|ENSEMBL:ENSRNOP00000011070|REFSEQ:NP_001100259 Tax_Id=10116 Gene_Symbol=Saps2 SAPS domain family, member 2	2	5.1	100.32	2.4861e-05
IPI00207123	>IPI:IPI00207123.2|TREMBL:B2LYI9;Q007B7;Q62657;Q62701|REFSEQ:NP_446313 Tax_Id=10116 Gene_Symbol=Tnc Tenascin C	2	1.7	221.42	2.5426e-05
IPI00207308;IPI00230927	>IPI:IPI00207308.1|SWISS-PROT:P08082-1|ENSEMBL:ENSRNOP00000023651|REFSEQ:NP_446287 Tax_Id=10116 Gene_Symbol=Cltb Isoform Brain of Clathrin light chain B;>IPI:IPI00230927.1|SWISS-PROT:P08082-2|ENSEMBL:ENSRNOP00000028993 Tax_Id=10116 Gene_Symbol=Cltb Isoform	2	7.9	25.117	3.0785e-05
IPI00365263	>IPI:IPI00365263.2|ENSEMBL:ENSRNOP00000014458|REFSEQ:XP_001068778;XP_216543 Tax_Id=10116 Gene_Symbol=RGD1308048 similar to thioredoxin family Trp26	2	13.2	25.207	4.815e-05
IPI00190392;IPI00421528;IPI00950542	>IPI:IPI00190392.4|ENSEMBL:ENSRNOP00000015910 Tax_Id=10116 Gene_Symbol=Psmc3 50 kDa protein;>IPI:IPI00421528.1|SWISS-PROT:Q63569|TREMBL:Q6P6U2|ENSEMBL:ENSRNOP00000015757|REFSEQ:NP_113783 Tax_Id=10116 Gene_Symbol=Psmc3 Proteasome (Prosome, macropain) 26S su	1	3.3	50.341	5.0988e-05
IPI00776911;IPI00392794;IPI00372826;IPI00777894;IPI00389425;IPI00553921;IPI00557792	>IPI:IPI00776911.1|ENSEMBL:ENSRNOP00000058047 Tax_Id=10116 Gene_Symbol=- 31 kDa protein;>IPI:IPI00392794.1|ENSEMBL:ENSRNOP00000035155 Tax_Id=10116 Gene_Symbol=Sfrs7 27 kDa protein;>IPI:IPI00372826.3|TREMBL:Q0ZFS8|ENSEMBL:ENSRNOP00000000627|REFSEQ:NP_001041	1	5.3	31.373	5.1585e-05
IPI00358757	>IPI:IPI00358757.5|ENSEMBL:ENSRNOP00000021387|REFSEQ:NP_001101425 Tax_Id=10116 Gene_Symbol=Hint2 histidine triad nucleotide binding protein 2	2	21.5	17.38	6.2168e-05
IPI00365962;IPI00777004	>IPI:IPI00365962.1|TREMBL:Q5RJN0|ENSEMBL:ENSRNOP00000037256|REFSEQ:NP_001008525 Tax_Id=10116 Gene_Symbol=Ndufs7 NADH dehydrogenase (Ubiquinone) Fe-S protein 7, isoform CRA_d;>IPI:IPI00777004.2|ENSEMBL:ENSRNOP00000057446 Tax_Id=10116 Gene_Symbol=Ndufs7 25 k	2	21.6	23.945	6.6738e-05
IPI00876608;IPI00950468	>IPI:IPI00876608.1|ENSEMBL:ENSRNOP00000003318 Tax_Id=10116 Gene_Symbol=Tpr 267 kDa protein;>IPI:IPI00950468.1|TREMBL:Q3T1J7|ENSEMBL:ENSRNOP00000062172|REFSEQ:NP_001100655 Tax_Id=10116 Gene_Symbol=Tpr translocated promoter region	2	1.1	267.45	6.8731e-05
IPI00400615	>IPI:IPI00400615.1|SWISS-PROT:Q6PCU2|ENSEMBL:ENSRNOP00000016495|REFSEQ:NP_942040 Tax_Id=10116 Gene_Symbol=Atp6v1e1 V-type proton ATPase subunit E 1	2	12.8	26.128	7.4683e-05
IPI00764057;IPI00567919	>IPI:IPI00764057.3|ENSEMBL:ENSRNOP00000020304|REFSEQ:NP_001100981 Tax_Id=10116 Gene_Symbol=Ap2a1 adaptor-related protein complex 2, alpha 1 subunit;>IPI:IPI00567919.3|ENSEMBL:ENSRNOP00000039582 Tax_Id=10116 Gene_Symbol=Ap2a1 105 kDa protein	2	4	107.67	8.324e-05
IPI00650097;IPI00370596;IPI00758429;IPI00767638;IPI00554106;IPI00565330;IPI00564737	>IPI:IPI00650097.3|SWISS-PROT:P21775-1|ENSEMBL:ENSRNOP00000041776|REFSEQ:NP_036621 Tax_Id=10116 Gene_Symbol=Acaa1 acetyl-Coenzyme A acyltransferase 1;>IPI:IPI00370596.2|SWISS-PROT:P07871|REFSEQ:XP_001077387 Tax_Id=10116 Gene_Symbol=RGD1562373 3-ketoacyl-Co	2	7.6	44.825	9.0178e-05
IPI00327185	>IPI:IPI00327185.3|SWISS-PROT:Q9Z2G8|TREMBL:Q6P769|ENSEMBL:ENSRNOP00000005286|REFSEQ:NP_446013 Tax_Id=10116 Gene_Symbol=Nap1l1 nucleosome assembly protein 1-like 1	2	10.2	45.373	0.00011711
IPI00209297	>IPI:IPI00209297.1|SWISS-PROT:Q62881|ENSEMBL:ENSRNOP00000020908|REFSEQ:NP_445968 Tax_Id=10116 Gene_Symbol=Nol3 Nucleolar protein 3	1	8.6	24.576	0.00012629
IPI00778219;IPI00199076;IPI00782178	>IPI:IPI00778219.1|ENSEMBL:ENSRNOP00000026586|REFSEQ:NP_001137319 Tax_Id=10116 Gene_Symbol=Pde2a phosphodiesterase 2A isoform 1;>IPI:IPI00199076.2|SWISS-PROT:Q01062|ENSEMBL:ENSRNOP00000047190|REFSEQ:NP_112341 Tax_Id=10116 Gene_Symbol=Pde2a cGMP-dependent 3	1	4	105.23	0.00014296
IPI00231028	>IPI:IPI00231028.2|SWISS-PROT:P56571|ENSEMBL:ENSRNOP00000001609|REFSEQ:NP_001004225 Tax_Id=10116 Gene_Symbol=RGD1303003 ES1 protein homolog, mitochondrial	1	3.8	28.172	0.00016984
IPI00209064	>IPI:IPI00209064.1|SWISS-PROT:Q63450|ENSEMBL:ENSRNOP00000033456|REFSEQ:NP_604463 Tax_Id=10116 Gene_Symbol=Camk1 Calcium/calmodulin-dependent protein kinase type 1	2	5.9	41.638	0.00018567
IPI00373140;IPI00568369;IPI00366856	>IPI:IPI00373140.2|REFSEQ:XP_215862 Tax_Id=10116 Gene_Symbol=LOC296197 similar to destrin;>IPI:IPI00568369.3|SWISS-PROT:Q7M0E3|ENSEMBL:ENSRNOP00000007794|REFSEQ:NP_001028838 Tax_Id=10116 Gene_Symbol=Dstn Destrin;>IPI:IPI00366856.5|ENSEMBL:ENSRNOP0000003504	1	10.3	18.519	0.00018793
IPI00194828	>IPI:IPI00194828.1|SWISS-PROT:Q5FVI4|TREMBL:B7X6I3|ENSEMBL:ENSRNOP00000024867|REFSEQ:NP_001014185 Tax_Id=10116 Gene_Symbol=Cend1 Cell cycle exit and neuronal differentiation protein 1	2	18.8	15.043	0.00019201
IPI00206666;IPI00231463;IPI00209287;IPI00930914	>IPI:IPI00206666.2|SWISS-PROT:P97685-1|ENSEMBL:ENSRNOP00000057594|REFSEQ:NP_001153786 Tax_Id=10116 Gene_Symbol=Nfasc Isoform 1 of Neurofascin;>IPI:IPI00231463.2|SWISS-PROT:P97685-2|ENSEMBL:ENSRNOP00000044067|REFSEQ:NP_001153785 Tax_Id=10116 Gene_Symbol=Nfa	1	1.5	138	0.00019859
IPI00324618;IPI00778806;IPI00781073	>IPI:IPI00324618.3|SWISS-PROT:P41542|ENSEMBL:ENSRNOP00000003277|REFSEQ:NP_062252 Tax_Id=10116 Gene_Symbol=Uso1 General vesicular transport factor p115;>IPI:IPI00778806.2|ENSEMBL:ENSRNOP00000057384 Tax_Id=10116 Gene_Symbol=Uso1 100 kDa protein;>IPI:IPI00781	2	6.3	107.16	0.0002082
IPI00769069;IPI00769166;IPI00211380	>IPI:IPI00769069.1|REFSEQ:XP_001059407 Tax_Id=10116 Gene_Symbol=Pik3ca similar to Phosphatidylinositol-4,5-bisphosphate 3-kinase catalytic subunit alpha isoform (PI3-kinase p110 subunit alpha) (PtdIns-3-kinase p110) (PI3K) isoform 3;>IPI:IPI00769166.1|ENSE	2	1.9	124.13	0.00023045
IPI00553941;IPI00767190;IPI00372752;IPI00776711	>IPI:IPI00553941.3|ENSEMBL:ENSRNOP00000014246|REFSEQ:XP_001064375 Tax_Id=10116 Gene_Symbol=Ctnnd2 similar to Catenin delta-2;>IPI:IPI00767190.2|SWISS-PROT:O35116|ENSEMBL:ENSRNOP00000045121|REFSEQ:XP_001065606 Tax_Id=10116 Gene_Symbol=Ctnnd2 similar to Cate	1	0.8	133.83	0.00024913
IPI00201858	>IPI:IPI00201858.4|SWISS-PROT:A2VD12|ENSEMBL:ENSRNOP00000028058|REFSEQ:NP_001094446 Tax_Id=10116 Gene_Symbol=Pbxip1 Pre-B-cell leukemia transcription factor-interacting protein 1	2	5.3	80.275	0.00025026
IPI00464718	>IPI:IPI00464718.1|TREMBL:B6DTP5;Q6AYI1|ENSEMBL:ENSRNOP00000041663|REFSEQ:NP_001007614 Tax_Id=10116 Gene_Symbol=Ddx5 Ddx5	2	3.4	69.238	0.00025625
IPI00369646;IPI00767075	>IPI:IPI00369646.5|ENSEMBL:ENSRNOP00000007087|REFSEQ:NP_001099261 Tax_Id=10116 Gene_Symbol=Pfas phosphoribosylformylglycinamidine synthase;>IPI:IPI00767075.1|REFSEQ:XP_001079185 Tax_Id=10116 Gene_Symbol=LOC687570 similar to phosphoribosylformylglycinamidin	2	3.7	136.89	0.00028246
IPI00205598	>IPI:IPI00205598.1|SWISS-PROT:P97576|ENSEMBL:ENSRNOP00000008930|REFSEQ:NP_077813 Tax_Id=10116 Gene_Symbol=Grpel1 GrpE protein homolog 1, mitochondrial	1	5.1	24.297	0.00028354
IPI00202651;IPI00382317;IPI00845876	>IPI:IPI00202651.2|SWISS-PROT:P06399-1|ENSEMBL:ENSRNOP00000060007 Tax_Id=10116 Gene_Symbol=Fga Isoform 1 of Fibrinogen alpha chain;>IPI:IPI00382317.1|SWISS-PROT:P06399-2|TREMBL:Q7TQ70|ENSEMBL:ENSRNOP00000012192|REFSEQ:NP_001008724 Tax_Id=10116 Gene_Symbol=	1	1.1	86.846	0.00032755
IPI00367524;IPI00869931	>IPI:IPI00367524.3|ENSEMBL:ENSRNOP00000025682 Tax_Id=10116 Gene_Symbol=Napg 35 kDa protein;>IPI:IPI00869931.1|ENSEMBL:ENSRNOP00000061787|REFSEQ:NP_001100854 Tax_Id=10116 Gene_Symbol=Napg N-ethylmaleimide-sensitive factor attachment protein, gamma	1	4.2	34.659	0.00036553
IPI00763095;IPI00372136	>IPI:IPI00763095.1|REFSEQ:XP_001061003 Tax_Id=10116 Gene_Symbol=- similar to Protein C9orf126 homolog;>IPI:IPI00372136.2|ENSEMBL:ENSRNOP00000030689|REFSEQ:XP_001074743 Tax_Id=10116 Gene_Symbol=LOC690538 similar to Protein C9orf126 homolog	1	2.3	80.535	0.00036793
IPI00201400	>IPI:IPI00201400.1|SWISS-PROT:Q921A4|ENSEMBL:ENSRNOP00000016067|REFSEQ:NP_570100 Tax_Id=10116 Gene_Symbol=Cygb Cytoglobin	1	12.6	21.496	0.00037308
IPI00362341;IPI00363569	>IPI:IPI00362341.2|REFSEQ:XP_001071048;XP_573294 Tax_Id=10116 Gene_Symbol=RGD1565297 similar to RAN binding protein 1;>IPI:IPI00363569.3|ENSEMBL:ENSRNOP00000002579|REFSEQ:NP_001101794 Tax_Id=10116 Gene_Symbol=Ranbp1 RAN binding protein 1	1	4.4	23.736	0.00037328
IPI00475676;IPI00921682	>IPI:IPI00475676.4|SWISS-PROT:P0C2X9|ENSEMBL:ENSRNOP00000025090 Tax_Id=10116 Gene_Symbol=LOC641316 Delta-1-pyrroline-5-carboxylate dehydrogenase, mitochondrial;>IPI:IPI00921682.2|TREMBL:B4F768|ENSEMBL:ENSRNOP00000025000|REFSEQ:NP_001128170 Tax_Id=10116 Gen	2	6.6	61.868	0.00042832
IPI00210006;IPI00829425;IPI00829474;IPI00829513;IPI00564140;IPI00392865	>IPI:IPI00210006.5|SWISS-PROT:Q9Z2L9-3|ENSEMBL:ENSRNOP00000044520 Tax_Id=10116 Gene_Symbol=Ndrg4 Isoform 3 of Protein NDRG4;>IPI:IPI00829425.1|SWISS-PROT:Q9Z2L9-6|ENSEMBL:ENSRNOP00000017494 Tax_Id=10116 Gene_Symbol=Ndrg4 Isoform 6 of Protein NDRG4;>IPI:IPI	1	8.2	44.319	0.00043068
IPI00203630;IPI00567134	>IPI:IPI00203630.1|SWISS-PROT:P62994-1|ENSEMBL:ENSRNOP00000005347|REFSEQ:NP_110473 Tax_Id=10116 Gene_Symbol=Grb2 Isoform 1 of Growth factor receptor-bound protein 2;>IPI:IPI00567134.2|ENSEMBL:ENSRNOP00000043863 Tax_Id=10116 Gene_Symbol=Grb2 18 kDa protein	1	13.4	25.206	0.00047128
IPI00190862;IPI00560077;IPI00209060	>IPI:IPI00190862.1|SWISS-PROT:Q9ERE4 Tax_Id=10116 Gene_Symbol=Golph3 Golgi phosphoprotein 3;>IPI:IPI00560077.1|TREMBL:Q569C9|ENSEMBL:ENSRNOP00000017276|REFSEQ:NP_076467 Tax_Id=10116 Gene_Symbol=Golph3 Golgi phosphoprotein 3;>IPI:IPI00209060.1|SWISS-PROT:Q6	1	4.4	33.779	0.00047389
IPI00211733	>IPI:IPI00211733.1|SWISS-PROT:P62193|ENSEMBL:ENSRNOP00000005329|REFSEQ:NP_476464 Tax_Id=10116 Gene_Symbol=Psmc1 26S protease regulatory subunit 4	2	4.5	49.184	0.00049549
IPI00201333	>IPI:IPI00201333.5|ENSEMBL:ENSRNOP00000026794 Tax_Id=10116 Gene_Symbol=Ganab 107 kDa protein	1	1.3	106.9	0.00060939
IPI00325281;IPI00195372;IPI00551729;IPI00367441;IPI00360881;IPI00777712;IPI00391519	>IPI:IPI00325281.1|SWISS-PROT:P62632|ENSEMBL:ENSRNOP00000016947|REFSEQ:NP_036792 Tax_Id=10116 Gene_Symbol=Eef1a2 Elongation factor 1-alpha 2;>IPI:IPI00195372.1|SWISS-PROT:P62630|ENSEMBL:ENSRNOP00000013608|REFSEQ:NP_787032 Tax_Id=10116 Gene_Symbol=Eef1a1 El	1	1.9	50.454	0.00074838
IPI00454454	>IPI:IPI00454454.3|TREMBL:Q6IE07|ENSEMBL:ENSRNOP00000041980|REFSEQ:NP_001009173 Tax_Id=10116 Gene_Symbol=Tryx5 Trypsin X5	1	2.8	28.421	0.00076153
IPI00767669;IPI00766997;IPI00565272;IPI00198537	>IPI:IPI00767669.1|REFSEQ:XP_001064846;XP_001065053 Tax_Id=10116 Gene_Symbol=RGD1564763;LOC683238 similar to Diphosphoinositol polyphosphate phosphohydrolase 3 alpha;>IPI:IPI00766997.1|REFSEQ:XP_001056321 Tax_Id=10116 Gene_Symbol=Nudt11 similar to Diphosph	2	10.2	33.388	0.0007718
IPI00363265	>IPI:IPI00363265.3|SWISS-PROT:P48721|ENSEMBL:ENSRNOP00000026696|REFSEQ:NP_001094128 Tax_Id=10116 Gene_Symbol=Hspa9 Stress-70 protein, mitochondrial	1	1.3	73.857	0.00077535
IPI00213469;IPI00896231	>IPI:IPI00213469.2|ENSEMBL:ENSRNOP00000014797 Tax_Id=10116 Gene_Symbol=Tbpl1 21 kDa protein;>IPI:IPI00896231.1|ENSEMBL:ENSRNOP00000014805|REFSEQ:NP_001120673 Tax_Id=10116 Gene_Symbol=Tbpl1 TATA box binding protein-like 1	1	9.6	21.121	0.00084253
IPI00763872	>IPI:IPI00763872.1|SWISS-PROT:P57113|TREMBL:B0BNI1|REFSEQ:NP_001102915 Tax_Id=10116 Gene_Symbol=Gstz1 RCG20683, isoform CRA_b	1	6	23.961	0.00090283
IPI00391544	>IPI:IPI00391544.2|SWISS-PROT:Q5U2Q3|ENSEMBL:ENSRNOP00000014496|REFSEQ:NP_001014228 Tax_Id=10116 Gene_Symbol=RGD1309534 Ester hydrolase C11orf54 homolog	1	6.7	34.993	0.0009113
IPI00197956;IPI00951157;IPI00562587	>IPI:IPI00197956.1|SWISS-PROT:Q99MI7|ENSEMBL:ENSRNOP00000008893|REFSEQ:NP_476553 Tax_Id=10116 Gene_Symbol=Uba3 NEDD8-activating enzyme E1 catalytic subunit;>IPI:IPI00951157.1|ENSEMBL:ENSRNOP00000063223 Tax_Id=10116 Gene_Symbol=Uba3 50 kDa protein;>IPI:IPI0	1	4.8	51.723	0.00096748
IPI00565217;IPI00421313	>IPI:IPI00565217.3|ENSEMBL:ENSRNOP00000024264|REFSEQ:NP_001020806 Tax_Id=10116 Gene_Symbol=Nars asparaginyl-tRNA synthetase isoform 1;>IPI:IPI00421313.2|TREMBL:Q4KLM9;Q6TUD1|ENSEMBL:ENSRNOP00000055935|REFSEQ:NP_001136421 Tax_Id=10116 Gene_Symbol=Nars aspar	1	1.4	64.198	0.00098232
IPI00776558;IPI00193983	>IPI:IPI00776558.2|ENSEMBL:ENSRNOP00000052656 Tax_Id=10116 Gene_Symbol=Cltc 192 kDa protein;>IPI:IPI00193983.3|SWISS-PROT:P11442|ENSEMBL:ENSRNOP00000005987|REFSEQ:NP_062172 Tax_Id=10116 Gene_Symbol=Cltc Clathrin heavy chain 1	2	1.5	192.02	0.0010924
IPI00189927	>IPI:IPI00189927.1|SWISS-PROT:P47709|ENSEMBL:ENSRNOP00000001844|REFSEQ:NP_598202 Tax_Id=10116 Gene_Symbol=Rph3a Rabphilin-3A	2	4.5	75.832	0.001099
IPI00362469	>IPI:IPI00362469.2|SWISS-PROT:P85971|ENSEMBL:ENSRNOP00000024827|REFSEQ:NP_001099536 Tax_Id=10116 Gene_Symbol=Pgls 6-phosphogluconolactonase	1	7.9	30.821	0.0012631
IPI00562679	>IPI:IPI00562679.1|ENSEMBL:ENSRNOP00000045885 Tax_Id=10116 Gene_Symbol=- 46 kDa protein	1	1.8	45.863	0.0012753
IPI00210119;IPI00212447	>IPI:IPI00210119.1|SWISS-PROT:Q63560-1|ENSEMBL:ENSRNOP00000032018|REFSEQ:NP_058900 Tax_Id=10116 Gene_Symbol=Map6 Isoform 1 of Microtubule-associated protein 6;>IPI:IPI00212447.3|SWISS-PROT:Q63560-2 Tax_Id=10116 Gene_Symbol=Map6 Isoform 2 of Microtubule-ass	1	5.3	100.48	0.0012771
IPI00569056;IPI00372900;IPI00388038	>IPI:IPI00569056.2|SWISS-PROT:P36407|ENSEMBL:ENSRNOP00000016647|REFSEQ:XP_001064069 Tax_Id=10116 Gene_Symbol=Trim23 similar to GTP-binding protein ARD-1 (ADP-ribosylation factor domain protein 1) (Tripartite motif protein 23) isoform 2;>IPI:IPI00372900.3|E	1	1.7	63.971	0.0012983
IPI00327469	>IPI:IPI00327469.1|SWISS-PROT:P24090|ENSEMBL:ENSRNOP00000055223|REFSEQ:NP_037030 Tax_Id=10116 Gene_Symbol=Ahsg Alpha-2-HS-glycoprotein	1	8.8	37.982	0.0013612
IPI00366864	>IPI:IPI00366864.3|ENSEMBL:ENSRNOP00000043468|REFSEQ:NP_001101487 Tax_Id=10116 Gene_Symbol=Cmpk2 UMP-CMP kinase 2	1	2.9	50.113	0.0014262
IPI00782646	>IPI:IPI00782646.1|ENSEMBL:ENSRNOP00000034271|REFSEQ:NP_001101941 Tax_Id=10116 Gene_Symbol=Ube2m ubiquitin-conjugating enzyme E2M	1	4.9	20.9	0.0014427
IPI00191444;IPI00365283;IPI00950126	>IPI:IPI00191444.4|ENSEMBL:ENSRNOP00000010002 Tax_Id=10116 Gene_Symbol=Capzb 31 kDa protein;>IPI:IPI00365283.1|SWISS-PROT:Q5XI32|ENSEMBL:ENSRNOP00000010308|REFSEQ:NP_001005903 Tax_Id=10116 Gene_Symbol=Capzb F-actin-capping protein subunit beta;>IPI:IPI0095	1	9	31.345	0.0014721
IPI00201041;IPI00201032;IPI00231383;IPI00363719;IPI00231384;IPI00231385	>IPI:IPI00201041.1|REFSEQ:XP_001066404;XP_229073 Tax_Id=10116 Gene_Symbol=Rbm31y similar to heterogeneous nuclear ribonucleoprotein D-like;>IPI:IPI00201032.1|SWISS-PROT:Q9JJ54-1|ENSEMBL:ENSRNOP00000046491|REFSEQ:NP_077380 Tax_Id=10116 Gene_Symbol=Hnrpd Iso	1	1.4	62.292	0.0017087
IPI00915569	>IPI:IPI00915569.1|ENSEMBL:ENSRNOP00000055038|REFSEQ:NP_001131115 Tax_Id=10116 Gene_Symbol=Gstt3;Gstt1 glutathione S-transferase, theta 3	1	8.6	23.381	0.0017833
IPI00325884;IPI00851130	>IPI:IPI00325884.5|SWISS-PROT:Q9WTT6 Tax_Id=10116 Gene_Symbol=Gda Guanine deaminase;>IPI:IPI00851130.1|TREMBL:Q9JKB7|ENSEMBL:ENSRNOP00000024775|REFSEQ:NP_113964 Tax_Id=10116 Gene_Symbol=Gda Guanine deaminase	2	11	51.016	0.0018013
IPI00195123	>IPI:IPI00195123.1|SWISS-PROT:Q06647|ENSEMBL:ENSRNOP00000002732|REFSEQ:NP_620238 Tax_Id=10116 Gene_Symbol=Atp5o ATP synthase subunit O, mitochondrial	1	10.3	23.397	0.0020878
IPI00394032;IPI00777489;IPI00950755	>IPI:IPI00394032.4|ENSEMBL:ENSRNOP00000004796 Tax_Id=10116 Gene_Symbol=Tom1l2 56 kDa protein;>IPI:IPI00777489.2|ENSEMBL:ENSRNOP00000054935 Tax_Id=10116 Gene_Symbol=Tom1l2 53 kDa protein;>IPI:IPI00950755.1|ENSEMBL:ENSRNOP00000062810 Tax_Id=10116 Gene_Symbol	1	2.6	55.644	0.0022117
IPI00896236;IPI00365944;IPI00392935;IPI00817070;IPI00870820	>IPI:IPI00896236.1|TREMBL:B2GV99|ENSEMBL:ENSRNOP00000061950 Tax_Id=10116 Gene_Symbol=Myl6 Myl6 protein;>IPI:IPI00365944.5|SWISS-PROT:Q64119|REFSEQ:NP_001094453 Tax_Id=10116 Gene_Symbol=Myl6l Myosin light polypeptide 6;>IPI:IPI00392935.3|ENSEMBL:ENSRNOP0000	1	10.5	17.013	0.0022791
IPI00214654;IPI00358012;IPI00480789;IPI00231024;IPI00464430;IPI00360855	>IPI:IPI00214654.1|SWISS-PROT:P62850-1|ENSEMBL:ENSRNOP00000059382|REFSEQ:NP_112374 Tax_Id=10116 Gene_Symbol=Rps24 Isoform 1 of 40S ribosomal protein S24;>IPI:IPI00358012.2|ENSEMBL:ENSRNOP00000050941|REFSEQ:XP_001062245;XP_224616 Tax_Id=10116 Gene_Symbol=RG	1	9	15.423	0.0023017
IPI00188909;IPI00476804	>IPI:IPI00188909.3|SWISS-PROT:P02454|ENSEMBL:ENSRNOP00000005311|REFSEQ:NP_445756 Tax_Id=10116 Gene_Symbol=Col1a1 Collagen alpha-1(I) chain;>IPI:IPI00476804.3|TREMBL:Q63075|ENSEMBL:ENSRNOP00000031896 Tax_Id=10116 Gene_Symbol=Col1a1 Rat alpha-1 type I collag	1	0.6	137.95	0.0023162
IPI00949616;IPI00763779;IPI00366409	>IPI:IPI00949616.1|ENSEMBL:ENSRNOP00000059695|REFSEQ:NP_001128314 Tax_Id=10116 Gene_Symbol=Wdr67 WD repeat domain 67;>IPI:IPI00763779.1|REFSEQ:XP_001068039 Tax_Id=10116 Gene_Symbol=- similar to WD-repeat protein 67;>IPI:IPI00366409.3|ENSEMBL:ENSRNOP0000000	1	0.8	123.56	0.0024063
IPI00373074	>IPI:IPI00373074.2|SWISS-PROT:Q5BK22|ENSEMBL:ENSRNOP00000002797|REFSEQ:NP_001020186 Tax_Id=10116 Gene_Symbol=Gtpbp8 GTP-binding protein 8	1	3.5	32.231	0.0025441
IPI00189058;IPI00202753	>IPI:IPI00189058.2|SWISS-PROT:Q9EPH1-1|ENSEMBL:ENSRNOP00000006273|REFSEQ:NP_071594 Tax_Id=10116 Gene_Symbol=A1bg Isoform 1 of Alpha-1B-glycoprotein;>IPI:IPI00202753.3|SWISS-PROT:Q9EPH1-2 Tax_Id=10116 Gene_Symbol=A1bg Isoform 2 of Alpha-1B-glycoprotein	1	2.1	56.478	0.0027247
IPI00231641;IPI00780332;IPI00949068	>IPI:IPI00231641.5|SWISS-PROT:P38652 Tax_Id=10116 Gene_Symbol=Pgm1 Phosphoglucomutase-1;>IPI:IPI00780332.1|TREMBL:A1A5L2;Q499Q4;Q62752|ENSEMBL:ENSRNOP00000013785|REFSEQ:NP_058729 Tax_Id=10116 Gene_Symbol=Pgm1 phosphoglucomutase 1;>IPI:IPI00949068.1|ENSEMBL	2	7.7	61.402	0.0028553
IPI00339023;IPI00391507;IPI00212566;IPI00339026;IPI00339027;IPI00372202;IPI00780535;IPI00948697;IPI00950615;IPI00951747;IPI00392892;IPI00326138	>IPI:IPI00339023.3|SWISS-PROT:Q9QUH6-1|ENSEMBL:ENSRNOP00000044041|REFSEQ:NP_851606 Tax_Id=10116 Gene_Symbol=Syngap1 Isoform 1 of Ras GTPase-activating protein SynGAP;>IPI:IPI00391507.1|SWISS-PROT:Q9QUH6-2|TREMBL:Q6MGD1|ENSEMBL:ENSRNOP00000051210 Tax_Id=101	2	1.8	144.67	0.0028963
IPI00207944;IPI00876576	>IPI:IPI00207944.5|SWISS-PROT:Q63345 Tax_Id=10116 Gene_Symbol=Mog Myelin-oligodendrocyte glycoprotein;>IPI:IPI00876576.1|TREMBL:Q6MFX9|ENSEMBL:ENSRNOP00000001008|REFSEQ:NP_073159 Tax_Id=10116 Gene_Symbol=Mog myelin oligodendrocyte glycoprotein precursor	1	3.3	27.881	0.0029488
IPI00949217;IPI00768931;IPI00360587	>IPI:IPI00949217.1|ENSEMBL:ENSRNOP00000063417 Tax_Id=10116 Gene_Symbol=RGD1306565 155 kDa protein;>IPI:IPI00768931.1|REFSEQ:XP_001073260 Tax_Id=10116 Gene_Symbol=RGD1306565 similar to mitogen activated protein kinase kinase kinase 5;>IPI:IPI00360587.5|ENSE	1	2.2	155.34	0.002957
IPI00193000	>IPI:IPI00193000.1|SWISS-PROT:P61227|ENSEMBL:ENSRNOP00000019340|REFSEQ:NP_596901 Tax_Id=10116 Gene_Symbol=Rap2b Ras-related protein Rap-2b	1	6.6	20.504	0.0030509
IPI00758441;IPI00203622;IPI00876598;IPI00758437;IPI00758425;IPI00758466	>IPI:IPI00758441.3|SWISS-PROT:Q3ZB98-5|ENSEMBL:ENSRNOP00000051985 Tax_Id=10116 Gene_Symbol=Bcas1 Isoform 5 of Breast carcinoma-amplified sequence 1 homolog (Fragment);>IPI:IPI00203622.3|SWISS-PROT:Q3ZB98-1|ENSEMBL:ENSRNOP00000051984|REFSEQ:NP_663703 Tax_Id	1	3	63.711	0.0030786
IPI00191766;IPI00230943	>IPI:IPI00191766.1|SWISS-PROT:Q05695-1|ENSEMBL:ENSRNOP00000053189 Tax_Id=10116 Gene_Symbol=L1cam Isoform 1 of Neural cell adhesion molecule L1;>IPI:IPI00230943.1|SWISS-PROT:Q05695-2|ENSEMBL:ENSRNOP00000053190|REFSEQ:NP_059041 Tax_Id=10116 Gene_Symbol=L1cam	1	2.1	140.93	0.0032261
IPI00781433;IPI00394392	>IPI:IPI00781433.2|ENSEMBL:ENSRNOP00000008637 Tax_Id=10116 Gene_Symbol=Pclo Protein;>IPI:IPI00394392.4|ENSEMBL:ENSRNOP00000007608 Tax_Id=10116 Gene_Symbol=Pclo Protein	1	0.4	474.96	0.0033762		67		2266
IPI00204131;IPI00470231;IPI00471482;IPI00471483;IPI00471486;IPI00207494	>IPI:IPI00204131.1|SWISS-PROT:Q9JK66-4|ENSEMBL:ENSRNOP00000048773 Tax_Id=10116 Gene_Symbol=Park2 Isoform 4 of E3 ubiquitin-protein ligase parkin;>IPI:IPI00470231.1|SWISS-PROT:Q9JK66-1|TREMBL:Q8K5C2|ENSEMBL:ENSRNOP00000061865|REFSEQ:NP_064478 Tax_Id=10116 G	1	2.9	54.417	0.0036057
IPI00358545;IPI00952232	>IPI:IPI00358545.4|ENSEMBL:ENSRNOP00000012734|REFSEQ:NP_001100917 Tax_Id=10116 Gene_Symbol=Rab11fip2 RAB11 family interacting protein 2;>IPI:IPI00952232.1|ENSEMBL:ENSRNOP00000058983 Tax_Id=10116 Gene_Symbol=Rab11fip2 60 kDa protein	1	1.7	59.9	0.0036535
IPI00373435	>IPI:IPI00373435.1|SWISS-PROT:Q5U204|ENSEMBL:ENSRNOP00000014027|REFSEQ:NP_001008376 Tax_Id=10116 Gene_Symbol=Map2k1ip1 Mitogen-activated protein kinase scaffold protein 1	1	8.9	13.58	0.0037746
IPI00362407	>IPI:IPI00362407.2|TREMBL:Q5RJK6|ENSEMBL:ENSRNOP00000016842|REFSEQ:NP_001012131 Tax_Id=10116 Gene_Symbol=Inpp1 Inositol polyphosphate-1-phosphatase	1	2.3	43.359	0.0038315
IPI00204748	>IPI:IPI00204748.1|SWISS-PROT:P05942|ENSEMBL:ENSRNOP00000015958|REFSEQ:NP_036750 Tax_Id=10116 Gene_Symbol=S100a4 Protein S100-A4	1	16.8	11.776	0.0038969
IPI00230796;IPI00211800;IPI00230798;IPI00230795;IPI00230797;IPI00323990;IPI00951858	>IPI:IPI00230796.2|SWISS-PROT:Q03555-3 Tax_Id=10116 Gene_Symbol=Gphn Isoform 2 of Gephyrin;>IPI:IPI00211800.2|SWISS-PROT:Q03555-1 Tax_Id=10116 Gene_Symbol=Gphn Isoform 6 of Gephyrin;>IPI:IPI00230798.2|SWISS-PROT:Q03555-5 Tax_Id=10116 Gene_Symbol=Gphn Isofo	1	2.6	83.637	0.0039224
IPI00766697	>IPI:IPI00766697.1|REFSEQ:XP_001080431 Tax_Id=10116 Gene_Symbol=LOC687873 similar to kallikrein 5 preproprotein	1	5.5	31.801	0.0039538	30		252
IPI00569308;IPI00363471	>IPI:IPI00569308.2|REFSEQ:XP_001071688 Tax_Id=10116 Gene_Symbol=LOC684715 similar to Small nuclear ribonucleoprotein Sm D1;>IPI:IPI00363471.1|TREMBL:B2RZB7|ENSEMBL:ENSRNOP00000018646|REFSEQ:NP_001099633 Tax_Id=10116 Gene_Symbol=Snrpd1 Small nuclear ribonuc	1	16.4	13.188	0.0040119
IPI00778535	>IPI:IPI00778535.1|ENSEMBL:ENSRNOP00000053376 Tax_Id=10116 Gene_Symbol=- 20 kDa protein	2	6.5	20.193	0.0051646
IPI00776839;IPI00950878;IPI00949781	>IPI:IPI00776839.2|ENSEMBL:ENSRNOP00000052165 Tax_Id=10116 Gene_Symbol=LOC680286 26 kDa protein;>IPI:IPI00950878.1|ENSEMBL:ENSRNOP00000061542|REFSEQ:XP_001056463 Tax_Id=10116 Gene_Symbol=LOC680286 hypothetical protein;>IPI:IPI00949781.1|ENSEMBL:ENSRNOP0000	2	16.2	25.527	0.0068433
IPI00367095	>IPI:IPI00367095.3|ENSEMBL:ENSRNOP00000005670|REFSEQ:NP_001100196 Tax_Id=10116 Gene_Symbol=G2e3 G2/M-phase specific E3 ubiquitin ligase	1	2	81.855	0.017479	14;15		93;98
IPI00363952;IPI00948966	>IPI:IPI00363952.3|SWISS-PROT:Q5BJP9|ENSEMBL:ENSRNOP00000022552|REFSEQ:NP_001013099 Tax_Id=10116 Gene_Symbol=Phyhd1 Phytanoyl-CoA dioxygenase domain-containing protein 1;>IPI:IPI00948966.1|ENSEMBL:ENSRNOP00000059975 Tax_Id=10116 Gene_Symbol=Phyhd1 27 kDa p	1	3.4	32.553	0.020667	13		3
IPI00194307	>IPI:IPI00194307.1|TREMBL:Q2YDU7|ENSEMBL:ENSRNOP00000003179|REFSEQ:NP_001034430 Tax_Id=10116 Gene_Symbol=LOC497978 Similar to diacylglycerol kinase epsilon	1	2.1	63.959	0.022118	0		418
IPI00373479	>IPI:IPI00373479.3|ENSEMBL:ENSRNOP00000007640|REFSEQ:XP_001078796;XP_342396 Tax_Id=10116 Gene_Symbol=Adamts13 similar to a disintegrin-like and metalloprotease (reprolysin type) with thrombospondin type 1 motif, 13	1	1.9	154.65	0.038258	23;24		853;865
IPI00369881	>IPI:IPI00369881.5|ENSEMBL:ENSRNOP00000015232|REFSEQ:XP_001055148;XP_347040 Tax_Id=10116 Gene_Symbol=Ube3c similar to ubiquitin protein ligase E3C	1	1.5	123.97	0.038824	17;18;19		140;151;152
IPI00361276;IPI00949975	>IPI:IPI00361276.3|ENSEMBL:ENSRNOP00000041594|REFSEQ:XP_001054673;XP_219832 Tax_Id=10116 Gene_Symbol=Aff2 similar to AF4/FMR2 family member 2;>IPI:IPI00949975.1|ENSEMBL:ENSRNOP00000063868 Tax_Id=10116 Gene_Symbol=Aff2 138 kDa protein	1	1.6	140.82	0.043284	12		845
IPI00369070	>IPI:IPI00369070.4|ENSEMBL:ENSRNOP00000031813 Tax_Id=10116 Gene_Symbol=- 106 kDa protein	1	1.1	105.56	0.043383	16		167
IPI00214436	>IPI:IPI00214436.3|TREMBL:P70624;Q68G32;Q6T5E8;Q792R3;Q8VD43|ENSEMBL:ENSRNOP00000025652|REFSEQ:NP_569091 Tax_Id=10116 Gene_Symbol=Ugt1a7c;Ugt1a1 UGT1A7	1	5.8	59.465	0.047987	5		381
IPI00951806	>IPI:IPI00951806.1|ENSEMBL:ENSRNOP00000063297|REFSEQ:XP_001063784;XP_001064304 Tax_Id=10116 Gene_Symbol=LOC685436;LOC683060;LOC685110 hypothetical protein	1	10.1	12.424	0.049436	32;33;34;35;36;37		3;4;7;13;14;15
IPI00360400	>IPI:IPI00360400.2|ENSEMBL:ENSRNOP00000014270|REFSEQ:NP_001101121 Tax_Id=10116 Gene_Symbol=Depdc1b DEP domain containing 1B	1	5.1	62.153	0.051787	8;9;10		347;363;366
IPI00360991	>IPI:IPI00360991.3|TREMBL:Q3KRD9|ENSEMBL:ENSRNOP00000032296|REFSEQ:XP_001079649;XP_219779 Tax_Id=10116 Gene_Symbol=RGD1311595 similar to Y40C5A.3	1	0.5	225.38	0.051913	11		1384
IPI00231869	>IPI:IPI00231869.5|SWISS-PROT:P24528|ENSEMBL:ENSRNOP00000021537|REFSEQ:NP_036993 Tax_Id=10116 Gene_Symbol=Mgmt Methylated-DNA--protein-cysteine methyltransferase	1	3.8	22.243	0.05264	7		5
IPI00210825	>IPI:IPI00210825.1|SWISS-PROT:P31214|TREMBL:Q590M0|ENSEMBL:ENSRNOP00000009254|REFSEQ:NP_073202 Tax_Id=10116 Gene_Symbol=Srd5a2 3-oxo-5-alpha-steroid 4-dehydrogenase 2	1	11	28.772	0.057384	3;4		5;26
IPI00870427	>IPI:IPI00870427.1|ENSEMBL:ENSRNOP00000025926|REFSEQ:NP_001100861 Tax_Id=10116 Gene_Symbol=Jakmip2 janus kinase and microtubule interacting protein 2	1	1.1	100.13	0.060435	31		119
IPI00952002	>IPI:IPI00952002.1|ENSEMBL:ENSRNOP00000063803|REFSEQ:XP_001056376;XP_001058401 Tax_Id=10116 Gene_Symbol=LOC680262 hypothetical protein	1	5	34.234	0.062234	38		282
IPI00464706	>IPI:IPI00464706.1|TREMBL:Q6AYG6|ENSEMBL:ENSRNOP00000029704|REFSEQ:NP_001037768;XP_001071941 Tax_Id=10116 Gene_Symbol=LOC691416 Putative uncharacterized protein LOC691416	1	2.1	59.433	0.06531	25;26		404;405
IPI00558220	>IPI:IPI00558220.2|ENSEMBL:ENSRNOP00000047341 Tax_Id=10116 Gene_Symbol=- 18 kDa protein	1	6.2	18.222	0.068325	28;29		90;91
IPI00464763	>IPI:IPI00464763.1|SWISS-PROT:Q6AYP3|ENSEMBL:ENSRNOP00000016558|REFSEQ:NP_001013912 Tax_Id=10116 Gene_Symbol=Ttc29 Tetratricopeptide repeat protein 29	1	1.9	54.475	0.070234	27		69
IPI00372133	>IPI:IPI00372133.3|ENSEMBL:ENSRNOP00000018852|REFSEQ:NP_001100042 Tax_Id=10116 Gene_Symbol=Olfml2a olfactomedin-like 2A	1	2.3	75.017	0.072134	20;21;22		52;54;56
		2170
