# Supplementary material for: Analysis of the brain palmitoyl-proteome using both acyl-biotin exchange and acyl-resin-assisted capture methods
Source: Sci Rep. 2017 Jun 12;7:3299. doi: 10.1038/s41598-017-03562-7 (PMC5468251; doi:10.1038/s41598-017-03562-7)
Supplement: Supplementary file 5 — Supplementary File 4 [file 41598_2017_3562_MOESM5_ESM.xls]

## Sheet: Complete database
Protein IDs	Protein names	Gene names	Unique peptides ABE	Unique peptides ABE Control	Unique peptides RAC	Unique peptides RAC Control	Sequence coverage [%]	Mol. weight [kDa]	Sequence length	Sequence lengths	Q-value	Score	Sequence coverage ABE [%]	Sequence coverage ABE Control [%]	Sequence coverage RAC [%]	Sequence coverage RAC Control [%]	LFQ intensity ABE	LFQ intensity ABE Control	LFQ intensity RAC	LFQ intensity RAC Control	MS/MS count ABE	MS/MS count ABE Control	MS/MS count RAC	MS/MS count RAC Control	MS/MS count
P02091;A0A0G2JSW3;CON__Q3SX09	Hemoglobin subunit beta-1	Hbb	4	2	2	2	95.2	15.979	147	147;147;201	0	323.31	95.2	68	89.1	89.1	91823000000	52245000000	86209000000	42896000000	1770	137	2364	700	4971
P02770	Serum albumin	Alb	3	1	2	1	86.5	68.73	608	608	0	323.31	86.5	56.4	80.3	53.3	58850000000	17828000000	17047000000	9650000000	3173	237	801	403	4614
CON__P04264			27	24	26	28	72.2	66.017	644	644	0	323.31	64	62.1	68.2	69.1	40746000000	44527000000	41279000000	42351000000	1956	2567	2618	2507	9648
P01946	Hemoglobin subunit alpha-1/2	Hba1	2	0	2	2	95.1	15.328	142	142	0	323.31	75.4	43.7	95.1	95.1	30450000000	6131700000	45285000000	26411000000	604	46	1127	357	2134
Q00981	Ubiquitin carboxyl-terminal hydrolase isozyme L1	Uchl1	16	10	17	16	92.8	24.838	223	223	0	323.31	92.8	54.7	92.8	92.4	25297000000	22655000000	12607000000	17464000000	1031	107	738	565	2441
G3V7C6;Q6P9T8	Tubulin beta-4B chain	Tubb4b	1	0	1	1	78.1	61.186	548	548;445	0	323.31	69.3	26.6	72.1	78.1	21323000000	11110000000	16631000000	64090000000	341	22	690	3493	4546
P07335	Creatine kinase B-type	Ckb	24	11	22	21	72.4	42.725	381	381	0	323.31	72.4	37.8	71.4	71.4	20582000000	11743000000	18771000000	10867000000	1628	92	2098	893	4711
CON__P13645;CON__Q148H6;CON__Q7Z3Y7;CON__P05784;CON__Q7Z3Z0;CON__Q7Z3Y8;Q5BJY9			20	17	20	18	63.1	59.51	593	593;464;486;423;450;459;423	0	323.31	57.2	53.8	60	53.8	18373000000	23162000000	20883000000	17099000000	991	1570	1959	1887	6407
P63259	Actin, cytoplasmic 2;Actin, cytoplasmic 2, N-terminally processed	Actg1	1	0	1	0	71.2	41.792	375	375	0	323.31	71.2	31.7	69.6	65.1	18364000000	15329000000	12186000000	11279000000	1164	78	870	528	2640
P68370;Q68FR8	Tubulin alpha-1A chain;Tubulin alpha-3 chain	Tuba1a;Tuba3a	1	0	1	1	69.2	50.135	451	451;450	0	323.31	58.5	29	52.5	68.1	16565000000	14987000000	10935000000	21437000000	238	24	302	1995	2559
CON__P07477;CON__P00761;W4VSR7;W4VSR6;A0A096P6M7;B2RYJ5;P00763	Anionic trypsin-2	Try10;LOC683849;LOC102554637;Tmprss13;Prss2	2	2	2	2	7.3	26.558	247	247;231;246;246;246;539;246	0	136.88	7.3	7.3	7.3	7.3	15235000000	50079000000	24504000000	25913000000	171	284	278	339	1072
P48500;A0A0G2JWJ4;A0A0G2JWU1	Triosephosphate isomerase	Tpi1	23	12	16	16	91.6	26.849	249	249;263;253	0	323.31	91.6	65.5	77.5	77.5	13374000000	12013000000	7758500000	10766000000	840	122	567	487	2016
P63102;A0A0G2JV65	14-3-3 protein zeta/delta	Ywhaz	18	5	13	11	75.9	27.771	245	245;256	0	323.31	72.2	33.5	63.7	63.7	12396000000	3866800000	6589000000	7258900000	925	41	618	480	2064
P85108	Tubulin beta-2A chain	Tubb2a	3	0	3	3	79.6	49.906	445	445	0	323.31	71	25.6	72.6	79.6	10282000000	1557900000	9083200000	22033000000	179	8	342	1315	1844
P31044;M0RB80	Phosphatidylethanolamine-binding protein 1;Hippocampal cholinergic neurostimulating peptide	Pebp1	15	3	12	7	94.1	20.801	187	187;187	0	323.31	94.1	32.1	86.1	66.8	9975300000	1673900000	6923000000	1795700000	492	12	363	75	942
CON__P35527			26	25	30	32	68.5	62.129	623	623	0	323.31	57.1	51.8	62.9	61.3	9299800000	11149000000	11883000000	12345000000	467	638	931	1028	3064
O35244	Peroxiredoxin-6	Prdx6	18	4	16	13	75.9	24.818	224	224	0	323.31	75.9	32.1	72.3	64.7	8645600000	2157200000	6801500000	4221700000	581	27	468	230	1306
CON__P35908;A0A0G2JWX4;Q6IG02			14	18	19	16	60.9	65.865	645	645;684;685	0	323.31	47.1	49.8	56.7	48.4	8245200000	8799200000	7585800000	8102600000	443	901	874	862	3080
P45592;M0RC65;A0A0G2KA35	Cofilin-1	Cfl1	17	7	11	13	87.3	18.532	166	166;166;162	0	323.31	87.3	56	78.3	74.1	7329500000	5841900000	2503400000	4642300000	571	39	209	280	1099
P10111;A0A0G2K1P0;A0A0G2K2E4;M0RCZ9	Peptidyl-prolyl cis-trans isomerase A;Peptidyl-prolyl cis-trans isomerase A, N-terminally processed	Ppia	12	5	9	5	57.9	17.874	164	164;167;164;164	0	323.31	57.9	40.2	54.3	42.1	7224700000	3925500000	3509500000	2167800000	536	30	362	124	1052
P05065;Q6AY07;Q66HT1;P00884	Fructose-bisphosphate aldolase A;Fructose-bisphosphate aldolase	Aldoa;Aldoart2	26	4	26	24	67.6	39.351	364	364;364;364;364	0	323.31	67.6	13.2	64	55.2	5350400000	1205000000	7511400000	7027000000	514	12	600	466	1592
P68255	14-3-3 protein theta	Ywhaq	17	7	15	12	86.5	27.778	245	245	0	323.31	86.5	41.6	71	67.3	5169100000	3715400000	3695600000	4534200000	592	37	471	363	1463
D3ZRN3		Actbl2	1	1	2	1	22.6	41.963	376	376	0	9.5409	17.8	9	21	16.2	4963500000	0	0	0	41	7	21	16	85
P07323	Gamma-enolase	Eno2	17	0	16	5	66.8	47.14	434	434	0	323.31	66.8	0	64.7	38	4663200000	0	5898600000	1107800000	630	0	883	71	1584
A0A0G2K6Z8			1	1	0	0	1.7	135.65	1193	1193	0.0089552	2.4349	0.8	0.8	0.8	0	4070900000	0	0	0	2	1	1	0	4
G3V7U2;A0A0G2K5C6;P34926	Microtubule-associated protein 1A;MAP1A heavy chain;MAP1 light chain LC2	Map1a	27	0	20	12	19.5	299.66	2776	2776;3014;2774	0	180.21	16.1	0	11.7	7	3849900000	0	1730600000	865510000	368	0	167	80	615
A0A0G2JVE7			1	1	1	1	4.5	49.937	426	426	0	3.5115	1.6	1.6	1.6	2.8	3580900000	0	0	0	16	5	3	1	25
P19804	Nucleoside diphosphate kinase B	Nme2	4	0	4	0	68.4	17.283	152	152	0	139.42	68.4	15.1	62.5	20.4	3366700000	203450000	1669900000	195110000	212	4	229	19	464
P07936	Neuromodulin	Gap43	14	0	10	2	78.8	23.603	226	226	0	270.12	78.8	0	64.2	13.7	3191000000	0	1572600000	58957000	232	0	201	19	452
P60881;F8WG75;A0A0G2K3F2;D4A5W9;O70377	Synaptosomal-associated protein 25;Synaptosomal-associated protein	Snap25	14	1	18	7	78.6	23.315	206	206;152;205;206;210	0	323.31	70.9	7.3	78.6	45.6	2691800000	0	6521400000	2514500000	251	2	773	72	1098
A0A0G2K6I5;P37805	Transgelin-3	Tagln3	14	1	12	3	60.3	24.712	219	219;199	0	323.31	60.3	9.1	58.9	19.2	2232800000	0	2359300000	207620000	238	1	289	28	556
O88767;Q5BKC3	Protein deglycase DJ-1	Park7	12	2	10	7	79.4	19.974	189	189;214	0	109.23	79.4	13.2	77.2	60.8	2025700000	0	1057300000	1051100000	193	2	137	57	389
D3ZQL7;A0A0G2K2D6		Tppp	10	2	10	7	47.7	23.546	218	218;235	0	323.31	47.7	19.7	46.3	40.4	1963700000	327150000	1983200000	2008800000	246	5	309	265	825
P09606	Glutamine synthetase	Glul	9	1	18	21	63.8	42.267	373	373	0	323.31	29	2.7	59.8	63.8	1943600000	0	4464000000	7118200000	136	15	413	566	1130
M0R5J4;P04764;A0A0G2K4Y2	Alpha-enolase	Eno1	16	0	15	4	54.1	47.074	434	434;434;119	0	323.31	52.1	0	52.5	21.7	1928300000	0	1075100000	229830000	190	0	201	19	410
P61265;Q7TS57;G3V632;P50279	Syntaxin-1B	Stx1b	14	0	7	4	53.1	33.244	288	288;237;290;290	0	323.31	53.1	0	29.5	18.1	1916000000	0	979810000	392640000	305	0	88	27	420
P69897	Tubulin beta-5 chain	Tubb5	3	0	4	5	78.8	49.67	444	444	0	323.31	66.4	26.4	71.8	78.8	1910400000	0	2188800000	5345900000	25	0	57	495	577
P04797;M0R590;D3ZGY4;M0R660;E9PTN6;A0A0G2K7M1;D3ZWV2;E9PTV9;B1WBQ8;Q9ESV6	Glyceraldehyde-3-phosphate dehydrogenase	Gapdh;LOC685186;Gapdh-ps2;RGD1565368;RGD1564688	5	5	6	7	59.8	35.828	333	333;333;333;333;333;333;325;333;432;432	0	323.31	43.5	39.9	40.8	53.5	1851500000	2190600000	1839100000	2049800000	186	27	137	178	528
P63045	Vesicle-associated membrane protein 2	Vamp2	3	0	4	1	70.7	12.691	116	116	0	323.31	70.7	14.7	70.7	42.2	1726900000	0	3039200000	976960000	158	6	177	37	378
O35179	Endophilin-A1	Sh3gl2	12	0	14	3	68.2	39.899	352	352	0	323.31	52.6	0	66.2	23	1717300000	0	1642900000	412670000	250	0	295	40	585
P60203	Myelin proteolipid protein	Plp1	8	0	5	0	29.2	30.077	277	277	0	85.738	29.2	0	19.1	0	1519800000	0	785160000	0	84	0	22	0	106
P04905;G3V983	Glutathione S-transferase Mu 1	Gstm1	8	1	12	10	76.6	25.914	218	218;216	0	323.31	47.7	7.3	76.6	62.4	1503600000	0	2858400000	1755400000	174	3	325	173	675
A0A0U1RRV7;Q0ZFS8;A0A0G2K1A3;D4A720		Srsf3	4	0	4	1	30.6	14.203	124	124;164;166;238	0	70.88	30.6	0	30.6	11.3	1503400000	0	1289900000	0	121	0	118	3	242
Q8VI04	Isoaspartyl peptidase/L-asparaginase;Isoaspartyl peptidase/L-asparaginase alpha chain;Isoaspartyl peptidase/L-asparaginase beta chain	Asrgl1	12	0	13	9	42.6	34.41	333	333	0	323.31	40.2	0	42.6	30.9	1433100000	0	1107100000	1412100000	214	0	188	77	479
O35264	Platelet-activating factor acetylhydrolase IB subunit beta	Pafah1b2	5	1	8	3	74.7	25.581	229	229	0	255.7	45.4	3.9	74.7	26.2	1428800000	0	3357400000	745170000	148	5	250	71	474
P13233	2,3-cyclic-nucleotide 3-phosphodiesterase	Cnp	17	1	12	26	66.2	47.268	420	420	0	323.31	50.2	3.1	45.7	66.2	1371200000	0	672150000	7750800000	126	1	97	875	1099
Q63610;A0A0G2K2G8;Q923Z2;Q63607;A0A0G2JX64;Q91XN6;A0A0G2K7F7;P09495;P04692;CON__Q3SX28;P58775	Tropomyosin alpha-3 chain	Tpm3	11	0	1	3	71.4	29.006	248	248;208;284;284;284;287;303;248;284;284;284	0	92.06	71.4	0	7.3	10.5	1350700000	0	27445000	43493000	177	0	7	17	201
Q6P7Q4	Lactoylglutathione lyase	Glo1	8	0	12	3	54.9	20.819	184	184	0	323.31	47.3	0	54.9	20.1	1332200000	0	2190600000	356310000	163	0	195	34	392
Q6DGG0;M0RB67	Peptidyl-prolyl cis-trans isomerase D	Ppid;Ppidl1	18	0	14	3	43.5	40.765	370	370;407	0	198.27	41.1	0	39.5	9.7	1307200000	0	887700000	74934000	241	0	213	26	480
A0A0G2JSU4;A0A0G2JSV0;Q8VBU2	Protein NDRG2	Ndrg2	10	0	10	9	61.3	39.255	357	357;371;371	0	323.31	55.2	0	57.4	51	1306500000	0	2805400000	1536400000	123	0	432	163	718
P47942;Q62952	Dihydropyrimidinase-related protein 2	Dpysl2	12	4	10	1	43.2	62.277	572	572;570	0	119.68	37.2	10.5	32.9	4.2	1273400000	224950000	1278700000	81763000	142	14	58	13	227
Q5D059;P61980;M0R9K1	Heterogeneous nuclear ribonucleoprotein K	Hnrnpk;LOC100359916	8	0	12	6	38.6	51.028	464	464;463;463	0	323.31	17.5	0	36.2	17	1222000000	0	768150000	682090000	207	0	256	90	553
Q5XIF6	Tubulin alpha-4A chain	Tuba4a	4	1	2	4	61.4	49.924	448	448	0	92.527	56.2	20.5	45.3	61.4	1210000000	0	987730000	1550700000	29	1	26	271	327
P50398	Rab GDP dissociation inhibitor alpha	Gdi1	14	0	2	1	44.5	50.536	447	447	0	323.31	44.5	0	14.3	8.7	1204100000	0	56156000	33451000	194	0	11	6	211
F1LMW7;P30009	Myristoylated alanine-rich C-kinase substrate	Marcks	7	0	6	5	39.5	29.959	309	309;309	0	171.65	39.5	0	35.9	34.6	1124300000	0	1189100000	959190000	122	0	125	92	339
A0A0G2JZ69;A0A0G2K1Y8;A0A0G2K1E7;P16086;Q6IRK8	Spectrin alpha chain, non-erythrocytic 1	Sptan1	54	0	40	54	40.3	286.71	2489	2489;2498;2473;2472;2452	0	323.31	28.3	0	21.3	30.1	1090600000	0	1169000000	1116600000	211	0	163	240	614
P63039	60 kDa heat shock protein, mitochondrial	Hspd1	4	0	3	3	17.1	60.955	573	573	0	13.467	13.4	0	8	8.6	1079000000	0	805010000	1479300000	9	0	17	5	31
Q4QRB4	Tubulin beta-3 chain	Tubb3	4	0	3	9	68.2	50.418	450	450	0	323.31	45.8	21.1	38.9	68.2	1025800000	0	2162500000	3902900000	11	0	11	531	553
P62762	Visinin-like protein 1	Vsnl1	7	1	10	13	89.5	22.142	191	191	0	323.31	40.8	6.3	67.5	87.4	994010000	0	2003500000	2693200000	84	4	223	260	571
P30904;D3ZE63;F1LTZ6	Macrophage migration inhibitory factor	Mif;LOC679748	2	0	3	2	71.3	12.477	115	115;115;112	0	323.31	41.7	0	71.3	41.7	967150000	0	3149600000	759810000	101	0	173	35	309
Q5U1Z2	Trafficking protein particle complex subunit 3	Trappc3	7	1	9	0	51.7	20.302	180	180	0	99.702	51.1	4.4	51.7	0	962690000	0	1250700000	0	78	1	110	0	189
P11980;A0A0G2JVG3;M0RD14	Pyruvate kinase PKM;Pyruvate kinase	Pkm	16	4	11	2	40.9	57.817	531	531;489;486	0	158.27	40.9	9.8	29.4	4.5	947100000	66934000	660740000	66555000	128	5	41	12	186
A0A0G2JSS8;Q9R063	Peroxiredoxin-5, mitochondrial	Prdx5	13	0	12	4	56.8	22.206	213	213;213	0	323.31	56.8	0	54.9	28.6	912880000	0	909100000	186420000	164	0	171	20	355
P07171	Calbindin	Calb1	7	1	9	10	61.7	29.994	261	261	0	323.31	35.6	9.2	52.1	58.2	895000000	503370000	1457500000	2928900000	96	3	230	272	601
CON__P48668			0	0	0	0	46.6	60.024	564	564	0	130.89	46.6	18.8	23.8	22.3	894940000	232970000	405780000	446880000	149	21	65	24	259
Q5XI34;Q4QQT4		Ppp2r1a	16	0	35	32	69.3	65.322	589	589;601	0	323.31	34.3	0	67.9	67.4	875430000	0	3129800000	5174000000	109	0	712	585	1406
P61765	Syntaxin-binding protein 1	Stxbp1	11	0	38	21	72.4	67.568	594	594	0	323.31	34.2	0	69.9	46.6	853270000	0	3021200000	1588400000	63	0	526	174	763
Q6P9V9	Tubulin alpha-1B chain	Tuba1b	0	0	0	0	69.2	50.151	451	451	0	160.55	58.5	29	52.5	68.1	841500000	0	493270000	2110000000	23	2	17	296	338
Q9ER34	Aconitate hydratase, mitochondrial	Aco2	13	0	11	22	37.1	85.432	780	780	0	320.95	21.5	0	19.7	37.1	834180000	0	811460000	1293800000	60	0	70	259	389
O35814	Stress-induced-phosphoprotein 1	Stip1	15	0	34	10	53.4	62.569	543	543	0	323.31	33.7	0	53.4	19.9	830160000	0	1964900000	833470000	116	0	340	38	494
Q6AY84	Secernin-1	Scrn1	12	0	5	2	48.8	46.396	414	414	0	50.562	48.8	0	17.6	5.8	813000000	0	173050000	60369000	130	0	53	9	192
P04642;H9N9H4;Q6AYX2;P19629	L-lactate dehydrogenase A chain	Ldha	12	1	11	13	49.7	36.45	332	332;274;332;332	0	323.31	38.9	4.5	42.5	48.2	789480000	0	568210000	983760000	155	2	190	152	499
P80254	D-dopachrome decarboxylase	Ddt	6	0	4	4	60.2	13.133	118	118	0	79.315	60.2	0	48.3	48.3	783470000	0	354300000	361620000	55	0	55	32	142
P47819	Glial fibrillary acidic protein	Gfap	20	0	17	13	46.5	49.957	430	430	0	273.49	44.4	0	40.5	32.3	769000000	0	787940000	693920000	151	0	151	74	376
Q6RUV5;A0A0G2K0X4;M0R5T4;Q5U1Y2	Ras-related C3 botulinum toxin substrate 1	Rac1;Rac3	5	1	5	6	59.4	21.45	192	192;217;192;192	0	40.985	34.4	5.2	27.6	45.8	759250000	0	502890000	748720000	44	1	41	77	163
Q9EQX9;G3V6M7	Ubiquitin-conjugating enzyme E2 N	Ube2n	8	1	11	4	79.6	17.124	152	152;204	0	323.31	56.6	7.2	73.7	36.8	750010000	0	2729600000	618700000	88	4	253	46	391
P06687;A0A0G2JWS9;F1LRK1;G3V8S4;P09626;P54708	Sodium/potassium-transporting ATPase subunit alpha-3	Atp1a3	7	0	5	0	29.9	111.69	1013	1013;928;1033;1036;1033;1036	0	290.55	24.3	0	20.6	0	720370000	0	952900000	0	81	0	40	0	121
P46462	Transitional endoplasmic reticulum ATPase	Vcp	12	0	18	16	36.2	89.348	806	806	0	305.58	21.1	0	33.7	29.3	678030000	0	721720000	775070000	81	0	149	158	388
CON__P02769			5	10	14	20	52.6	69.293	607	607	0	323.31	16.6	30.3	34.3	46.1	657760000	2889700000	1296200000	2369100000	138	80	125	234	577
P68511;A0A0G2K2B8	14-3-3 protein eta	Ywhah	10	1	10	6	58.9	28.211	246	246;274	0	323.31	49.6	12.2	54.9	35	651850000	0	577250000	776320000	103	1	136	89	329
A0A0G2K0B6;F1LRK0;Q66WT9;Q66SY1;A0A0G2JUQ5;Q498N4;A0A0G2JTT2;O55012		Snap91	2	0	2	2	27.2	91.429	897	897;918;597;610;640;647;655;640	0	323.31	15.1	0	26	19	640780000	0	957630000	769460000	82	0	246	154	482
Q8CFN2;A0A0U1RS21;Q5RJS2;Q9JJL4	Cell division control protein 42 homolog	Cdc42	2	0	2	2	58.1	21.258	191	191;115;211;205	0	94.41	43.5	0	31.9	58.1	613120000	0	347760000	568730000	86	0	65	123	274
P42123	L-lactate dehydrogenase B chain	Ldhb	11	1	8	11	50.9	36.612	334	334	0	203.81	38.9	4.5	33.8	44.9	611760000	0	238760000	549370000	140	2	75	97	314
P04636	Malate dehydrogenase, mitochondrial	Mdh2	12	2	10	11	56.8	35.683	338	338	0	257.08	48.8	8.9	37.6	39.9	599650000	125800000	526770000	855300000	79	2	141	187	409
CON__P08779;CON__Q9Z2K1;CON__Q3ZAW8;Q6IFU9;Q64716			10	0	0	2	47.1	51.267	473	473;469;474;463;1300	0	186.74	44.6	11	15.6	15.6	593650000	70018000	59419000	97796000	82	15	20	18	135
P60905;A0A0G2JX56	DnaJ homolog subfamily C member 5	Dnajc5	4	0	2	0	46	22.101	198	198;167	0	20.257	46	0	21.2	0	592140000	0	89938000	0	67	0	3	0	70
B4F7C2		Tubb4a	3	0	6	7	83.1	49.585	444	444	0	323.31	68.5	23.2	75	83.1	579400000	0	569360000	3618300000	12	0	38	453	503
D3ZFY8;F1M227;A0A0G2JU07;Q7M767;Q66H93		LOC100912618	7	0	7	6	50.3	16.355	147	147;139;145;145;56	0	62.821	44.9	0	40.8	38.1	564020000	0	795750000	647130000	74	0	103	54	231
G3V936;Q8VHF5	Citrate synthase;Citrate synthase, mitochondrial	Cs	10	0	15	8	37.8	51.83	466	466;466	0	323.31	27.5	0	37.8	26	547520000	0	1195700000	596960000	78	0	291	66	435
Q66HI5;P19132	Ferritin;Ferritin heavy chain;Ferritin heavy chain, N-terminally processed	Fth1	4	0	8	8	60.4	21.099	182	182;182	0	90.714	22	0	60.4	59.9	545170000	0	786810000	605740000	28	0	76	83	187
P11232;R4GNK3	Thioredoxin	Txn;Txn1	5	0	1	0	45.7	11.673	105	105;104	0	49.539	45.7	0	12.4	0	514200000	0	0	0	37	0	1	0	38
P16617;M0R6Y8;A0A096MJL6;Q5XIV1	Phosphoglycerate kinase 1;Phosphoglycerate kinase	Pgk1;RGD1560402	10	0	5	4	34.8	44.538	417	417;395;57;417	0	68.602	34.8	0	18.7	18.9	513180000	0	195720000	359280000	93	0	34	36	163
Q63228;M0RDJ4	Glia maturation factor beta	Gmfb	7	0	7	4	45.1	16.736	142	142;140	0	323.31	45.1	0	45.1	35.2	510110000	0	347510000	422150000	113	0	85	37	235
P09117;A0A0G2K3Q6;A0A0G2QC57	Fructose-bisphosphate aldolase C	Aldoc	14	0	7	15	54	39.283	363	363;373;153	0	259.38	50.1	0	29.2	40.8	503480000	0	357240000	665180000	133	0	57	125	315
D3ZW55	Inosine triphosphate pyrophosphatase	Itpa	8	0	10	0	72.7	21.927	198	198	0	275.68	57.6	0	72.7	0	486830000	0	773280000	0	58	0	99	0	157
F7EPH4;A0A0G2JUD2		Ppa1	6	0	10	0	43.3	32.771	289	289;306	0	37.659	27.7	0	43.3	0	484780000	0	460460000	0	35	0	63	0	98
P62260	14-3-3 protein epsilon	Ywhae	10	3	5	5	43.5	29.174	255	255	0	142.34	43.5	23.5	31	31	447150000	602710000	132540000	235420000	182	20	33	47	282
P25113;P16290;F1M1Y1	Phosphoglycerate mutase 1	Pgam1	7	0	8	9	55.1	28.832	254	254;253;186	0	48.056	44.1	0	51.2	55.1	424700000	0	433120000	509260000	82	0	123	74	279
A0A0G2K481;A0A0G2JXL6;Q9R095	Sperm flagellar protein 2	Spef2	1	0	1	1	1.7	201.72	1751	1751;1808;1801	0.008982	2.4421	1.7	0	1.7	1.7	411900000	0	0	0	10	0	1	1	12
A0JPJ7	Obg-like ATPase 1	Ola1	10	0	21	5	63.4	44.535	396	396	0	323.31	34.3	0	63.4	17.4	397690000	0	858360000	134970000	81	0	249	32	362
Q9Z1B2	Glutathione S-transferase Mu 5	Gstm5	7	1	7	7	40	26.629	225	225	0	291.92	40	7.1	32.4	32.4	385050000	183110000	366070000	455550000	131	2	115	91	339
F1LNF7;Q99NA5	Isocitrate dehydrogenase [NAD] subunit, mitochondrial;Isocitrate dehydrogenase [NAD] subunit alpha, mitochondrial	Idh3a	6	0	10	12	35.3	41.176	382	382;366	0	209.75	18.8	0	31.9	35.3	382210000	0	452150000	974430000	58	0	142	148	348
Q9Z270;A0A0G2K8E6	Vesicle-associated membrane protein-associated protein A	Vapa	5	0	6	0	26.1	27.841	249	249;272	0	60.022	17.7	0	26.1	0	373280000	0	324140000	0	29	0	58	0	87
P19234	NADH dehydrogenase [ubiquinone] flavoprotein 2, mitochondrial	Ndufv2	3	0	3	2	13.7	27.378	248	248	0	72.539	13.7	0	13.7	9.3	365560000	0	366110000	203940000	71	0	65	40	176
P61983	14-3-3 protein gamma;14-3-3 protein gamma, N-terminally processed	Ywhag	6	0	5	5	47.4	28.302	247	247	0	183.05	43.3	7.3	42.9	38.9	363000000	0	104420000	250020000	106	0	10	51	167
Q5XIG0	ADP-ribose pyrophosphatase, mitochondrial	Nudt9	2	0	0	1	7.1	38.562	350	350	0.0089955	2.4433	7.1	0	0	3.4	348600000	0	0	0	3	0	0	1	4
P04906;Q7TP35	Glutathione S-transferase P	Gstp1	4	0	7	5	51.9	23.439	210	210;559	0	323.31	24.8	0	51.9	39	347500000	0	493900000	503870000	55	0	73	32	160
P68136;P68035;A0A0G2K4M6;P63269;P62738	Actin, alpha skeletal muscle;Actin, alpha cardiac muscle 1;Actin, gamma-enteric smooth muscle;Actin, aortic smooth muscle	Acta1;Actc1;Actg2;Acta2	3	0	2	1	36.6	42.051	377	377;377;376;376;377	0	63.227	36.6	12.7	30.2	30.2	337900000	0	423030000	0	24	0	50	20	94
F1LT62		4930480E11Rik	1	0	1	1	2	46.535	396	396	0.0061256	2.5397	2	0	2	2	337370000	0	0	0	9	0	1	5	15
Q4V8F6;Q6AYU5;Q6AY48		Pcbp2;Pcbp3	4	0	4	5	22.1	35.346	335	335;365;319	0	108.49	16.1	0	16.1	22.1	323960000	0	395710000	630410000	36	0	63	75	174
P08009;A0A0G2K4U2;P08010;Q5BK56;A0A0G2K6L4;A0A0G2JZ09;F1LXL7;D3ZVQ8;G3V8H3	Glutathione S-transferase Yb-3	Gstm3	3	0	6	2	59.2	25.68	218	218;218;218;218;184;215;219;235;218	0	123.54	37.6	0	55	29.8	320850000	0	632020000	230400000	67	0	129	37	233
A0A0G2JTW9			0	0	0	0	78.9	15.988	147	147	0	170.45	74.1	23.1	78.9	74.1	314660000	0	970840000	884180000	36	0	177	43	256
A0A0G2JSH5			2	0	0	0	86.5	68.758	608	608	0	8.4568	86.5	54.3	77	51.2	308430000	0	0	0	19	0	0	0	19
F1MAQ5;A0A0U1RRX4;F1LNK0;P15146	Microtubule-associated protein;Microtubule-associated protein 2	Map2	5	0	5	10	9.5	198.46	1825	1825;1829;1942;1861	0	179.05	5.3	0	4.5	9.1	303700000	0	206460000	397070000	63	0	32	184	279
Q812E9;A0A1B0GWN8	Neuronal membrane glycoprotein M6-a	Gpm6a	6	0	5	0	21.6	31.195	278	278;215	0	19.165	21.6	0	12.9	0	303440000	0	509510000	0	34	0	10	0	44
P04631	Protein S100-B	S100b	3	0	3	3	40.2	10.744	92	92	0	151.79	40.2	0	40.2	40.2	294910000	0	625710000	367530000	33	0	65	38	136
Q5GFD9	Protein IMPACT	Impact	5	0	9	4	43.5	35.995	317	317	0	279.27	26.5	0	43.5	18.6	293870000	0	580310000	167420000	69	0	123	17	209
Q63716;A0A0G2K3Z9	Peroxiredoxin-1	Prdx1	4	0	6	8	56.8	22.109	199	199;199	0	33.688	19.1	0	45.7	54.8	292630000	0	243770000	674920000	24	0	36	78	138
P59215;Q5EEY3;D3ZSS5;D4AA42;M0R9J4;G3V8E8;A0A0G2K526;A0A0G2JWA1;P29348;P10824;P08753;P04897;P38406	Guanine nucleotide-binding protein G(o) subunit alpha	Gnao1	5	0	4	0	25.1	40.068	354	354;172;350;354;371;378;447;898;354;354;354;355;381	0	47.037	22.9	0	16.9	3.1	283620000	0	218760000	0	66	0	30	1	97
P04904;A0A0G2JVT2;A0A0G2K8Q5;A0A0G2JTB1;P46418;F7F2H5;Q4FZZ3;P04903;P00502	Glutathione S-transferase alpha-3	Gsta3	6	0	4	4	46.2	25.319	221	221;145;171;220;221;203;222;222;222	0	44.255	46.2	0	34.8	35.7	283130000	0	267210000	174870000	99	0	109	46	254
Q6AXR6;Q9Z339;A0A096MJ04;A0A0G2JTY5;A0A096MJC4;Q6AXV9	Glutathione S-transferase omega-1	Gsto1	4	0	10	2	51.9	27.683	241	241;241;213;248;71;248	0	252.72	28.6	0	51.9	10	275720000	0	1864400000	115470000	44	0	129	14	187
G3V8C4;Q9Z0W7;F1M9X4;A0A0G2JTB6;Q811Q2;Q5M883;Q9EPT8	Chloride intracellular channel protein;Chloride intracellular channel protein 4	Clic4	6	0	7	4	37.2	28.669	253	253;253;608;613;612;245;251	0	113.97	32.8	0	37.2	21.3	273670000	0	364390000	325370000	39	0	82	30	151
M0R961;A0A0G2K2B3;Q99PF5;G3V829;A0A140TAJ3;Q32PX7	Far upstream element-binding protein 2	Khsrp	7	0	9	7	19.3	74.212	721	721;748;721;569;642;639	0	79.55	12.5	0	13.6	12.2	267060000	0	328050000	210550000	26	0	55	31	112
G3V8C3;P31000;Q6P725;P48675;G3V8Q2;P23565	Vimentin	Vim	7	0	4	3	26	53.7	466	466;466;469;469;506;505	0	45.31	26	0	10.5	10.5	266670000	0	166340000	194500000	67	0	30	22	119
F1LMX1;O08839;D4A4P1;Q5HZA7;Q68FR2	Myc box-dependent-interacting protein 1	Bin1	4	0	9	7	24.3	64.604	589	589;588;572;410;507	0	132.63	12.4	0	24.3	17.3	263180000	0	454100000	461310000	38	0	196	131	365
Q5I0D1	Glyoxalase domain-containing protein 4	Glod4	5	0	4	0	20.5	33.267	298	298	0	87.68	20.5	0	17.4	0	257430000	0	225940000	0	62	0	41	0	103
P63170;A0A0G2JU43	Dynein light chain 1, cytoplasmic	Dynll1	0	0	2	4	64	10.366	89	89;89	0	186.39	24.7	0	39.3	64	255680000	0	176760000	688470000	11	0	26	50	87
P16446;R9PXS4;D3ZCD4;P53812	Phosphatidylinositol transfer protein alpha isoform	Pitpna	4	0	12	1	63.1	31.907	271	271;271;272;271	0	125.14	20.7	0	63.1	4.8	249390000	0	552630000	0	24	0	120	1	145
Q5BJT9;P25809;A0A0G2JVQ1;P09605	Creatine kinase U-type, mitochondrial	Ckmt1b;Ckmt1	10	0	10	8	41.6	46.961	418	418;418;417;419	0	323.31	33.7	0	37.6	30.9	244440000	0	327500000	283710000	91	0	201	75	367
P27139	Carbonic anhydrase 2	Ca2	3	1	3	6	31.9	29.113	260	260	0	29.439	13.5	6.2	13.5	31.9	244090000	0	358570000	894410000	40	1	59	99	199
Q05982	Nucleoside diphosphate kinase A	Nme1	2	0	3	1	62.5	17.193	152	152	0	142.93	50	15.1	56.6	30.3	243530000	0	168840000	0	60	0	56	3	119
A0A0G2JSH9;P35704	Peroxiredoxin-2	Prdx2	7	0	2	3	47.5	21.797	198	198;198	0	28.171	32.3	0	23.7	24.2	227790000	0	78458000	105500000	59	0	8	8	75
A0A0G2K4X8;Q6PEC4	S-phase kinase-associated protein 1	Skp1	5	0	6	4	40.6	18.931	165	165;163	0	104.78	34.5	0	30.3	24.2	222890000	0	290590000	181430000	49	0	108	61	218
P63029	Translationally-controlled tumor protein	Tpt1	3	0	2	0	20.9	19.462	172	172	0	29.408	20.9	0	15.1	0	221250000	0	127450000	0	41	0	20	0	61
P62959;D4A269	Histidine triad nucleotide-binding protein 1	Hint1	2	0	1	1	16.7	13.777	126	126;126	0	40.85	16.7	0	11.1	11.1	218930000	0	0	0	27	0	12	11	50
P31596;G3V6R0	Excitatory amino acid transporter 2	Slc1a2	6	1	9	0	19.9	62.106	573	573;293	0	47.462	12.4	2.6	19.9	0	215370000	0	418170000	0	35	2	23	0	60
P62839;F1M5C9;A0A0G2JV72;A0A0G2K739;P61078;P70711	Ubiquitin-conjugating enzyme E2 D2;Ubiquitin-conjugating enzyme E2 D3	Ube2d2;Ube2d3	3	0	4	2	30.6	16.735	147	147;118;143;146;147;147	0	40.388	30.6	0	30.6	23.8	214100000	0	231200000	224100000	36	0	53	32	121
G3V7L8;Q6PCU2	V-type proton ATPase subunit E 1	Atp6v1e1	6	0	6	2	28.3	26.143	226	226;226	0	40.034	28.3	0	28.3	12.8	206040000	0	190090000	70276000	52	0	58	13	123
CON__P02533;CON__Q6IFX2;Q6IFU7;Q6IFV1;CON__Q61782;A0A0G2JW58;A0A0G2JU48;A0A0G2JXJ9;A0A0G2K623;CON__P35900;D3Z7Y6;CON__Q9D312;P25030			5	3	2	3	38.1	51.621	472	472;452;452;485;93;298;435;442;214;424;431;431;429	0	88.21	33.3	24.8	29.7	24.8	205800000	119490000	93932000	110140000	31	20	12	22	85
A0A0G2K972			1	0	0	0	0.8	228.13	2015	2015	1	-2	0.8	0	0	0	202450000	0	0	0	2	0	0	0	2
B2GV73	Actin-related protein 2/3 complex subunit 3	Arpc3	4	0	5	3	41.6	20.535	178	178	0	116.88	24.7	0	41.6	17.4	193990000	0	352540000	136070000	52	0	64	29	145
A0A0G2JWM2;Q5RJQ4	NAD-dependent protein deacetylase sirtuin-2	Sirt2	6	0	10	3	33.5	43.163	388	388;350	0	323.31	18.6	0	30.7	12.9	191570000	0	354160000	76848000	30	0	139	4	173
P35213	14-3-3 protein beta/alpha;14-3-3 protein beta/alpha, N-terminally processed	Ywhab	6	0	5	8	52	28.054	246	246	0	103.36	48	7.3	44.7	48.8	181860000	0	137460000	404100000	62	0	39	111	212
A0A0H2UHL9;Q07266	Drebrin	Dbn1	7	0	2	0	19.4	77.343	706	706;707	0	47.406	19.4	0	4.4	0	175360000	0	29440000	0	66	0	5	0	71
P27605	Hypoxanthine-guanine phosphoribosyltransferase	Hprt1	2	0	8	5	52.8	24.477	218	218	0	205.45	10.6	0	46.8	28	175120000	0	545560000	377740000	35	0	119	51	205
O35964	Endophilin-A2	Sh3gl1	6	0	3	2	36.4	41.492	368	368	0	24.305	34.5	0	22	16.3	172410000	0	56938000	53999000	51	0	36	17	104
O35095	Neurochondrin	Ncdn	8	0	1	7	21.5	78.923	729	729	0	60.783	16.2	0	1.5	17.1	169810000	0	0	215590000	39	0	1	47	87
A0A0G2K350;D4A0E2		Napg	6	0	7	1	25	34.659	312	312;230	0	317.25	19.2	0	24.4	4.2	168670000	0	240330000	0	37	0	55	5	97
Q5M9H4;P13638	Sodium/potassium-transporting ATPase subunit beta-2	Atp1b2	4	0	3	0	12.1	33.398	290	290;290	0	26.187	12.1	0	9.7	0	168120000	0	213220000	0	18	0	49	0	67
A1L108	Actin-related protein 2/3 complex subunit 5-like protein	Arpc5l	2	0	2	1	32.7	17.01	153	153	0	44.104	32.7	0	32.7	7.8	166500000	0	205470000	0	23	0	18	17	58
P21707;P47861	Synaptotagmin-1	Syt1	6	0	0	0	19.7	47.398	421	421;386	0	25.502	19.7	0	0	0	165570000	0	0	0	20	0	0	0	20
D3ZNQ6		Ube2m	5	0	5	1	58.5	20.9	183	183	0	159.47	26.8	0	42.6	4.9	165410000	0	146100000	0	25	0	40	3	68
A0A0G2JSM8			2	0	2	2	59.2	21.31	191	191	0	15.24	44.5	0	33	59.2	165400000	0	121310000	191950000	26	0	40	35	101
Q6MG60	N(G),N(G)-dimethylarginine dimethylaminohydrolase 2	Ddah2	5	0	6	3	31.6	29.688	285	285	0	323.31	25.6	0	31.6	11.9	163970000	0	374490000	159500000	48	0	72	32	152
P24090;F1LM19	Alpha-2-HS-glycoprotein	Ahsg	1	0	1	1	29	37.982	352	352;352	0	105.66	24.1	0	29	8.8	163630000	0	196910000	0	22	0	67	6	95
P50503	Hsc70-interacting protein	St13	5	0	6	0	19.3	41.279	368	368	0	141.61	11.4	0	14.7	0	162860000	0	128940000	0	22	0	47	0	69
P39069;A0A0G2K7Q6;M0RC66	Adenylate kinase isoenzyme 1	Ak1	5	0	3	3	36.1	21.584	194	194;196;87	0	45.202	36.1	0	23.2	23.2	154840000	0	130580000	187950000	65	0	73	40	178
P62963;CON__P02584	Profilin-1	Pfn1	4	0	2	5	45	14.957	140	140;140	0	68.728	27.1	0	12.9	45	151810000	0	59466000	295100000	29	0	10	39	78
P35332	Hippocalcin-like protein 4	Hpcal4	2	0	4	5	51.3	22.245	191	191	0	189.61	20.9	0	40.8	51.3	148840000	0	154120000	246100000	12	0	49	68	129
F1M7Y3;A0A0G2K1D2		Rap1gds1	10	0	12	5	38.5	52.248	478	478;527	0	231.45	31.8	0	35.6	16.5	146270000	0	294170000	97290000	40	0	101	36	177
P62749	Hippocalcin-like protein 1	Hpcal1	1	0	3	4	58	22.338	193	193	0	156.41	15.5	0	47.7	54.4	142200000	0	363860000	546070000	8	0	49	71	128
D3ZFQ8		Cyc1	2	0	6	3	25.2	35.434	326	326	0	27.57	7.1	0	25.2	14.4	137320000	0	716550000	331650000	18	0	83	43	144
Q6P9V1	Tetraspanin	Cd81	1	0	0	0	9.7	25.904	236	236	0	3.0404	9.7	0	0	0	135520000	0	0	0	6	0	0	0	6
P24329	Thiosulfate sulfurtransferase	Tst	2	0	8	5	36	33.406	297	297	0	153.86	14.5	0	36	29	135270000	0	487740000	351480000	12	0	79	51	142
Q3T1J1;G3V7J7	Eukaryotic translation initiation factor 5A-1	Eif5a	5	0	3	3	44.2	16.832	154	154;153	0	17.036	44.2	0	36.4	39	134620000	0	87983000	120690000	54	0	51	41	146
Q9QYL8	Acyl-protein thioesterase 2	Lypla2	4	0	7	2	40.3	24.807	231	231	0	114.99	26	0	40.3	14.7	134290000	0	515190000	132030000	16	0	90	9	115
F1LPG3;O88588	Phosphofurin acidic cluster sorting protein 1	Pacs1	2	0	6	0	7.4	104.75	961	961;961	0	72.32	2.9	0	7.4	0	128200000	0	410280000	0	11	0	89	0	100
Q9Z0V5	Peroxiredoxin-4	Prdx4	1	0	1	1	7	31.007	273	273	0	48.254	7	0	7	7	126240000	0	0	0	16	0	1	4	21
A0A0G2JY31;A0A0G2JZ73;P17475	Alpha-1-antiproteinase	Serpina1	5	0	4	0	15.8	46.121	411	411;415;411	0	17.13	15.8	0	13.9	0	124290000	0	63286000	0	27	0	17	0	44
Q66HA8	Heat shock protein 105 kDa	Hsph1	10	0	7	6	16.9	96.417	858	858	0	89.969	12.7	0	8.3	8.7	121040000	0	94793000	130300000	44	0	67	38	149
D3ZJE2;A0A140TAC5;P23358;M0R4B6;D4A8N3	60S ribosomal protein L12	Rpl12-ps1;Rpl12	3	0	2	0	24.2	17.846	165	165;166;165;165;187	0	41.255	24.2	0	15.2	0	120810000	0	146190000	0	16	0	21	0	37
G3V6H9;Q9Z2G8;D4AEJ0	Nucleosome assembly protein 1-like 1	Nap1l1	4	0	5	2	30.2	45.373	391	391;390;384	0	89.845	21.7	0	30.2	10.2	120320000	0	207840000	39250000	20	0	85	7	112
CON__P13647;A0A0G2K1K9			4	1	2	3	36.8	62.378	590	590;181	0	59.472	28.5	13.7	31.2	29.3	118870000	72436000	138360000	83857000	22	7	43	34	106
P32851	Syntaxin-1A	Stx1a	6	0	2	0	36.8	33.067	288	288	0	55.657	36.8	0	9.4	0	116340000	0	80010000	0	42	0	4	0	46
F1M9N9;A0A0G2K6R9;F1M5N3;F1LM42;A0A0G2KBB9;A0A0G2JZ56;A0A0G2KAS9;A0A0G2JUJ5;A0A0G2K4D0;A0A0G2K2B9;A0A0G2K1Q7;A0A0G2K1R9;A0A0G2K0J3;O70511		Ank2	4	0	1	6	3.7	427.26	3908	3908;3931;3908;3937;3963;1848;1854;977;1725;1848;1963;2557;2615;2622	0	24.62	1.7	0	0.4	2.6	114080000	0	0	57521000	21	0	1	15	37
P62994	Growth factor receptor-bound protein 2	Grb2	3	0	1	1	23	25.206	217	217	0	10.746	23	0	13.4	13.4	113330000	0	0	0	27	0	4	11	42
P82995	Heat shock protein HSP 90-alpha	Hsp90aa1	0	0	6	0	18.1	84.814	733	733	0	63.165	4.8	0	18.1	3.1	112720000	0	342970000	48062000	7	0	31	4	42
Q9JJ19	Na(+)/H(+) exchange regulatory cofactor NHE-RF1	Slc9a3r1	4	0	1	1	15.7	38.83	356	356	0	11.069	15.4	0	3.9	3.9	111210000	0	0	0	25	0	5	1	31
G3V7P8;D3Z831;D3ZUT8;Q9Z2L9	Protein NDRG4	Ndrg4	2	0	4	1	20.7	38.459	352	352;391;404;352	0	24.317	13.4	0	20.7	9.4	107070000	0	99338000	0	14	0	42	8	64
P00406	Cytochrome c oxidase subunit 2	Mtco2	3	0	4	2	23.3	25.928	227	227	0	156.2	16.3	0	23.3	11.9	106040000	0	431270000	154720000	8	0	59	7	74
D4A2G9		Ranbp1	4	0	3	1	26.6	23.596	203	203	0	17.974	26.6	0	21.2	4.4	105940000	0	169990000	0	9	0	37	8	54
Z4YNF4;P41498;A0A0G2K394	Low molecular weight phosphotyrosine protein phosphatase	Acp1	4	0	5	0	45.3	18.215	159	159;158;159	0	286.64	37.7	0	42.8	0	105910000	0	118360000	0	15	0	28	0	43
P08082	Clathrin light chain B	Cltb	4	0	7	2	28.8	25.117	229	229	0	115.72	11.8	0	28.8	7.9	105590000	0	411980000	42849000	21	0	98	1	120
D4A5L9;P62898;CON__P62894	Cytochrome c, somatic	LOC679794;Cycs	6	0	6	4	51.4	11.635	105	105;105;105	0	217.48	50.5	0	41	38.1	101960000	0	90230000	142180000	30	0	48	26	104
A0A0G2JSJ2;A0A0G2JTN5;Q4KM73	UMP-CMP kinase	Cmpk1	1	0	3	0	14.1	25.833	227	227;239;196	0	5.2414	3.5	0	14.1	0	98868000	0	0	0	14	0	8	0	22
A0A0G2K1U9;M0R686		Irgq	10	0	14	6	41.2	59.103	582	582;487	0	105.04	35.9	0	41.2	23	98612000	0	322570000	206720000	46	0	96	30	172
O35303	Dynamin-1-like protein	Dnm1l	3	0	15	13	36.8	83.907	755	755	0	323.31	6.4	0	28.3	24.8	97910000	0	293050000	371580000	20	0	166	134	320
Q711G3	Isoamyl acetate-hydrolyzing esterase 1 homolog	Iah1	3	0	10	5	57.4	28.004	249	249	0	221.86	15.7	0	57.4	35.7	94363000	0	451700000	211880000	8	0	100	23	131
P07943;G3V786	Aldose reductase	Akr1b1	3	0	3	0	10.4	35.797	316	316;316	0	35.903	10.4	0	10.4	0	92152000	0	61248000	0	12	0	21	0	33
F2Z3R2;F1LQ48;F1M040		Hnrnpl	1	0	2	4	14.2	63.963	586	586;623;446	0	61.727	4.9	0	10.4	14.2	89894000	0	49836000	102600000	12	0	53	45	110
A0A0G2JSP8;P00564	Creatine kinase M-type	Ckm	1	0	1	0	10.5	43.018	381	381;381	0.0016447	2.938	10.5	0	10.5	2.1	89380000	0	67040000	0	8	0	9	0	17
P21913	Succinate dehydrogenase [ubiquinone] iron-sulfur subunit, mitochondrial	Sdhb	2	0	6	0	22	31.83	282	282	0	29.842	8.2	0	22	0	87195000	0	203250000	0	4	0	35	0	39
Q5M7A7;A0A0G2K1I5	CB1 cannabinoid receptor-interacting protein 1	Cnrip1	3	0	2	6	48.8	18.658	164	164;56	0	187.39	22	0	23.2	48.8	86520000	0	69147000	648400000	7	0	6	74	87
B0BNJ1		Sri	2	0	3	3	16.2	21.624	198	198	0	21.956	10.6	0	16.2	16.2	86239000	0	91036000	110760000	13	0	10	36	59
O88989	Malate dehydrogenase, cytoplasmic	Mdh1	6	0	3	0	25.4	36.483	334	334	0	57.573	23.1	0	9	0	85469000	0	96253000	0	28	0	4	0	32
Q9ESH6;A0A0G2KAZ6	Glutaredoxin-1	Glrx	3	0	0	1	45.8	11.879	107	107;107	0	29.043	19.6	0	0	26.2	84200000	0	0	0	12	0	0	1	13
D3ZJG4		Pacs2	2	0	3	0	3.3	95.971	870	870	0	7.4065	2.3	0	3.3	0	83936000	0	120250000	0	19	0	29	0	48
A0A0H2UHM5;P11598	Protein disulfide-isomerase A3	Pdia3	3	0	6	0	19.2	57.078	510	510;505	0	48.211	9.2	0	14.3	0	82621000	0	62166000	0	6	0	40	0	46
P50554	4-aminobutyrate aminotransferase, mitochondrial;4-aminobutyrate aminotransferase, brain isoform;4-aminobutyrate aminotransferase, liver isoform	Abat	3	0	3	4	14.4	56.455	500	500	0	179.56	10.4	0	9.2	9.4	82133000	0	73240000	102670000	41	0	60	104	205
Q920Q0	Paralemmin-1	Palm	3	0	4	0	15.7	41.926	383	383	0	37.092	11.5	0	14.9	0	81841000	0	76882000	0	9	0	12	0	21
F1M6C2;M0R757;P62630;P62632	Elongation factor 1-alpha;Elongation factor 1-alpha 1;Elongation factor 1-alpha 2	LOC100360150;LOC100360413;Eef1a1;Eef1a2	1	0	0	1	4.9	44.302	410	410;462;462;463	0	5.4807	2.7	0	0	2.2	81448000	0	0	0	9	0	0	6	15
A0A0G2JSZ5;Q63081	Protein disulfide-isomerase A6	Pdia6	3	0	6	0	17.1	48.76	445	445;440	0	268.01	8.8	0	17.1	0	80942000	0	179640000	0	27	0	67	0	94
Q78P75	Dynein light chain 2, cytoplasmic	Dynll2	3	0	1	1	39.3	10.35	89	89	0	25.739	39.3	0	39.3	39.3	80070000	0	0	0	14	0	6	5	25
A0A0G2JYS8;A0A0G2JVK2;P63088;P62138;P62142	Serine/threonine-protein phosphatase PP1-gamma catalytic subunit;Serine/threonine-protein phosphatase PP1-alpha catalytic subunit;Serine/threonine-protein phosphatase PP1-beta catalytic subunit	Ppp1cc;Ppp1ca;Ppp1cb	2	0	3	2	18	36.025	317	317;332;323;330;327	0	266.51	11	0	18	11	80053000	0	113300000	89816000	39	0	60	48	147
F1M953;P48721	Stress-70 protein, mitochondrial	Hspa9	4	0	3	1	9.3	73.744	679	679;679	0	19.666	7.1	0	5.3	1.3	77565000	0	0	0	18	0	7	5	30
D4A1A5;A0A0G2JZD1		Ppp2r5c	0	0	4	1	27.3	60.872	524	524;550	0	98.152	3.2	0	27.3	17	73377000	0	189840000	59827000	37	0	184	38	259
CON__P13646-1			1	0	1	0	38	49.586	458	458	0	73.273	26.6	9.8	13.8	26.4	73056000	28107000	38336000	60609000	12	2	3	21	38
A0A0H2UHV6;P63100;A0A0G2K4H3	Calcineurin subunit B type 1	Ppp3r1	2	0	5	4	54.4	18.208	160	160;170;228	0	42.622	25.6	0	36.9	54.4	70445000	0	221550000	227640000	12	0	58	22	92
P63329	Serine/threonine-protein phosphatase 2B catalytic subunit alpha isoform	Ppp3ca	1	0	9	4	33.2	58.643	521	521	0	68.145	8.1	0	33.2	13.6	70406000	0	167670000	136960000	9	0	97	43	149
F1LUA1;A0A0G2K051		Eea1	6	0	9	10	10.8	161.1	1411	1411;1449	0	52.136	4.8	0	8.9	9.1	70394000	0	102080000	60056000	15	0	30	48	93
M0RAM5;P04041	Glutathione peroxidase 1	Gpx1	4	0	0	1	28.5	22.155	200	200;201	0	6.6619	28.5	0	0	6	69792000	0	0	0	10	0	0	2	12
M0RCB1;D4A4S3;M0R8M9;P63018;A0A0G2JUT0;F1LZI1;P14659;A0A0G2JVI3;P55063;P0DMW1;P0DMW0	Heat shock cognate 71 kDa protein;Heat shock-related 70 kDa protein 2	LOC102549957;Hspa8;LOC680121;Hspa2	3	0	3	3	9.4	70.429	641	641;645;661;646;601;646;633;566;641;641;641	0	32.119	6.4	0	8.1	7.3	69779000	0	121030000	158160000	10	0	11	22	43
P85971;G3V8D5	6-phosphogluconolactonase	Pgls	2	0	8	2	65	27.234	257	257;291	0	190.14	14.4	0	65	19.8	69702000	0	376210000	132870000	7	0	128	15	150
B4F7C7		Hebp1	1	0	0	0	8.4	21.124	190	190	0	4.6572	8.4	0	0	0	69120000	0	0	0	8	0	0	0	8
D4A7V1;A0A0G2K9P4;Q5PPJ9	Endophilin-B2	Sh3glb2	3	0	2	1	14.2	36.236	330	330;400;404	0	12.768	14.2	0	7	4.5	68654000	0	70976000	0	35	0	22	3	60
A0A096MKE2;D4A719;A0A096MKG7		Snx12	3	0	2	0	29	18.884	162	162;170;102	0	12.097	29	0	11.1	0	68307000	0	46759000	0	17	0	13	0	30
Q04970;P20171;P08644	GTPase NRas;GTPase HRas;GTPase HRas, N-terminally processed;GTPase KRas;GTPase KRas, N-terminally processed	Nras;Hras;Kras	3	0	1	1	25.4	21.243	189	189;189;189	0	12.292	25.4	0	5.8	5.8	67276000	0	0	0	6	0	1	2	9
P51635	Alcohol dehydrogenase [NADP(+)]	Akr1a1	2	0	7	2	30.5	36.505	325	325	0	276.31	9.5	0	30.5	9.5	66574000	0	343570000	105800000	20	0	72	25	117
B2GUV5;A0A0G2KAG3;A0A0G2K2R1		Atp6v1g1	1	0	3	3	73.7	13.71	118	118;46;91	0	70.85	32.2	0	73.7	30.5	65780000	0	53811000	0	7	0	19	10	36
Q6MFX9;Q63345	Myelin-oligodendrocyte glycoprotein	Mog	2	0	1	1	8.2	27.828	245	245;245	0	27.541	8.2	0	4.9	3.3	65754000	0	0	0	12	0	8	4	24
Q5XFX0	Transgelin-2	Tagln2	5	0	9	0	58.8	22.393	199	199	0	323.31	44.7	0	57.3	0	62138000	0	115740000	0	12	0	70	0	82
P62944	AP-2 complex subunit beta	Ap2b1	3	0	4	4	11.3	104.55	937	937	0	74.252	8	0	9.8	10.5	60972000	0	180230000	183270000	9	0	74	76	159
P52555	Endoplasmic reticulum resident protein 29	Erp29	3	0	3	0	17.7	28.574	260	260	0	23.95	13.8	0	11.9	0	59725000	0	58032000	0	20	0	14	0	34
Q6P9Y4;Q05962;D3ZB81	ADP/ATP translocase 1	Slc25a4	1	0	0	0	15.8	32.904	298	298;298;320	0	8.1239	13.1	0	8.7	0	59302000	0	0	0	6	0	5	0	11
A0A0G2JSG6;P29410	Adenylate kinase 2, mitochondrial;Adenylate kinase 2, mitochondrial, N-terminally processed	Ak2	3	0	4	0	28.9	25.529	232	232;239	0	74.904	21.1	0	24.1	0	58372000	0	151460000	0	10	0	60	0	70
Q4KLF8;A0A0U1RRQ2;A0A0G2K585	Actin-related protein 2/3 complex subunit 5	Arpc5	2	0	0	0	31.1	16.32	151	151;58;151	0	16.767	31.1	0	0	0	57629000	0	0	0	11	0	0	0	11
Q921A4	Cytoglobin	Cygb	1	0	2	1	17.4	21.496	190	190	0	8.3362	12.6	0	17.4	12.6	57338000	0	71946000	0	19	0	46	16	81
Q6XVN8	Microtubule-associated proteins 1A/1B light chain 3A	Map1lc3a	2	0	2	0	22.3	14.272	121	121	0	6.9492	22.3	0	22.3	0	57214000	0	132380000	0	7	0	19	0	26
Q03555;F1MA86;M0R423	Gephyrin;Molybdopterin adenylyltransferase;Molybdopterin molybdenumtransferase	Gphn	5	0	4	2	17.1	83.265	768	768;620;666	0	23.978	13.2	0	10.3	5.3	56950000	0	70946000	0	19	0	20	6	45
P15999;F1LP05;A0A0G2K099	ATP synthase subunit alpha, mitochondrial;ATP synthase subunit alpha	Atp5a1	6	0	3	0	14.1	59.753	553	553;553;508	0	12.99	12.8	0	6	0	55894000	0	60337000	0	9	0	5	0	14
Q5XIM9	T-complex protein 1 subunit beta	Cct2	2	0	0	0	7.1	57.458	535	535	0.0047695	2.7328	7.1	0	0	0	53311000	0	0	0	3	0	0	0	3
Q91Z79;F1LSE6;F1M863;D3ZZ81;A0A0G2K3L9;A0A1B0GWM2;A0A1B0GWS0;F1M8A4;Q91Z80	Liprin-alpha-3	Ppfia3	2	0	7	13	12.3	133.43	1192	1192;1158;1185;1190;1226;1241;1266;1150;1043	0	94.482	2.3	0	6.9	12.3	52526000	0	215780000	536840000	5	0	45	94	144
O08557	N(G),N(G)-dimethylarginine dimethylaminohydrolase 1	Ddah1	3	0	2	0	24.6	31.426	285	285	0	7.4598	21.8	0	21.1	0	49648000	0	20715000	0	16	0	2	0	18
Q6BBI8	Ubiquitin-fold modifier-conjugating enzyme 1	Ufc1	2	0	1	0	16.2	19.492	167	167	0	6.9345	11.4	0	4.8	0	48554000	0	0	0	2	0	2	0	4
A0A0G2K1C0;Q4V7C7	Actin-related protein 3	Actr3	3	0	6	1	32	47.583	419	419;418	0	88.688	21.7	0	32	11.5	47817000	0	72592000	78944000	18	0	65	30	113
P02767	Transthyretin	Ttr	1	0	0	0	6.8	15.72	147	147	0.004886	2.8872	6.8	0	0	0	47389000	0	0	0	11	0	0	0	11
Q08163	Adenylyl cyclase-associated protein 1	Cap1	2	0	2	2	8.6	51.588	474	474	0	46.812	8.6	0	8.6	8.6	46630000	0	51513000	63055000	22	0	74	48	144
A0A140TAF0			2	0	0	0	45.6	32.994	285	285	0	6.2691	45.6	0	2.5	0	46202000	0	0	0	8	0	0	0	8
D3ZVQ0	Ubiquitin carboxyl-terminal hydrolase	Usp5	2	0	7	9	17.9	95.778	858	858	0	51.222	3.3	0	12.1	15.6	44456000	0	192460000	294650000	3	0	71	126	200
P13221	Aspartate aminotransferase, cytoplasmic	Got1	7	0	6	6	38.7	46.428	413	413	0	38.67	32	0	27.8	27.4	43714000	0	44894000	89403000	14	0	33	43	90
CON__O43790;CON__Q6NT21;CON__P78385;CON__Q14533;CON__P78386;CON__Q61726			3	0	0	0	9.1	53.5	486	486;493;493;505;507;479	0	8.9903	9.1	0	1.4	1.4	42089000	0	0	0	10	0	0	0	10
R9PXR4;Q75Q39	Mitochondrial import receptor subunit TOM70	Tomm70a	1	0	3	1	6.6	61.938	560	560;610	0	10.575	3.2	0	6.6	3.2	41367000	0	37541000	45186000	22	0	46	35	103
P62747	Rho-related GTP-binding protein RhoB	Rhob	4	0	1	2	41.3	22.123	196	196	0	9.1471	41.3	0	4.1	20.9	38977000	0	0	0	10	0	4	2	16
Q6P6V0;CON__Q3ZBD7	Glucose-6-phosphate isomerase	Gpi	2	0	10	5	26.9	62.826	558	558;557	0	323.31	5.7	0	26.9	12.2	38249000	0	192300000	101020000	13	0	95	36	144
A0A0G2K344;A0A0G2K5T3			1	0	2	1	3.6	124.35	1068	1068;1063	0	4.0071	0.9	0	3.6	0.9	38169000	0	0	0	7	0	2	3	12
O88794	Pyridoxine-5-phosphate oxidase	Pnpo	2	0	2	1	11.1	30.184	261	261	0	50.858	11.1	0	11.1	7.3	37609000	0	89309000	0	18	0	57	11	86
CON__Q9UE12;CON__Q15323;CON__Q14525;F1MAF7;CON__A2A5Y0;CON__REFSEQ:XP_986630;Q6IFV6;CON__Q497I4;CON__Q92764;Q6IFW2		Krt31;Krt35	1	0	0	0	15.1	47.237	416	416;416;404;414;416;476;455;455;425;431	0	12.926	15.1	1.7	1.7	1.7	36284000	0	0	0	6	0	0	0	6
F1M779;P11442	Clathrin heavy chain;Clathrin heavy chain 1	Cltc	8	4	7	2	9.4	191.56	1675	1675;1675	0	29.139	7.3	4.4	5.4	1.7	35894000	56180000	96331000	0	23	5	12	2	42
B2GUZ9		Fam49b	3	0	5	1	29.3	36.776	324	324	0	38.688	11.7	0	29.3	4.3	35169000	0	49046000	0	9	0	21	4	34
Q6PDW1;P63324;D3ZHB3;D3ZG05	40S ribosomal protein S12	LOC100359593;Rps12	3	0	1	1	24.2	14.515	132	132;132;132;132	0	99.155	24.2	0	16.7	16.7	34997000	0	38785000	31419000	29	0	23	17	69
D4AE68;P82471	Guanine nucleotide-binding protein G(q) subunit alpha	Gnaq	3	0	0	0	19.2	42.158	359	359;359	0	10.924	19.2	0	0	0	34566000	0	0	0	12	0	0	0	12
Z4YNP1;Q792H5	CUGBP Elav-like family member 2	Celf2	3	0	4	0	9.5	55.061	515	515;508	0	119.22	6.4	0	9.5	0	34437000	0	42271000	0	7	0	17	0	24
D3ZDU5;Q9EPC6	Profilin;Profilin-2	Pfn2	2	1	0	2	31.8	16.027	148	148;140	0	19.534	14.9	9.5	0	22.3	34229000	0	0	0	10	1	0	12	23
F1LMY3;Q62656	Protein-tyrosine-phosphatase;Receptor-type tyrosine-protein phosphatase zeta	Ptprz1	1	0	0	0	0.8	255.37	2316	2316;2316	0	7.6028	0.8	0	0	0	33307000	0	0	0	6	0	0	0	6
Q5FVM4	Non-POU domain-containing octamer-binding protein	Nono	1	0	0	1	4.8	54.925	476	476	0	5.6483	4.8	0	0	4.8	32950000	0	0	43287000	20	0	0	39	59
Q66HF1	NADH-ubiquinone oxidoreductase 75 kDa subunit, mitochondrial	Ndufs1	4	0	1	0	9.4	79.411	727	727	0	10.023	9.4	0	2.2	0	32865000	0	0	0	11	0	1	0	12
E9PT83		Cenpf	1	0	1	1	0.3	341.63	2985	2985	0.0061069	2.5324	0.3	0	0.3	0.3	30052000	0	0	0	5	0	3	3	11
A0A0H2UHY8;Q9R1T5	Aspartoacylase	Aspa	2	0	4	0	15.3	35.555	314	314;312	0	13.677	7.6	0	15.3	0	29897000	0	38737000	0	2	0	17	0	19
CON__P02662			2	3	2	3	16.6	22.975	199	199	0	8.9576	11.1	16.6	11.1	16.6	29622000	179630000	25303000	39873000	12	10	27	15	64
P06685;Q64541	Sodium/potassium-transporting ATPase subunit alpha-1	Atp1a1	2	0	1	0	18.6	113.05	1023	1023;1028	0	4.5235	14.4	0	16	0	29533000	0	0	0	4	0	1	0	5
Q7M0E3;D4A315	Destrin	Dstn;LOC680058	3	0	0	1	32.7	18.533	165	165;165	0	8.9099	32.7	0	4.2	10.3	28759000	0	0	0	10	0	0	10	20
A0A0G2K7F5;P31016	Disks large homolog 4	Dlg4	2	0	0	0	4.3	80.88	729	729;724	0	9.8413	4.3	0	0	0	27145000	0	0	0	2	0	0	0	2
Q6AYK6	Calcyclin-binding protein	Cacybp	2	0	0	2	8.7	26.541	229	229	0	30.525	8.7	0	0	8.7	25543000	0	0	34971000	12	0	0	21	33
B0BND0;D3ZRI1	Ectonucleotide pyrophosphatase/phosphodiesterase family member 6	Enpp6	2	0	5	3	16.8	50.701	440	440;362	0	106.8	6.6	0	16.8	11.1	24241000	0	66601000	23671000	6	0	59	11	76
Q9JKB7;Q9WTT6	Guanine deaminase	Gda	8	0	1	2	29.7	50.9	454	454;454	0	29.688	29.7	0	2	11	23821000	0	0	5835600	15	0	9	2	26
P05545;A0A0G2JSK1	Serine protease inhibitor A3K	Serpina3k	2	0	4	0	17.1	46.561	416	416;416	0	19.595	7.2	0	17.1	0	23050000	0	18721000	0	4	0	16	0	20
A0A0G2K611;A0A0G2JSU1;A0A0G2KAS7;G3V846;P24942	Amino acid transporter;Excitatory amino acid transporter 1	Slc1a3	1	0	0	0	3.5	47.15	431	431;497;498;543;543	0	3.7482	3.5	0	0	0	22223000	0	0	0	9	0	0	0	9
Q6QI86;Q6AYR6	Haloacid dehalogenase-like hydrolase domain-containing protein 2	Hdhd2	3	0	2	0	10.9	42.475	384	384;259	0	8.873	10.9	0	7.6	0	21825000	0	21677000	0	12	0	13	0	25
P05197;F1LM66	Elongation factor 2	Eef2	2	0	4	2	6.8	95.283	858	858;971	0	49.142	4.5	0	6.8	4.5	21181000	0	55298000	46477000	6	0	25	12	43
F1LMC7;A0A0G2JZT5;D4A0F5;Q9WVC0;A0A0G2K5F4;D3ZHG7;A0A0H2UI27;Q5PQK1	Septin-7	2007-09-01	3	0	3	3	11.9	50.579	436	436;437;438;436;431;444;446;456	0	14.401	9.4	0	9.4	6.7	20870000	0	22053000	0	6	0	11	5	22
Q9JHL4	Drebrin-like protein	Dbnl	1	0	0	0	3.4	48.612	436	436	0	20.063	3.4	0	0	0	20769000	0	0	0	11	0	0	0	11
Q5RKJ9;G3V6H0;E9PU16;A0A0G2K235;P35281;P10536;P35286;Q6NYB7;P70550;P35280;P35289	Ras-related protein Rab-10;Ras-related protein Rab-1B;Ras-related protein Rab-13;Ras-related protein Rab-1A;Ras-related protein Rab-8B;Ras-related protein Rab-8A;Ras-related protein Rab-15	Rab10;LOC100363782;Rab1;Rab1b;Rab13;Rab1A;Rab8b;Rab8a;Rab15	2	0	0	1	11	22.541	200	200;201;300;323;200;201;203;205;207;207;212	0	3.4404	11	0	0	5.5	20171000	0	0	0	2	0	0	2	4
B0BMX3		S100a16	2	0	2	1	16.3	14.224	123	123	0	40.097	16.3	0	16.3	8.9	18445000	0	37178000	0	4	0	16	14	34
D3ZZF8;A0A0G2JVP5		Paip1	1	0	1	0	7.9	42.06	367	367;400	0	4.8224	2.5	0	5.4	0	18258000	0	0	0	3	0	1	0	4
B0K020	CDGSH iron-sulfur domain-containing protein 1	Cisd1	2	0	0	0	25.9	12.097	108	108	0	29.167	25.9	0	0	0	17906000	0	0	0	1	0	0	0	1
A0A0G2K0V3;Q9Z1N4	3(2),5-bisphosphate nucleotidase 1	Bpnt1	2	0	0	0	6.2	35.051	323	323;308	0	9.4172	6.2	0	0	0	17748000	0	0	0	6	0	0	0	6
D3ZHI9;A0A0G2JTA1		Ppp2r5e	2	0	4	1	28.4	50.346	429	429;467	0	95.032	12.4	0	28.4	11.9	17180000	0	60848000	18576000	5	0	62	7	74
Q6IRS6;Q9QX79	Fetuin-B	Fetub	2	0	2	0	11.2	43.169	393	393;378	0	4.3401	9.2	0	6.6	0	16813000	0	0	0	5	0	3	0	8
F2Z3Q8;P52296	Importin subunit beta-1	Kpnb1	2	0	3	2	4.5	97.183	876	876;875	0	19.408	2.7	0	4.5	2.7	16773000	0	34601000	22174000	2	0	86	41	129
Q07205	Eukaryotic translation initiation factor 5	Eif5	2	0	3	2	7.9	48.954	429	429	0	55.232	5.6	0	7.9	5.6	16361000	0	27092000	17856000	9	0	30	11	50
P62815	V-type proton ATPase subunit B, brain isoform	Atp6v1b2	2	0	0	0	6.8	56.55	511	511	0.001642	2.9307	6.8	0	0	0	14996000	0	0	0	4	0	0	0	4
P07825	Synaptophysin	Syp	1	0	1	0	4.6	33.31	307	307	0	7.0873	4.6	0	4.6	0	14340000	0	0	0	4	0	1	0	5
D3ZFB6	Proline-rich transmembrane protein 2	Prrt2	1	0	2	0	11.9	35.82	344	344	0	29.832	3.8	0	8.1	0	14230000	0	0	0	8	0	9	0	17
Q5XI73	Rho GDP-dissociation inhibitor 1	Arhgdia	1	0	0	0	7.8	23.407	204	204	0.0046948	2.6404	7.8	0	0	0	13438000	0	0	0	2	0	0	0	2
B5DEN5		Eef1b2	1	0	1	0	8.9	24.675	225	225	0	4.9056	5.8	0	3.1	0	12868000	0	0	0	2	0	2	0	4
A0A0H2UHZ2;Q5U2Z3	Nucleosome assembly protein 1-like 4	Nap1l4	2	0	3	0	14.2	44.043	387	387;386	0	36.759	11.1	0	14.2	0	12387000	0	20380000	0	2	0	19	0	21
A0A0G2JYB1;Q5XI32	F-actin-capping protein subunit beta	Capzb	1	0	1	1	8.4	33.388	296	296;272	0	3.1121	8.4	0	8.4	8.4	11991000	0	15095000	20889000	4	0	19	10	33
Q9QX80;Q9QX81		Hnrnpab	1	0	2	0	9.5	30.853	285	285;332	0	6.3373	6.7	0	9.5	0	11065000	0	0	0	8	0	11	0	19
Q2IBD4	Cortactin-binding protein 2	Cttnbp2	2	0	0	0	1.3	178.77	1649	1649	0.0032733	2.9086	1.3	0	0	0	10903000	0	0	0	2	0	0	0	2
G3V9B3;P07722	Myelin-associated glycoprotein	Mag	2	0	1	0	4	64.291	582	582;626	0	3.5208	4	0	2.1	0	10756000	0	0	0	4	0	2	0	6
Q5FVI6;A0A0G2JZN3;M0RBN8;Q6AYE4	V-type proton ATPase subunit C 1	Atp6v1c1	3	0	14	2	44.5	43.9	382	382;365;399;425	0	101.94	12	0	44.5	6.8	10739000	0	161650000	7955600	6	0	103	7	116
REV__CON__P48668;REV__CON__P04259			1	0	0	0	0	60.024	564	564;564	0.006192	2.5854	0	0	0	0	10273000	0	0	0	1	0	0	0	1
P61227;D3ZK56;A0A0G2JTW1	Ras-related protein Rap-2b	Rap2b;Rap2c	2	0	1	1	12.6	20.504	183	183;183;183	0	4.6825	12.6	0	6.6	6.6	9013800	0	0	0	6	0	1	6	13
CON__P08727			1	0	0	0	12.5	44.091	400	400	0.0016556	2.9681	12.5	4	4	8	8810500	0	0	0	2	0	0	0	2
F1LNM0;A0A0G2K1M2;Q62696	Disks large homolog 1	Dlg1	1	0	1	0	4.5	100.61	911	911;917;911	0	4.2915	1.3	0	3.2	0	8809500	0	0	0	5	0	1	0	6
CON__P19013			1	0	1	3	19.5	63.91	594	594	0	31.401	5.9	4.7	6.4	15.8	8608400	0	0	13685000	2	1	1	6	10
Q6IRE4	Tumor susceptibility gene 101 protein	Tsg101	2	0	2	2	9	44.077	391	391	0	7.8337	9	0	9	9	8529600	0	8834300	7220000	3	0	25	6	34
Q9JLZ1	Glutaredoxin-3	Glrx3	1	0	1	0	6.2	37.849	337	337	0	5.1327	6.2	0	6.2	0	7714900	0	0	0	9	0	1	0	10
A0A0G2JYD5;A0A0H2UI35;Q9Z214	Homer protein homolog 1	Homer1	2	0	0	0	8.9	21.911	190	190;366;366	0	3.6045	8.9	0	0	0	7710000	0	0	0	3	0	0	0	3
Q9ES39;Q78PB6	Nuclear distribution protein nudE homolog 1;Nuclear distribution protein nudE-like 1	Nde1;Ndel1	1	0	1	0	3.5	38.527	344	344;345	0	7.7247	3.5	0	3.5	0	7572500	0	0	0	7	0	1	0	8
D3ZU52		Cops7b	1	0	1	1	5.6	35.94	322	322	0	12.776	5.6	0	5.6	5.6	6896500	0	8233100	0	7	0	15	3	25
B0BMY7		Twf2	1	0	0	0	4.9	39.472	349	349	0	4.7067	4.9	0	0	0	6875000	0	0	0	7	0	0	0	7
A0A0G2QC06;P12346	Serotransferrin	Tf	2	0	0	0	2.6	107.41	979	979;698	0	6.1532	2.6	0	0	0	6774800	0	0	0	7	0	0	0	7
Q62950	Dihydropyrimidinase-related protein 1	Crmp1	2	0	1	0	8.4	62.195	572	572	0	5.0107	8.4	0	6.8	2.3	6401900	0	0	0	3	0	2	0	5
P50399	Rab GDP dissociation inhibitor beta	Gdi2	1	0	0	0	11	50.537	445	445	0	3.026	11	0	4.3	1.8	5642500	0	0	0	4	0	0	0	4
A0A0G2K9I7;A0A0G2JVM0;A0A0G2JUB9;A0A0G2JUT5;P0C2X9	Delta-1-pyrroline-5-carboxylate dehydrogenase, mitochondrial	Aldh4a1	2	0	2	2	7	57.787	528	528;562;563;1463;563	0	51.452	7	0	7	7	5641700	0	8845200	7401700	2	0	29	4	35
D3ZHG8;A0A0G2JV04		Gga3	1	0	0	0	3.2	71.714	658	658;727	0	3.2402	3.2	0	0	0	5299900	0	0	0	1	0	0	0	1
REV__F1M1J2;REV__A0A096MK15			1	0	1	0	0	623.38	5375	5375;6666	0.0090226	2.4531	0	0	0	0	5157800	0	0	0	1	0	1	0	2
P54311	Guanine nucleotide-binding protein G(I)/G(S)/G(T) subunit beta-1	Gnb1	2	0	0	0	8.8	37.377	340	340	0.0047847	2.7796	8.8	0	0	0	4369400	0	0	0	2	0	0	0	2
Q5XII0	Mammalian ependymin-related protein 1	Epdr1	2	0	0	0	9.8	25.639	224	224	0	3.339	9.8	0	0	0	4199600	0	0	0	2	0	0	0	2
P0C5X8	Protein tweety homolog 1	Ttyh1	2	0	0	0	4.7	49.032	450	450	0	3.5564	4.7	0	0	0	3352400	0	0	0	3	0	0	0	3
D3ZR35	Small integral membrane protein 13	Smim13	1	0	0	0	35.2	9.9953	88	88	0.006079	2.5244	35.2	0	0	0	3135900	0	0	0	1	0	0	0	1
A0A0G2JSQ4			1	0	0	0	27	28.556	248	248	0	11.825	27	0	2.8	0	2670000	0	0	0	2	0	0	0	2
F1LYZ8		Ppp1r21	1	0	0	1	2.6	88.36	780	780	0.0047022	2.6417	0.9	0	0	1.7	2624600	0	0	0	1	0	0	1	2
Q68FW9	COP9 signalosome complex subunit 3	Cops3	1	0	0	0	2.8	47.859	423	423	0	8.1763	2.8	0	0	0	2598300	0	0	0	5	0	0	0	5
D4A053;Q7TP36	Protein Shroom2	Shroom2	2	0	0	0	2.2	164.86	1485	1485;1423	0	3.2296	2.2	0	0	0	2070300	0	0	0	3	0	0	0	3
Q6AXS5	Plasminogen activator inhibitor 1 RNA-binding protein;Plasminogen activator inhibitor 1 RNA-binding protein, N-terminally processed	Serbp1	1	0	1	0	3.9	44.754	407	407	0.0046875	2.6404	3.9	0	3.9	0	1444300	0	0	0	3	0	1	0	4
Q71SY3		Tsn	1	0	0	0	10.5	26.171	228	228	0	3.0152	10.5	0	0	0	937890	0	0	0	1	0	0	0	1
P63025	Vesicle-associated membrane protein 3	Vamp3	1	0	0	0	50.5	11.48	103	103	0.0061162	2.5391	50.5	16.5	35	32	861220	0	0	0	1	0	0	0	1
P47728	Calretinin	Calb2	4	1	3	2	35.4	31.404	271	271	0	138.89	18.5	8.1	25.1	17.3	0	0	61137000	49886000	33	1	18	10	62
Q9Z269	Vesicle-associated membrane protein-associated protein B	Vapb	3	0	1	1	12.3	26.916	243	243	0	25.748	12.3	0	6.6	6.6	0	0	0	22642000	8	0	1	0	9
D4A4T0		Stub1	3	0	7	0	33.6	34.886	304	304	0	25.347	10.9	0	26	0	0	0	71207000	0	7	0	30	0	37
Q9Z0W5;A0A0G2JWR2	Protein kinase C and casein kinase substrate in neurons protein 1	Pacsin1	3	0	5	0	21.5	50.449	441	441;441	0	29.735	8.2	0	15.9	0	0	0	83480000	0	4	0	37	0	41
A0A0G2JSV6;Q63910;CON__P01966;G3V8R3			2	0	1	1	95.1	15.284	142	142;142;142;142	0	49.217	75.4	43.7	95.1	91.5	0	0	0	468320000	25	0	57	23	105
P62870;D3ZYC5;F1M937;A0A140TA99;M0R6V0	Transcription elongation factor B polypeptide 2	Tceb2;LOC684822	2	0	1	1	13.6	13.17	118	118;115;117;117;124	0	3.8287	13.6	0	6.8	6.8	0	0	6558300	0	8	0	15	9	32
B0K010		Txndc17	2	0	3	0	28.5	14.092	123	123	0	9.6983	22.8	0	21.1	0	0	0	7119100	0	5	0	5	0	10
Q5U203	NEDD8-conjugating enzyme UBE2F	Ube2f	2	0	2	0	24.9	21.08	185	185	0	5.8154	23.2	0	17.8	0	0	0	14876000	0	3	0	10	0	13
F1LQ81;A0A0G2K6U1;Q9QUL6	Vesicle-fusing ATPase	Nsf	2	0	10	16	23.5	82.629	744	744;744;744	0	323.31	3.1	0	13.3	21.9	0	0	1360700000	6996600000	2	0	101	386	489
D4A3C2		RGD1304884	2	0	3	2	13.5	46.275	407	407	0	67.687	7.1	0	9.8	6.9	0	0	132990000	0	2	0	31	12	45
D4AA63		Ubqln2	2	0	1	1	4.5	67.259	638	638	0	30.132	4.5	0	2.5	2.5	0	0	64955000	0	2	0	26	14	42
P06686	Sodium/potassium-transporting ATPase subunit alpha-2	Atp1a2	2	0	3	0	22.5	112.22	1020	1020	0	20.787	16.1	0	19.5	0	0	0	54873000	0	2	0	6	0	8
A0A0G2K926;D4A6E3;A0A0G2JUW7;P14046;Q03626;D4AA52;A0A0G2JUP5;G3V9J1;M0R5V7;Q6IE52	Alpha-1-inhibitor 3;Murinoglobulin-1	LOC100911833;A1i3;Mug1;Cpamd8	2	1	1	5	8	163.72	1477	1477;1487;1487;1477;1487;1477;1450;872;1365;1448	0	12.38	1.8	1.2	2	6.8	0	0	0	117020000	2	1	1	22	26
F1LQV9;M0R7K1;Q9Z250;Q792I0;Q9Z252	Protein lin-7 homolog A	Lin7a	2	0	1	3	28.4	24.437	218	218;219;232;197;207	0	11.363	12.8	0	5	15.6	0	0	0	95036000	2	0	1	19	22
C0JPT7		Flna	2	0	2	4	4	280.49	2639	2639	0	10.553	0.9	0	1.4	2.2	0	0	0	25107000	2	0	2	8	12
F1LSD6;F1LY25		Kcnq5	1	1	1	1	1	90.387	817	817;821	0	7.2518	1	1	1	1	0	82093000000	0	0	74	136	47	65	322
REV__Q9QUH3;REV__A0A0H2UHP7			1	1	1	1	0	41.426	367	367;391	0.0075643	2.5039	0	0	0	0	0	0	0	6653700000	30	4	84	85	203
B2RZ37	Receptor expression-enhancing protein 5	Reep5	1	0	1	1	5.3	21.431	189	189	0	59.364	5.3	0	5.3	5.3	0	0	0	95555000	27	0	16	21	64
G3V8Z6		Krit1	1	1	1	1	1.1	84.005	736	736	0	3.4555	1.1	1.1	1.1	1.1	0	0	0	802180000	25	18	36	66	145
Q62669		Hbb-b1	1	0	1	1	68	16.022	147	147	0	41.721	63.3	15	68	63.3	0	0	0	540490000	23	0	34	19	76
B0BNM9	Glycolipid transfer protein	GLTP	1	0	7	1	45	23.703	209	209	0	110.67	7.2	0	45	14.4	0	0	635190000	0	21	0	65	4	90
Q5EBB0;G3V9A3		LOC298795;Sfn	1	1	1	1	13.3	27.916	248	248;248	0	30.865	13.3	10.5	13.3	13.3	0	0	0	1396900000	19	11	18	22	70
P61589;B2RYP0;A0A0G2K6E0;Q5XIM3	Transforming protein RhoA	Rhoa;Rhoc	1	0	3	5	53.4	21.782	193	193;193;210;193	0	144.21	14.5	0	23.3	44.6	0	0	84762000	145770000	18	0	13	41	72
B0BN81;P24050;A0A0G2K200	40S ribosomal protein S5;40S ribosomal protein S5, N-terminally processed	Rps5	1	0	6	1	32.8	22.906	204	204;204;171	0	181.62	7.4	0	32.8	7.4	0	0	0	44472000	17	0	47	13	77
P61203	COP9 signalosome complex subunit 2	Cops2	1	0	3	6	19.9	51.596	443	443	0	38.864	5.6	0	13.1	19.9	0	0	43582000	56906000	17	0	34	43	94
O88752;CON__P02070		Hbe1	1	0	1	1	12.2	16.104	147	147;145	0	5.6934	12.2	6.8	12.2	12.2	0	0	110080000	0	15	0	29	12	56
Q62658	Peptidyl-prolyl cis-trans isomerase FKBP1A	Fkbp1a	1	0	1	1	12	11.922	108	108	0	48.724	12	0	12	12	0	0	54741000	0	13	0	15	12	40
A0A096MJI9;P07340	Sodium/potassium-transporting ATPase subunit beta-1	Atp1b1	1	0	2	0	15.4	16.58	143	143;304	0	54.836	7.7	0	15.4	0	0	0	54169000	0	11	0	14	0	25
M0RAQ6;P05708	Hexokinase;Hexokinase-1	Hk1	1	0	1	1	1.3	99.556	893	893;918	0	19.672	1.3	0	1.3	1.3	0	0	0	84268000	11	0	4	47	62
A0A0G2K613;Q9EPH2	MARCKS-related protein	Marcksl1	1	0	1	1	6.5	19.718	199	199;199	0	19.343	6.5	0	6.5	6.5	0	0	17537000	0	11	0	16	11	38
D4A4Q4		Ociad2	1	0	1	2	18.2	14.682	132	132	0	10.074	8.3	0	8.3	18.2	0	0	11753000	0	11	0	19	19	49
P11517	Hemoglobin subunit beta-2		1	0	2	2	85	15.982	147	147	0	322.23	78.9	46.3	85	85	0	0	0	129770000	10	0	28	7	45
D4A4T9	Cysteine and histidine-rich domain-containing protein 1	Chordc1	1	0	2	0	9.1	37.361	331	331	0	70.111	4.5	0	9.1	0	0	0	20786000	0	10	0	13	0	23
CON__P02768-1			1	8	1	6	36.5	69.366	609	609	0	41.583	6.1	23.8	6.1	19	0	164810000	0	66281000	10	14	4	19	47
D3ZKT8		Hddc2	1	0	1	0	8.5	22.988	199	199	0	12.71	8.5	0	8.5	0	0	0	53981000	0	9	0	14	0	23
B0BNE6		Ndufs8	1	0	1	0	4.2	23.97	212	212	0	6.413	4.2	0	4.2	0	0	0	28095000	0	9	0	15	0	24
Q5U2Q3	Ester hydrolase C11orf54 homolog		1	0	6	1	23.5	34.993	315	315	0	14.311	6.7	0	23.5	6.7	0	0	90776000	0	7	0	38	3	48
A0A0G2K070;G3V6L4;F1M8F2;A0A0G2K0Q2;Q2PQA9;Q6QLM7;P56536	Kinesin-like protein	Kif5c	1	0	3	11	19.4	88.641	775	775;955;1022;1027;963;1027;239	0	156.58	1.3	0	5.2	19.4	0	0	60750000	195970000	6	0	26	71	103
D4A1G1;P35745	Acylphosphatase;Acylphosphatase-2	Acyp2	1	0	0	1	10.5	13.645	124	124;97	0	39.145	10.5	0	0	10.5	0	0	0	65925000	6	0	0	14	20
A0A0G2KB92			1	0	1	2	3.8	81.003	729	729	0	7.1323	1.5	0	1.5	3.8	0	0	0	18436000	6	0	2	17	25
D3ZCS3		Pcbp4	1	0	1	1	3.5	41.452	403	403	0.0016502	2.9637	3.5	0	3.5	3.5	0	0	266550000	0	6	0	21	12	39
F1LPS8;P86252	Transcriptional activator protein Pur-alpha	Pura	1	0	4	5	27.3	31.903	289	289;138	0	37.056	3.5	0	24.6	27.3	0	0	114950000	232530000	5	0	48	59	112
A0A096MKH2;Q4KM55		Vta1	1	0	2	0	12.3	33.975	309	309;251	0	5.9086	4.5	0	12.3	0	0	0	57140000	0	5	0	43	0	48
D3ZC63		Cmpk2	1	0	1	1	2.9	50.113	447	447	0	3.9711	2.9	0	2.9	2.9	0	0	3201700	4069200	5	0	8	7	20
A0A0G2K1R5;Q63092	CaM kinase-like vesicle-associated protein	Camkv	1	0	0	5	14.1	54.121	504	504;504	0	47.521	3	0	0	14.1	0	0	0	118080000	4	0	0	32	36
Q6AYK3	Inositol-3-phosphate synthase 1	Isyna1	1	0	3	1	8.4	60.883	557	557	0	30.006	2.3	0	8.4	2.3	0	0	15100000	0	4	0	9	5	18
A0A0G2JU96;A0A0G2JUA5			1	0	3	5	11.1	571.85	5364	5364;5450	0	24.137	3.4	0	8.5	11.1	0	0	90948000	102870000	4	0	13	28	45
P40307	Proteasome subunit beta type-2	Psmb2	1	0	2	0	14.9	22.912	201	201	0	8.5339	5.5	0	14.9	0	0	0	62041000	0	4	0	20	0	24
F1LQI1;O35952	Hydroxyacylglutathione hydrolase, mitochondrial	Hagh	1	0	1	1	3.9	34.158	309	309;309	0	7.7448	3.9	0	3.9	3.9	0	0	0	20525000	4	0	9	14	27
A0A0G2JVE4;D3ZTA2		Tbc1d31	1	1	1	2	1.8	122.9	1053	1053;1061	0	3.5344	0.9	0.9	0.9	1.8	0	0	0	210000000	4	2	29	35	70
D3ZSL2		Abracl	1	0	1	0	19.8	9.0303	81	81	0.0060976	2.5267	19.8	0	19.8	0	0	0	18277000	0	4	0	10	0	14
B1WBZ0;A0A096MJZ0		Dnalc1;Dnal1	1	0	2	0	46.8	8.8951	77	77;190	0	78.426	26	0	46.8	0	0	0	116520000	0	3	0	32	0	35
A0A0G2K4Q4;A0A0G2JV81;A0A0G2K9H8;P84079;P61206;P84082;P84083;P61751	ADP-ribosylation factor 1;ADP-ribosylation factor 3;ADP-ribosylation factor 2;ADP-ribosylation factor 5	Arf1;Arf3;Arf2;Arf5	1	1	0	7	36.7	20.472	180	180;181;187;181;181;181;180;180	0	61.341	5.6	5.6	0	36.7	0	0	0	475690000	3	1	0	63	67
F1LPD6;P21775;P07871	3-ketoacyl-CoA thiolase A, peroxisomal;3-ketoacyl-CoA thiolase B, peroxisomal	Acaa1b;Acaa1a	1	0	3	2	8.5	44.524	433	433;424;424	0	30.63	3	0	8.5	8.5	0	0	9556100	6654100	3	0	22	6	31
B2RZD6		Ndufa4	1	0	1	3	25.6	9.3267	82	82	0	15.865	14.6	0	14.6	25.6	0	0	0	260880000	3	0	10	18	31
CON__Q5D862			1	0	0	1	0.5	248.07	2391	2391	0	10.567	0.5	0	0	0.5	0	0	0	18490000	3	0	0	8	11
B0BN63		Ahsa1	1	0	1	1	6.5	38.104	338	338	0	9.2644	6.5	0	6.5	6.5	0	0	0	66997000	3	0	8	18	29
D4A435		Icam5	1	0	3	0	3.3	96.903	917	917	0	8.9276	0.9	0	3.3	0	0	0	113060000	0	3	0	23	0	26
A0A0G2JWE1;A0A0G2K6J5;B2GV99;Q64119	Myosin light polypeptide 6	Myl6	1	0	1	1	14.4	12.528	111	111;151;152;151	0	7.6998	14.4	0	14.4	14.4	0	0	16877000	0	3	0	17	6	26
D3ZW56;D3ZNW5;P97685	Neurofascin	Nfasc	1	0	3	2	6.2	130.26	1157	1157;1174;1240	0	6.9829	1.6	0	6.2	3.2	0	0	146810000	131450000	3	0	23	14	40
P27274	CD59 glycoprotein	Cd59	1	0	0	2	14.3	13.79	126	126	0	5.4122	7.1	0	0	14.3	0	0	0	5179200	3	0	0	5	8
D3ZJF8		Fcgbp	1	1	1	0	0.3	275.16	2584	2584	0	3.4444	0.3	0.3	0.3	0	0	294000000	0	0	3	3	2	0	8
D3ZES7;D3Z981		Plxna4a;Plxna1	1	0	1	1	0.8	212.61	1893	1893;1912	0	3.2427	0.8	0	0.8	0.8	0	0	47931000	0	3	0	18	6	27
Q498E0	Thioredoxin domain-containing protein 12	Txndc12	1	0	1	0	5.3	19.018	170	170	0	3.0201	5.3	0	5.3	0	0	0	23291000	0	3	0	6	0	9
Q62747		Syt7	1	0	1	0	3.2	45.482	403	403	0.0047923	2.7885	3.2	0	3.2	0	0	0	10942000	0	3	0	4	0	7
O08651	D-3-phosphoglycerate dehydrogenase	Phgdh	1	0	8	6	23.5	56.493	533	533	0	131.23	2.8	0	23.5	18.8	0	0	172070000	69064000	2	0	54	24	80
F7EMB2;Q6QI16		RGD1304704	1	0	3	4	26.6	28.17	244	244;296	0	102.16	5.3	0	19.3	20.9	0	0	94519000	93109000	2	0	38	31	71
Q06647	ATP synthase subunit O, mitochondrial	Atp5o	1	0	6	1	37.1	23.397	213	213	0	94.817	10.3	0	37.1	10.3	0	0	319480000	0	2	0	47	4	53
Q3KRE8	Tubulin beta-2B chain	Tubb2b	1	0	0	2	79.6	49.953	445	445	0	55.872	70.1	25.6	69	79.6	0	0	0	380640000	2	0	0	53	55
A0A0G2K428;D4A8U7;P28023	Dynactin subunit 1	Dctn1	1	0	8	5	10.5	139.84	1263	1263;1281;1280	0	30.425	1.4	0	9.3	6.6	0	0	42724000	59304000	2	0	25	16	43
F7EYB9		Omg	1	0	6	0	15.1	49.58	443	443	0	26.719	4.1	0	15.1	0	0	0	296110000	0	2	0	38	0	40
D3ZSS1;Q5PQK2;A0A0G2JWR5;A0A0G2JZ19;B2RYG5		Taf15;Fus	1	0	1	0	3.6	43.248	394	394;518;560;561;572	0	26.107	3.6	0	3.6	0	0	0	26130000	0	2	0	12	0	14
F1LMV6		Dsp	1	0	0	2	1	332.39	2877	2877	0	24.795	0.5	0	0	1	0	0	0	4272200	2	0	0	4	6
A0A140TAA4;Q9QZA2	Programmed cell death 6-interacting protein	Pdcd6ip	1	0	4	3	7.6	95.881	868	868;873	0	20.356	1	0	7.6	6.3	0	0	41081000	29222000	2	0	42	16	60
A0A0H2UHI2;Q01986;P36506	Dual specificity mitogen-activated protein kinase kinase 1	Map2k1	1	0	8	4	32.9	40.96	368	368;393;400	0	19.394	3.3	0	26.9	15.5	0	0	57105000	73682000	2	0	34	18	54
A0A0G2JZQ9;Q6IG01	Keratin, type II cytoskeletal 1b	Krt77	1	0	1	1	7.4	62.084	579	579;519	0	14.913	7.4	5.4	7.4	7.4	0	0	4452200	0	2	0	5	1	8
G3V741;Q6IRH6;P16036	Phosphate carrier protein, mitochondrial	Slc25a3	1	0	1	0	3.4	39.531	356	356;357;356	0	12.137	3.4	0	3.4	0	0	0	26083000	0	2	0	1	0	3
A0A0G2JYW3;P08081	Clathrin light chain A	Clta	1	0	4	0	14	25.58	236	236;248	0	8.5971	3	0	14	0	0	0	68243000	0	2	0	11	0	13
D4A6H8		Ctnna2	1	0	1	0	10.5	52.789	476	476	0	6.6529	4.4	0	6.1	0	0	0	15788000	0	2	0	5	0	7
Q68FY4;P04276	Vitamin D-binding protein	Gc	1	0	1	0	5.5	53.518	476	476;476	0	4.1522	5.5	0	5.5	0	0	0	5003400	0	2	0	7	0	9
A0A0G2JVV5;Q5U2N2	Ubiquitin carboxyl-terminal hydrolase	Usp14	1	0	1	0	3.1	52.293	458	458;493	0	4.0412	3.1	0	3.1	0	0	0	12958000	0	2	0	15	0	17
D4A0C3		Hid1	1	1	1	1	1.2	86.195	767	767	0.004717	2.6592	1.2	1.2	1.2	1.2	0	0	0	1167600000	2	1	4	4	11
F1M2E2		1700009J07Rik	1	0	1	1	8	12.513	113	113	1	-2	8	0	8	8	0	0	0	241510000	2	0	20	26	48
A0A0G2JZY6;G3V6S0;A0A0G2K8W9		Sptbn1	1	0	5	28	18	267.9	2310	2310;2356;2358	0	323.31	0.5	0	2.6	18	0	0	37857000	355560000	1	0	21	122	144
D4A781;M0RB74;D4A634		Ipo5	1	0	18	16	29.2	123.7	1097	1097;818;1105	0	230.82	2.3	0	26.3	21.7	0	0	575600000	516660000	1	0	138	115	254
Q5U300;A0A0G2K8A5	Ubiquitin-like modifier-activating enzyme 1	Uba1	1	0	0	19	32.9	117.79	1058	1058;1057	0	201.77	1.7	0	0	32.9	0	0	0	486910000	1	0	0	98	99
Q9EPH1	Alpha-1B-glycoprotein	A1bg	1	0	11	1	25.3	56.478	513	513	0	127.01	2.1	0	25.3	2.1	0	0	1227000000	0	1	0	91	2	94
P02688;Q5XFW1	Myelin basic protein	Mbp	1	0	4	7	30.8	21.502	195	195;197	0	118.8	6.2	0	22.1	30.8	0	0	505670000	1545400000	1	0	28	103	132
E2RUH2;A0A0G2K9E0;P29315	Ribonuclease inhibitor	Rnh1	1	0	7	3	30.7	49.919	456	456;492;456	0	90.601	5.5	0	30.7	18.4	0	0	71839000	45505000	1	0	54	17	72
P97532	3-mercaptopyruvate sulfurtransferase	Mpst	1	0	4	3	22.9	32.94	297	297	0	73.547	4.4	0	19.5	16.8	0	0	80916000	62896000	1	0	31	12	44
B0BNM1	NAD(P)H-hydrate epimerase	Apoa1bp	1	0	4	0	35.1	30.89	282	282	0	66.731	6.4	0	35.1	0	0	0	107470000	0	1	0	25	0	26
G3V6M3;P29101	Synaptotagmin-2	Syt2	1	0	2	0	12.6	47.237	422	422;422	0	37.093	7.3	0	5.2	0	0	0	16813000	0	1	0	4	0	5
A0A0G2K527;Q9Z272	ARF GTPase-activating protein GIT1	Git1	1	0	2	1	5.6	83.366	752	752;770	0	34.335	1.9	0	5.6	1.9	0	0	0	50867000	1	0	44	37	82
Q8R431;A0A0G2JYI5	Monoglyceride lipase	Mgll	1	0	2	1	8.9	33.499	303	303;318	0	28.97	4.6	0	8.9	4.6	0	0	16137000	0	1	0	15	10	26
F7FF45;F1LW91		Numa1	1	0	4	3	3.1	234.94	2091	2091;2019	0	27.006	0.6	0	2.5	1.7	0	0	29589000	38584000	1	0	21	17	39
Q05683	Glutamate decarboxylase 2	Gad2	1	0	1	4	14.2	65.402	585	585	0	24.744	3.8	0	3.8	14.2	0	0	0	20686000	1	0	2	8	11
D3ZXS8		Ube2k	1	0	4	0	32	22.406	200	200	0	23.526	14	0	32	0	0	0	47805000	0	1	0	17	0	18
P59649	FXYD domain-containing ion transport regulator 7	Fxyd7	1	0	2	0	20	8.4867	80	80	0	20.695	16.2	0	20	0	0	0	226050000	0	1	0	24	0	25
P37361	Metallothionein-3	Mt3	1	0	1	0	18.2	6.809	66	66	0	19.507	18.2	0	18.2	0	0	0	2163900	0	1	0	3	0	4
A0A0H2UHB7;Q9JI66	Electrogenic sodium bicarbonate cotransporter 1	Slc4a4	1	0	3	3	5.6	123.55	1099	1099;1079	0	9.842	2.2	0	5.6	5.6	0	0	15720000	16636000	1	0	27	14	42
P21575	Dynamin-1	Dnm1	1	0	2	2	9.7	97.294	864	864	0	8.4354	1.2	0	2.9	6.8	0	0	0	21745000	1	0	2	5	8
P50475	Alanine--tRNA ligase, cytoplasmic	Aars	1	0	1	2	4.3	106.79	968	968	0	8.2381	2.7	0	2.7	4.3	0	0	0	55539000	1	0	1	40	42
D3ZBU7		RGD1310819	1	0	4	1	7.1	123.21	1151	1151	0	8.0453	3.6	0	7.1	3.6	0	0	68183000	0	1	0	21	10	32
B2RYW3		Ndufb9	1	0	3	0	27.4	21.892	179	179	0	7.8898	6.7	0	20.7	0	0	0	71299000	0	1	0	19	0	20
A0A0G2K2V2;G3V9N8;P52303	AP complex subunit beta;AP-1 complex subunit beta-1	Ap1b1	1	0	2	1	10.4	103.82	942	942;949;949	0	7.6701	3.8	0	8.9	6.2	0	0	0	19493000	1	0	12	15	28
Q63450	Calcium/calmodulin-dependent protein kinase type 1	Camk1	1	0	1	2	5.9	41.638	374	374	0	6.2959	2.7	0	2.7	5.9	0	0	16477000	0	1	0	11	4	16
A0A0G2K793;P34058	Heat shock protein HSP 90-beta	Hsp90ab1	1	0	4	0	13.3	80.021	694	694;724	0	5.3733	6.9	0	13.3	3.3	0	0	64226000	0	1	0	6	0	7
A0A0G2K5Z4;A0A0G2JX32;F1LPP0;O08838	Amphiphysin	Amph	1	0	2	0	10.1	66.926	614	614;675;681;683	0	5.3474	3.1	0	7	0	0	0	19637000	0	1	0	2	0	3
D3ZKD9;D4A1Q2;F1LST4;P19332;A0JN25	Microtubule-associated protein;Microtubule-associated protein tau	Mapt	1	0	1	3	8.3	39.142	374	374;686;752;752;343	0	5.1499	2.1	0	2.7	8.3	0	0	0	58017000	1	0	4	6	11
Q99MZ8	LIM and SH3 domain protein 1	Lasp1	1	0	1	1	8.4	29.97	263	263	0	4.7384	4.9	0	3.4	3.4	0	0	5419700	0	1	0	11	10	22
Q5RJK6		Inpp1	1	0	1	1	2.3	43.359	396	396	0	3.7794	2.3	0	2.3	2.3	0	0	0	10189000	1	0	8	26	35
A0A0H2UHH9;D4ACJ1;P62850;D3ZFZ8	40S ribosomal protein S24	LOC100363469;Rps24;LOC100912267	1	0	0	1	16.8	15.197	131	131;133;133;133	0	3.7125	7.6	0	0	9.2	0	0	0	19907000	1	0	0	10	11
D4A1D3		Sacs	1	0	2	0	1.4	521.48	4590	4590	0	3.6608	0.6	0	0.8	0	0	0	636180	0	1	0	0	0	1
F1LLX6;Q62717	Calcium-dependent secretion activator 1	Cadps	1	0	2	0	2.7	129.67	1149	1149;1289	0	3.611	1.7	0	2.7	0	0	0	8186400	0	1	0	5	0	6
CON__ENSEMBL:ENSBTAP00000038253			1	1	1	1	16.2	63.165	606	606	0	3.5329	14.7	12.9	14.4	16.2	0	0	0	11756000	1	2	2	2	7
P83868;Q5PQL9	Prostaglandin E synthase 3	Ptges3;Ptges3l1	1	0	1	1	10.6	18.721	160	160;149	0	3.5171	4.4	0	6.2	4.4	0	0	4463400	0	1	0	2	1	4
A0A0G2K079;F1LN49;Q3ZB98	Breast carcinoma-amplified sequence 1 homolog	Bcas1	1	0	1	1	9.8	37.499	347	347;589;555	0	3.4901	4.6	0	5.2	5.2	0	0	3518700	0	1	0	6	1	8
Q9Z2L0	Voltage-dependent anion-selective channel protein 1	Vdac1	1	0	1	0	3.5	30.755	283	283	0	3.3514	3.5	0	3.5	0	0	0	6181800	0	1	0	2	0	3
P07895	Superoxide dismutase [Mn], mitochondrial	Sod2	1	0	1	0	19.4	24.674	222	222	0	3.2531	3.2	0	16.2	0	0	0	1589900	0	1	0	1	0	2
Q6IE07		Tryx5	1	1	0	1	2.8	28.421	250	250	0	3.0786	2.8	2.8	0	2.8	0	37079000	0	0	1	5	0	3	9
Q9JKT0;O35180	Endophilin-A3	Sh3gl3	1	0	2	0	15.1	35.314	312	312;347	0.0016474	2.9412	6.1	0	15.1	0	0	0	1015900	0	1	0	3	0	4
G3V6D3;P10719	ATP synthase subunit beta;ATP synthase subunit beta, mitochondrial	Atp5b	1	0	1	0	6.6	56.344	529	529;529	0.0047393	2.6802	3	0	3.6	0	0	0	10677000	0	1	0	1	0	2
D3ZEL3		Tmco5b	1	0	1	0	2.6	36.127	307	307	0.0047244	2.662	2.6	0	2.6	0	0	0	199440000	0	1	0	4	0	5
G3V6Y6;P53534	Alpha-1,4 glucan phosphorylase;Glycogen phosphorylase, brain form	Pygb	1	0	0	1	2.5	96.774	846	846;838	0.0061538	2.5648	1.4	0	0	1.1	0	0	0	22101000	1	0	0	2	3
A0A0G2K8N1;A0A0G2JUP3;A0A0G2K3P4			1	0	0	1	0.5	874.74	8031	8031;7496;7785	0.0060698	2.5208	0.1	0	0	0.4	0	0	0	2203600	1	0	0	1	2
M0R5D4		Aadacl2	1	1	1	0	12	45.566	401	401	0.0075415	2.461	3.2	3.2	8.7	0	0	290540000	0	0	1	1	1	0	3
P63095;Q63803	Guanine nucleotide-binding protein G(s) subunit alpha isoforms short;Guanine nucleotide-binding protein G(s) subunit alpha isoforms XLas	Gnas	1	0	1	0	15	45.663	394	394;1144	0.0089686	2.4412	8.1	0	9.6	2.8	0	0	329980	0	1	0	2	0	3
P60711;A0A0G2K3K2	Actin, cytoplasmic 1;Actin, cytoplasmic 1, N-terminally processed	Actb	1	0	0	0	71.2	41.736	375	375;378	1	-2	71.2	31.7	65.1	65.1	0	0	0	0	1	0	0	0	1
REV__D4A7L2			1	1	0	0	0	35.316	313	313	1	-2	0	0	0	0	0	22814000	0	0	1	1	0	0	2
F1LUV9;F1LNY3;A0A0G2K0M8;P13596	Neural cell adhesion molecule 1	Ncam1	1	0	5	0	7.4	91.635	833	833;842;1016;858	0	17.705	1.4	0	7.4	0	0	0	62685000	0	0	0	8	0	8
F1LRT9;M0R9X8;P38650	Cytoplasmic dynein 1 heavy chain 1	Dync1h1	1	0	0	2	1.3	531.8	4643	4643;4644;4644	0	8.4105	0.3	0	0	1.1	0	0	0	32646000	0	0	0	12	12
P06761	78 kDa glucose-regulated protein	Hspa5	1	0	1	1	5.7	72.346	654	654	0	3.1491	1.8	0	3.8	3.8	0	0	6408300	0	0	0	0	0	0
B4F772		Hspa4l	1	0	1	0	3.8	94.22	838	838	0.0048701	2.8729	1.4	0	2.4	0	0	0	2302000	0	0	0	1	0	1
P84076	Neuron-specific calcium-binding protein hippocalcin	Hpca	0	0	1	1	46.6	22.427	193	193	0	323.31	14.5	0	40.4	43	0	0	313280000	428480000	14	0	41	37	92
F1LZG4;P11275;A0A0G2JUV8	Calcium/calmodulin-dependent protein kinase type II subunit alpha	Camk2a	0	0	0	4	14.5	54.042	475	475;478;475	0	38.187	4	0	0	14.5	0	0	0	201600000	1	0	0	33	34
Q4QQV0;M0R8B6;CON__ENSEMBL:ENSBTAP00000025008		Tubb6	0	0	1	1	41.6	50.059	447	447;452;536	0	323.31	30.9	13	36.5	41.6	0	0	0	517900000	0	0	1	11	12
P14841	Cystatin-C	Cst3	0	0	3	0	32.9	15.437	140	140	0	222.53	0	0	32.9	0	0	0	432620000	0	0	0	49	0	49
CON__P02754			0	3	1	6	53.1	18.281	162	162	0	214.86	0	25.9	4.9	53.1	0	254460000	0	428280000	0	6	4	66	76
P62775	Myotrophin	Mtpn	0	0	3	2	40.7	12.861	118	118	0	192.8	0	0	40.7	32.2	0	0	122460000	99309000	0	0	39	13	52
Q99MC0	Protein phosphatase 1 regulatory subunit 14A	Ppp1r14a	0	0	1	1	13.6	16.697	147	147	0	135.37	0	0	13.6	13.6	0	0	47377000	0	0	0	22	3	25
G3V9Y1;Q9JLT0	Myosin-10	Myh10	0	0	1	8	8	229	1976	1976;1976	0	126.6	0	0	1.9	8	0	0	42492000	131380000	0	0	8	31	39
F1M853		Rrbp1	0	0	13	12	14.3	157.5	1453	1453	0	110.52	0	0	9.9	10	0	0	221150000	242510000	0	0	42	55	97
D3ZWG2;P49803;F1LS67;A0A0G2JUG4;P49801	Regulator of G-protein signaling 7	Rgs7	0	0	10	3	30.6	52.849	451	451;477;414;421;66	0	91.846	0	0	28.4	7.8	0	0	244630000	15478000	0	0	76	14	90
G3V949;A0A0G2JZF2;O55156	CAP-Gly domain-containing linker protein 2	Clip2	0	0	10	6	12.3	115.82	1047	1047;1046;1046	0	80.618	0	0	12.3	6.8	0	0	133240000	96393000	0	0	47	17	64
Q641W2	UPF0160 protein MYG1, mitochondrial	Myg1	0	0	1	0	5.5	42.888	381	381	0	76.574	0	0	5.5	0	0	0	2384700	0	0	0	1	0	1
P19944;A0A0H2UHJ3	60S acidic ribosomal protein P1	Rplp1	0	0	2	2	42.1	11.498	114	114;114	0	73.546	0	0	42.1	42.1	0	0	82844000	51968000	0	0	38	18	56
P63086	Mitogen-activated protein kinase 1	Mapk1	0	0	4	3	27.9	41.275	358	358	0	73.34	0	0	25.1	17	0	0	64170000	97447000	0	0	25	17	42
F1MAA7;A0A0U1RS20		Lamc1	0	0	0	10	8.5	177.38	1607	1607;156	0	71.029	0	0	0	8.5	0	0	0	194600000	0	0	0	41	41
P18297;D3ZT59	Sepiapterin reductase	Spr	0	0	5	4	35.9	28.128	262	262;175	0	67.714	0	0	30.2	33.2	0	0	64360000	65140000	0	0	30	6	36
Q68A21;A0A0G2JUX5	Transcriptional activator protein Pur-beta	Purb	0	0	3	3	22.9	33.418	315	315;317	0	62.901	0	0	12.7	19.7	0	0	20727000	27868000	0	0	13	14	27
A0A140TAJ5;O08662	Phosphatidylinositol 4-kinase alpha	Pi4ka	0	0	1	2	1.5	231.7	2044	2044;2096	0	61.939	0	0	0.9	1.5	0	0	0	25290000	0	0	1	21	22
A0A0H2UHC1;P47971	Neuronal pentraxin-1	Nptx1	0	0	0	2	10.2	43.052	392	392;432	0	60.612	0	0	0	10.2	0	0	0	7324100	0	0	0	6	6
P13234	Calcium/calmodulin-dependent protein kinase type IV	Camk4	0	0	0	5	12.2	53.151	474	474	0	59.269	0	0	0	12.2	0	0	0	119620000	0	0	0	77	77
G3V6W6		Psmc6	0	0	1	6	17.9	45.796	403	403	0	58.854	0	0	3.7	17.9	0	0	0	163160000	0	0	1	41	42
A0A096MJE6;F1LQ63;Q05546	Tenascin-R	Tnr	0	0	0	12	13.5	149.6	1358	1358;1357;1356	0	58.673	0	0	0	13.5	0	0	0	945460000	0	0	0	122	122
A0A0G2JU49			0	0	0	2	6.3	51.925	463	463	0	58.628	0	0	0	6.3	0	0	0	12727000	0	0	0	7	7
G3V6P7;Q62812;E9PTU4;A0A0G2K6S9;Q63862	Myosin-9	LOC100911597;Myh9	0	0	4	6	7.1	226.41	1960	1960;1961;1972;1979;1327	0	58.078	0	0	3.7	5.9	0	0	39306000	53171000	0	0	7	22	29
Q63041	Alpha-1-macroglobulin;Alpha-1-macroglobulin 45 kDa subunit	A1m	0	0	0	5	2.9	167.12	1500	1500	0	57.041	0	0	0	2.9	0	0	0	168300000	0	0	0	40	40
P01015	Angiotensinogen;Angiotensin-1;Angiotensin-2;Angiotensin-3;Angiotensin-4;Angiotensin 1-9;Angiotensin 1-7;Angiotensin 1-5;Angiotensin 1-4	Agt	0	0	4	0	10.5	51.981	477	477	0	48.946	0	0	10.5	0	0	0	87458000	0	0	0	25	0	25
F1LT49		Lrrc47	0	0	9	1	29.7	63.53	580	580	0	48.499	0	0	29.7	2.4	0	0	106810000	0	0	0	47	2	49
Q68FR6	Elongation factor 1-gamma	Eef1g	0	0	4	0	13.5	50.06	437	437	0	46.884	0	0	13.5	0	0	0	45224000	0	0	0	14	0	14
Q5PQN0	Neurocalcin-delta	Ncald	0	0	2	3	44.6	22.245	193	193	0	42.916	7.8	0	38.3	40.9	0	0	140900000	212060000	0	0	28	57	85
A0A096MK75;A0A096MJM1;Q32PX6		Rhog	0	0	0	3	21.3	19.872	178	178;185;191	0	41.515	6.2	0	0	21.3	0	0	0	164600000	0	0	0	25	25
F1MA36;Q9QWN8	Spectrin beta chain, non-erythrocytic 2	Sptbn2	0	0	1	3	2.6	271.01	2388	2388;2388	0	40.099	0	0	0.7	2.6	0	0	0	18181000	0	0	7	18	25
A0A0G2K007;O88506	STE20/SPS1-related proline-alanine-rich protein kinase	Stk39	0	0	2	0	8.9	56.026	505	505;553	0	37.942	0	0	8.9	0	0	0	30361000	0	0	0	8	0	8
A0A140TAB3;P37285	Kinesin light chain 1	Klc1	0	0	4	2	10.3	62.852	552	552;560	0	37.832	0	0	10.3	5.6	0	0	73696000	136380000	0	0	45	26	71
G3V7V9;Q6P4Z6	Leucine carboxyl methyltransferase 1	Lcmt1	0	0	1	0	5.4	38.356	332	332;332	0	35.872	0	0	5.4	0	0	0	8259800	0	0	0	13	0	13
B1WC34		Prkcsh	0	0	3	0	6.3	59.218	525	525	0	35.762	0	0	6.3	0	0	0	113830000	0	0	0	11	0	11
P61972	Nuclear transport factor 2	Nutf2	0	0	5	0	70.9	14.478	127	127	0	34.35	0	0	70.9	0	0	0	243070000	0	0	0	27	0	27
M0RDM4;G3V9C0;D3ZVK7;A9UMV8;Q4FZT6;P0C170;P0C169;P02262;Q6I8Q6;D3ZXP3;Q64598;Q00728	Histone H2A;Histone H2A.J;Histone H2A type 3;Histone H2A type 1-E;Histone H2A type 1-C;Histone H2A type 1;Histone H2A type 1-F;Histone H2A type 4	LOC680322;Hist1h2ac;Hist1h2ak;H2afj;Hist1h2af;H2afx	0	0	1	1	37.5	14.068	128	128;130;130;129;130;130;130;130;130;143;130;130	0	33.475	0	0	37.5	37.5	0	0	37300000	71821000	0	0	19	31	50
P35565	Calnexin	Canx	0	0	6	0	10.3	67.254	591	591	0	33.26	0	0	10.3	0	0	0	215480000	0	0	0	38	0	38
A0A0G2K1J5;Q6S399;Q6S3A3;Q6S3A4;F7F9U6;Q6S395;Q6S396;Q6S3A5;Q6S3A0;P30427	Plectin	Plec	0	0	0	11	2.7	499.23	4387	4387;4513;4523;4536;4544;4545;4552;4574;4688;4687	0	32.378	0	0	0	2.7	0	0	0	161680000	0	0	0	48	48
M0R4L7;G3V9C7;G3V8B3;D4A817;D3ZWM5;A0A0G2JXE0;D3ZNH4;A0A0G2JXI9;Q00715;M0RBQ5;D3ZNZ9;D3ZLY9;Q00729;A0A0G2K7R1	Histone H2B;Histone H2B type 1;Histone H2B type 1-A	Hist1h2bl;Hist1h2bk;LOC100910200;LOC100912338;Hist1h2bb;Hist1h2bo;Hist3h2bb;Hist3h2ba;Hist1h2bh;Hist1h2ba	0	0	1	3	24.6	13.91	126	126;126;126;126;126;126;138;138;125;126;126;126;127;118	0	32.024	0	0	11.9	24.6	0	0	0	198190000	0	0	2	23	25
A0A0G2K329;A0A0G2JW27;Q6PW38;Q6PW39;A0A0G2K4Z2;Q6PW34;A0A0G2K3Q5;P97686	Neuronal cell adhesion molecule	Nrcam	0	0	6	0	7.6	130.9	1183	1183;1195;1197;1209;1214;1299;1308;1214	0	30.24	0	0	7.6	0	0	0	157070000	0	0	0	35	0	35
F8WG91;P37996	ADP-ribosylation factor-like protein 3	Arl3	0	0	0	5	43	20.866	186	186;182	0	29.546	0	0	0	43	0	0	0	263500000	0	0	0	35	35
A0A1B0GWM1;A0A0G2JTD7;F1LNR1;F1LNR0;F1LNQ9;A0A0G2JUI5		Clasp1	0	0	1	0	4.3	38.279	345	345;1458;1467;1525;1535;1551	0	28.009	0	0	4.3	0	0	0	8051500	0	0	0	17	0	17
CON__Q86YZ3			0	4	12	5	16	282.39	2850	2850	0	27.079	0	6.8	11.8	8.2	0	29089000	43642000	15395000	0	5	33	12	50
Q62760	Mitochondrial import receptor subunit TOM20 homolog	Tomm20	0	0	1	1	13.8	16.284	145	145	0	27.024	0	0	13.8	13.8	0	0	0	22135000	0	0	5	11	16
O08836	Immunoglobulin-binding protein 1	Igbp1	0	0	1	0	5	39.135	340	340	0	26.45	0	0	5	0	0	0	4131800	0	0	0	3	0	3
Q6P9V7;Q63797;A0A0G2JVP9	Proteasome activator complex subunit 1	Psme1	0	0	2	2	12.4	28.635	249	249;249;249	0	26.285	0	0	12.4	12.4	0	0	14147000	13311000	0	0	10	6	16
A0A0G2K9L2			0	0	4	1	9.7	57.946	528	528	0	25.963	0	0	9.7	2.5	0	0	61407000	0	0	0	39	1	40
A0A0G2KA61;P67874;A0A096MJD3;A0A096MKB7	Casein kinase II subunit beta	Csnk2b	0	0	4	0	66.2	17.421	151	151;215;164;141	0	24.84	0	0	66.2	0	0	0	229310000	0	0	0	63	0	63
M0R6L9;M0R5T8;M0R597;P02793;Q7TP54;M0RCS3;F1M5T1	Ferritin;Ferritin light chain 1;Protein FAM65B	RGD1560687;RGD1566189;LOC100362384;Ftl1;Fam65b;Ftl1l1;LOC100359668	0	0	1	2	15.8	20.743	183	183;183;184;183;1310;183;183	0	23.992	0	0	8.7	15.8	0	0	0	36969000	0	0	1	4	5
Q5XI78	2-oxoglutarate dehydrogenase, mitochondrial	Ogdh	0	0	1	2	2.6	116.29	1023	1023	0	23.266	0	0	1.4	2.6	0	0	0	281530000	0	0	22	65	87
Q5U318	Astrocytic phosphoprotein PEA-15	Pea15	0	0	1	1	17.7	15.04	130	130	0	21.211	0	0	17.7	17.7	0	0	9660100	0	0	0	12	3	15
A0A0H2UHQ3;P0C5W1	Microtubule-associated protein 1S;MAP1S heavy chain;MAP1S light chain	Map1s	0	0	5	0	10.8	102.43	968	968;972	0	20.4	0	0	10.8	0	0	0	26804000	0	0	0	13	0	13
A0A096MJ90;F1LNW6		Ly6h	0	0	2	0	16.9	13.181	124	124;139	0	20.377	0	0	16.9	0	0	0	66951000	0	0	0	13	0	13
A0A0G2K850;B1WC50;A0A140UHY3		Ewsr1	0	0	1	0	2.2	67.94	651	651;655;661	0	20.039	0	0	2.2	0	0	0	12649000	0	0	0	6	0	6
G3V6T1	Coatomer subunit alpha	Copa	0	0	1	0	1.1	138.36	1224	1224	0	19.528	0	0	1.1	0	0	0	17810000	0	0	0	22	0	22
Q6Q0N1	Cytosolic non-specific dipeptidase	Cndp2	0	0	5	0	15.4	52.693	475	475	0	19.17	0	0	15.4	0	0	0	51496000	0	0	0	22	0	22
A0A0G2K943;Q66HM2;P18484	AP-2 complex subunit alpha-2	Ap2a2	0	0	1	2	4.3	101.58	915	915;939;938	0	19.07	0	0	3.1	4.3	0	0	0	60999000	0	0	1	14	15
P97536	Cullin-associated NEDD8-dissociated protein 1	Cand1	0	0	1	4	4.6	136.36	1230	1230	0	17.904	0	0	1.1	4.6	0	0	0	16574000	0	0	1	11	12
G3V8R2;P55067;A0A0G2K4R4	Neurocan core protein;150 kDa adult core glycoprotein	Ncan	0	0	8	0	9.7	136.25	1263	1263;1257;834	0	17.537	0	0	9.7	0	0	0	217270000	0	0	0	30	0	30
A0A0G2JZA2;P97576	GrpE protein homolog 1, mitochondrial	Grpel1	0	0	2	1	8.7	25.811	230	230;217	0	17.448	0	0	8.7	4.8	0	0	26315000	0	0	0	13	1	14
F1LRL9;P15205	Microtubule-associated protein 1B;MAP1B heavy chain;MAP1 light chain LC1	Map1b	0	0	0	6	4.4	269.64	2461	2461;2459	0	16.059	0.4	0	0.4	4	0	0	0	38558000	0	0	0	10	10
D4A1Q9		Ttll12	0	0	4	0	7.8	73.897	639	639	0	15.979	0	0	7.8	0	0	0	77897000	0	0	0	22	0	22
P01830	Thy-1 membrane glycoprotein	Thy1	0	0	2	0	13	18.172	161	161	0	15.891	0	0	13	0	0	0	39009000	0	0	0	5	0	5
D3ZK97;P84245;M0RBX6;Q6LED0;A0A0G2K0N8;A0A0G2K5X7;A0A0G2K9I5	Histone H3;Histone H3.3;Histone H3.1	H3f3c;H3f3b;Hist1h3e	0	0	1	1	33.8	15.358	136	136;136;136;136;130;136;136	0	15.448	0	0	23.5	33.8	0	0	43197000	66554000	0	0	10	23	33
F1LMQ3		Psmd8	0	0	2	0	12.5	39.877	353	353	0	15.168	0	0	12.5	0	0	0	5157400	0	0	0	3	0	3
W0NT44;W0NXI0;D4ADV4;D4AD03;A0A0G2JYF0;D3ZGB5;D3ZY00;Q80ZA5	Anion exchange protein;Sodium-driven chloride bicarbonate exchanger	Slc4a10	0	0	4	0	8.5	102.23	915	915;954;1100;1101;1118;1129;1147;1117	0	15.047	0	0	8.5	0	0	0	14669000	0	0	0	19	0	19
F1LSY2;O35764	Neuronal pentraxin receptor	Nptxr	0	0	5	6	16.2	52.239	494	494;494	0	14.635	0	0	13.4	16.2	0	0	41748000	57165000	0	0	10	7	17
G3V7Z3;Q62881	Nucleolar protein 3	Nol3	0	0	2	1	12.2	24.491	221	221;221	0	14.508	0	0	12.2	8.6	0	0	43078000	0	0	0	22	5	27
Q6P6U2;Q63569	26S protease regulatory subunit 6A	Psmc3	0	0	0	1	3.4	49.548	442	442;439	0	14.369	0	0	0	3.4	0	0	0	12193000	0	0	0	9	9
P70470	Acyl-protein thioesterase 1	Lypla1	0	0	2	0	17	24.708	230	230	0	14.038	0	0	17	0	0	0	25012000	0	0	0	7	0	7
F1LNF0		Myh14	0	0	0	6	5	228.91	2000	2000	0	13.658	0	0	0.5	5	0	0	0	49687000	0	0	0	16	16
P14480	Fibrinogen beta chain;Fibrinopeptide B;Fibrinogen beta chain	Fgb	0	0	0	1	2.9	54.235	479	479	0	13.456	0	0	0	2.9	0	0	0	1318300	0	0	0	1	1
D4AE96		Ipo7	0	0	4	4	6.6	119.49	1038	1038	0	13.291	0	0	5.1	5.1	0	0	20334000	32331000	0	0	8	16	24
F1MAA3		LOC100909464	0	0	2	1	17.5	69.183	595	595	0	12.51	0	0	17.5	10.9	0	0	14280000	0	0	0	20	5	25
M0R7U1		Ak5	0	0	0	5	13.2	63.155	562	562	0	12.246	0	0	0	13.2	0	0	0	94557000	0	0	0	23	23
D3ZC55		Hspa12a	0	0	0	4	11.9	74.829	675	675	0	11.705	0	0	0	11.9	0	0	0	34549000	0	0	0	8	8
A0A0G2K1T0;P13264;A0A0G2KAN7	Glutaminase kidney isoform, mitochondrial;Glutaminase kidney isoform 68 kDa chain;Glutaminase kidney isoform 65 kDa chain	Gls	0	0	3	1	6.5	73.865	673	673;674;602	0	11.687	0	0	6.5	3.1	0	0	39344000	0	0	0	54	37	91
Q6GMN8;Q6T487;Q9Z1P2;A0A0G2K013;A0A0G2K5U9;Q9QXQ0;D3ZCV0;Q8R4I6	Alpha-actinin-1;Alpha-actinin-4	Actn1;Actn4	0	0	1	3	5.1	102.61	887	887;914;892;892;911;911;894;900	0	10.753	0	0	1.4	3.7	0	0	0	15709000	0	0	1	11	12
E9PT22			0	0	2	0	3.3	136.46	1246	1246	0	10.623	0	0	3.3	0	0	0	5064600	0	0	0	12	0	12
Q9WUS0	Adenylate kinase 4, mitochondrial	Ak4	0	0	0	4	31.4	25.203	223	223	0	10.571	0	0	0	31.4	0	0	0	52565000	0	0	0	10	10
D4AE02		Fam98b	0	0	2	0	10.4	46.414	433	433	0	10.481	0	0	10.4	0	0	0	22051000	0	0	0	13	0	13
D3ZHX3		Diras2	0	0	0	1	5.5	22.498	199	199	0	10.425	0	0	0	5.5	0	0	0	6708100	0	0	0	7	7
CON__Q3MHH8;E9PSQ1	Alpha-amylase	Amy1a	0	2	0	0	8.2	57.407	511	511;521	0	10.172	0	8.2	0	2.3	0	139850000	0	0	0	9	0	5	14
D3ZF13	Acyl carrier protein	LOC683884	0	0	4	0	23.7	17.514	156	156	0	10.163	0	0	23.7	0	0	0	147620000	0	0	0	18	0	18
B0BNN3	Carbonic anhydrase 1	Ca1	0	0	0	2	8.4	28.299	261	261	0	9.836	0	0	0	8.4	0	0	0	52614000	0	0	0	15	15
M0R3X6;A0A0G2JSV2;P47727;A0A096MJ24;A0A0G2K658	Carbonyl reductase [NADPH] 1	Cbr1	0	0	0	2	7.9	30.611	277	277;277;277;207;329	0	9.3828	0	0	0	7.9	0	0	0	52877000	0	0	0	11	11
A0A0G2K444;A0A0G2K6Q5;Q6MG06	Guanine nucleotide-binding protein-like 1	Gnl1	0	0	2	2	8.1	54.384	480	480;606;607	0	9.1988	0	0	5	6.2	0	0	0	12752000	0	0	5	9	14
P62804	Histone H4;Osteogenic growth peptide	Hist1h4b	0	2	0	3	29.1	11.367	103	103	0	9.0541	0	17.5	0	29.1	0	212910000	0	116570000	0	5	0	28	33
Q6AYI1;E9PT29;A0A096MIX2;A0A096MJW9		Ddx5;Ddx17	0	0	2	1	4.1	69.238	615	615;650;652;231	0	8.553	0	0	4.1	2	0	0	15823000	0	0	0	6	1	7
P62332	ADP-ribosylation factor 6	Arf6	0	0	0	1	6.3	20.082	175	175	0	8.4931	0	0	0	6.3	0	0	0	23181000	0	0	0	4	4
Q4FZT2	Protein phosphatase methylesterase 1	Ppme1	0	0	0	1	3.4	42.316	386	386	0	8.433	0	0	0	3.4	0	0	0	10213000	0	0	0	3	3
A0A0G2JV49;F1M6T6		Ppp6r2	0	0	1	3	8.7	96.963	896	896;901	0	8.3212	0	0	3.5	8.7	0	0	0	36654000	0	0	1	10	11
F1MAH8;Q9JK25;A0A0G2K681		Clip1	0	0	0	2	2.6	148.15	1319	1319;1320;1416	0	7.8286	0	0	0.8	1.7	0	0	0	18943000	0	0	0	4	4
G3V984;O88778;A0A0G2K1X6	Protein bassoon	Bsn	0	0	1	3	1.3	418.02	3933	3933;3938;2994	0	7.4568	0	0	0.5	1.3	0	0	0	30948000	0	0	5	7	12
D4A2D7		Ipo4	0	0	2	2	2.6	118.93	1081	1081	0	7.3921	0	0	2.6	2.6	0	0	8932300	4039400	0	0	25	3	28
D4ABB4	F-box/LRR-repeat protein 15	Fbxl15	0	0	2	0	16.3	33.179	300	300	0	7.3595	0	0	16.3	0	0	0	18350000	0	0	0	15	0	15
G3V8G4;P55068	Brevican core protein	Bcan	0	0	2	0	3.3	96	883	883;883	0	7.2389	0	0	3.3	0	0	0	348380000	0	0	0	49	0	49
Q8R2H0		Atp6v1g2	0	0	1	1	22.9	13.667	118	118	0	7.2305	13.6	0	22.9	9.3	0	0	4683500	0	0	0	9	2	11
P35465;Q62829;Q64303	Serine/threonine-protein kinase PAK 1;Serine/threonine-protein kinase PAK 3	Pak1;Pak3	0	0	4	0	10.5	60.577	544	544;544;524	0	7.0278	0	0	10.5	0	0	0	29930000	0	0	0	10	0	10
D4A830		Ppa2	0	0	2	0	7.9	35.046	304	304	0	6.7521	0	0	7.9	0	0	0	6336900	0	0	0	9	0	9
Q63570	26S protease regulatory subunit 6B	Psmc4	0	0	0	2	12.2	47.408	418	418	0	6.6482	0	0	0	12.2	0	0	0	64223000	0	0	0	64	64
D4ACG8		Fuom	0	0	2	0	20.3	16.83	153	153	0	6.5439	0	0	20.3	0	0	0	9902500	0	0	0	13	0	13
Q91V33;Q920F3	KH domain-containing, RNA-binding, signal transduction-associated protein 1	Khdrbs1	0	0	2	1	9.7	48.315	443	443;349	0	6.4885	0	0	7.7	2	0	0	22670000	0	0	0	5	1	6
F8WFW5;Q01062	cGMP-dependent 3,5-cyclic phosphodiesterase	Pde2a	0	0	1	2	5.3	105.23	935	935;928	0	6.2937	0	0	4	5.3	0	0	0	27783000	0	0	11	15	26
Q6PTT0;Q6AYS7	Aminoacylase-1B;Aminoacylase-1A	Acy1b;Acy1a	0	0	1	0	5.6	45.822	408	408;408	0	6.2495	0	0	5.6	0	0	0	4825700	0	0	0	3	0	3
Q6GMN2	Brain-specific angiogenesis inhibitor 1-associated protein 2	Baiap2	0	0	2	0	4.9	59.182	535	535	0	6.1538	0	0	4.9	0	0	0	14825000	0	0	0	5	0	5
F1LQY6		Necab2	0	0	3	1	13.4	39.448	352	352	0	6.0702	0	0	13.4	8	0	0	13377000	0	0	0	13	1	14
Q569C9;Q9ERE4;A0A0G2K9Q1;Q66H74	Golgi phosphoprotein 3;Golgi phosphoprotein 3-like	Golph3;Golph3l	0	0	1	2	14.8	33.752	298	298;298;293;285	0	6.0457	0	0	4.4	14.8	0	0	0	7566600	0	0	2	12	14
D4A8D5;A0A0G2JXT8		Flnb	0	0	0	2	1.9	275.31	2578	2578;2602	0	6.0358	0	0	0	1.9	0	0	0	3808300	0	0	0	4	4
F1M3P6		Scai	0	0	1	1	2.6	70.288	606	606	0	5.9487	0	0	2.6	2.6	0	0	0	2991300	0	0	4	6	10
Q499Q4;P38652	Phosphoglucomutase-1	Pgm1	0	0	1	3	10.3	61.389	562	562;562	0	5.9402	0	0	2.7	10.3	0	0	0	6270800	0	0	3	3	6
D3ZDK7		Pgp	0	0	2	1	11.8	34.6	321	321	0	5.7868	0	0	11.8	5.9	0	0	26211000	0	0	0	28	2	30
A0A0G2K3C6;P30713	Glutathione S-transferase theta-2	Gstt2	0	0	1	0	7.7	20.318	181	181;244	0	5.7644	0	0	7.7	0	0	0	42302000	0	0	0	12	0	12
D3Z8D7;A0A0G2K743;P62856;D3ZJ54;A0A0G2JY64;A0A0G2JVP7	40S ribosomal protein S26	LOC100361854;Rps26;RGD1565117	0	0	1	1	20.9	13.006	115	115;115;115;108;115;115	0	5.7584	0	0	13	7.8	0	0	6237600	0	0	0	5	3	8
A0A0G2K7X0;F7EL36;P49911	Acidic leucine-rich nuclear phosphoprotein 32 family member A	Anp32a	0	0	1	1	16.2	26.316	229	229;247;247	0	5.7469	0	0	16.2	12.7	0	0	18019000	0	0	0	11	3	14
D3ZDX5		Plxnb1	0	0	3	0	2.3	231.81	2121	2121	0	5.6367	0	0	2.3	0	0	0	7116800	0	0	0	4	0	4
F1MA98	Nucleoprotein TPR	Tpr	0	0	0	2	1.1	267.3	2360	2360	0	5.6121	0	0	0	1.1	0	0	0	9822900	0	0	0	4	4
D3ZUY8		Ap2a1	0	0	0	2	4	107.67	977	977	0	5.4493	0	0	0	4	0	0	0	32572000	0	0	0	9	9
Q5XIJ6	BRISC and BRCA1-A complex member 1	Babam1	0	0	1	0	3.3	36.878	334	334	0	5.3971	0	0	3.3	0	0	0	1344400	0	0	0	1	0	1
A0A0G2K9Q9;CON__Q04695;CON__Q9QWL7;Q6IFU8	Keratin, type I cytoskeletal 17	Krt17	0	0	0	0	17	49.574	447	447;432;433;433	0	5.3866	9.2	6.5	14.1	9.2	0	0	0	1614500	0	0	0	2	2
A0A0G2K1L0			0	0	1	2	3	221.74	2019	2019	0	5.3839	0	0	1.2	1.7	0	0	0	5336900	0	0	1	5	6
Q03114	Cyclin-dependent-like kinase 5	Cdk5	0	0	0	2	5.5	33.254	292	292	0	5.3636	0	0	0	5.5	0	0	0	39865000	0	0	0	16	16
D4ACV3;P0CC09;D3ZWE0	Histone H2A;Histone H2A type 2-A	Hist2h2ac;Hist2h2aa3;Hist2h2ab	0	0	1	1	38.1	13.645	126	126;130;130	0	5.3574	0	0	38.1	38.1	0	0	1138400	2568200	0	0	4	7	11
P27615	Lysosome membrane protein 2	Scarb2	0	0	3	0	9.4	54.09	478	478	0	5.3521	0	0	9.4	0	0	0	33996000	0	0	0	8	0	8
F1LP34;Q9EST6	Acidic leucine-rich nuclear phosphoprotein 32 family member B	Anp32b	0	0	2	0	15.5	30.973	271	271;272	0	5.3083	0	0	15.5	0	0	0	14210000	0	0	0	9	0	9
F1M7V6;Q1WIM1	Cell adhesion molecule 4	Cadm4	0	0	1	0	4.7	42.057	382	382;388	0	5.3033	0	0	4.7	0	0	0	3919200	0	0	0	1	0	1
P05942	Protein S100-A4	S100a4	0	0	1	1	16.8	11.776	101	101	0	5.2917	0	0	16.8	16.8	0	0	24846000	0	0	0	22	16	38
A0A0G2JZZ4			0	0	1	0	9.7	16.21	144	144	0	5.234	0	0	9.7	0	0	0	3603000	0	0	0	7	0	7
Q5FVI4	Cell cycle exit and neuronal differentiation protein 1	Cend1	0	0	3	3	25.5	15.043	149	149	0	5.2029	0	0	25.5	25.5	0	0	23016000	36343000	0	0	7	11	18
A0A0G2JYF7;Q5U302		Ctnna1	0	0	1	1	3.6	89.317	810	810;908	0	5.1866	0	0	3.6	3.6	0	0	0	4776200	0	0	6	6	12
D4ABI6;Q91Y78	Ubiquitin carboxyl-terminal hydrolase;Ubiquitin carboxyl-terminal hydrolase isozyme L3	Uchl3	0	0	1	1	6.1	26.109	230	230;230	0	5.1563	0	0	6.1	6.1	0	0	0	4335100	0	0	2	5	7
A0A0G2K2Q1;D3ZUI5	Protein cordon-bleu	Cobl	0	0	1	0	0.7	144.03	1341	1341;1133	0	5.0632	0	0	0.7	0	0	0	0	0	0	0	6	0	6
M0RCL5	Histone H2A	LOC100910554	0	0	1	1	36.9	14.152	130	130	0	5.0251	0	0	36.9	36.9	0	0	0	337630	0	0	1	1	2
G3V9G3;F1LNI8;F1LUE2;P08413;P15791;F1M3F8;P11730	Calcium/calmodulin-dependent protein kinase type II subunit beta;Calcium/calmodulin-dependent protein kinase type II subunit delta;Calcium/calmodulin-dependent protein kinase type II subunit gamma	Camk2b;Camk2g;Camk2d	0	0	0	2	12.7	60.46	542	542;589;666;542;533;533;527	0	5.0095	3.5	0	0	12.7	0	0	0	10587000	0	0	0	7	7
F1M084;P10687;R9PXY3	Phosphoinositide phospholipase C;1-phosphatidylinositol 4,5-bisphosphate phosphodiesterase beta-1	Plcb1	0	0	3	1	3.2	129.34	1135	1135;1216;1072	0	4.9689	0	0	3.2	1.9	0	0	5106200	0	0	0	6	3	9
P41542	General vesicular transport factor p115	Uso1	0	0	0	3	8.3	107.16	959	959	0	4.9659	0	0	0	8.3	0	0	0	10134000	0	0	0	7	7
D4A133		Atp6v1a	0	0	1	1	2.9	68.264	617	617	0	4.908	0	0	2.9	2.9	0	0	20211000	33891000	0	0	5	26	31
Q66H12	Alpha-N-acetylgalactosaminidase	Naga	0	0	1	0	2.7	46.871	415	415	0	4.9079	0	0	2.7	0	0	0	3787400	0	0	0	12	0	12
Q9WUC4	Copper transport protein ATOX1	Atox1	0	0	2	0	32.4	7.2924	68	68	0	4.7718	0	0	32.4	0	0	0	32947000	0	0	0	5	0	5
A0A0G2KB55;P63281	SUMO-conjugating enzyme UBC9	Ube2i	0	0	1	0	20.5	17.347	151	151;158	0	4.6597	0	0	20.5	0	0	0	3252800	0	0	0	2	0	2
O35263	Platelet-activating factor acetylhydrolase IB subunit gamma	Pafah1b3	0	0	1	0	3.9	25.863	232	232	0	4.5714	0	0	3.9	0	0	0	36283000	0	0	0	12	0	12
P84817	Mitochondrial fission 1 protein	Fis1	0	0	2	0	17.1	16.994	152	152	0	4.4796	0	0	17.1	0	0	0	2701800	0	0	0	3	0	3
P19527	Neurofilament light polypeptide	Nefl	0	0	1	0	3.5	61.335	542	542	0	4.4386	1.7	0	3.5	1.7	0	0	5480300	0	0	0	4	0	4
P56571	ES1 protein homolog, mitochondrial		0	0	1	1	3.8	28.172	266	266	0	4.4386	0	0	3.8	3.8	0	0	0	45754000	0	0	2	20	22
Q5RJN0		Ndufs7	0	0	2	2	21.6	23.945	218	218	0	4.4098	0	0	21.6	21.6	0	0	14621000	29773000	0	0	11	14	25
Q5U1Z9		Mtx2	0	0	1	0	10.6	29.718	263	263	0	4.2893	0	0	10.6	0	0	0	12450000	0	0	0	7	0	7
P36201	Cysteine-rich protein 2	Crip2	0	0	1	0	15.4	22.696	208	208	0	4.1723	0	0	15.4	0	0	0	6003900	0	0	0	1	0	1
Q32PX2;A0A0U1RRR6	Aminoacyl tRNA synthase complex-interacting multifunctional protein 2	Aimp2	0	0	0	3	17.5	35.442	320	320;187	0	4.1661	0	0	0	17.5	0	0	0	10005000	0	0	0	3	3
D3Z941		Mars	0	0	0	1	3.1	101.58	902	902	0	4.1573	0	0	0	3.1	0	0	0	6957500	0	0	0	5	5
D4AB01		Hint2	0	0	1	2	21.5	17.38	163	163	0	4.1318	0	0	9.2	21.5	0	0	0	34335000	0	0	2	9	11
D3ZJ08	Histone H3	Hist2h3c2	0	0	0	1	33.8	15.388	136	136	0	4.1303	0	0	0	33.8	0	0	0	5067800	0	0	0	5	5
A0A0G2K8K0			0	0	0	2	5.7	75.085	696	696	0	4.0934	0	0	0	5.7	0	0	0	25569000	0	0	0	7	7
A0A0G2K2V6;Q6IFW6	Keratin, type I cytoskeletal 10	Krt10	0	0	0	0	21.5	56.812	559	559;526	0	3.974	16.1	18.2	19.1	20.2	0	0	0	1601800	0	0	1	2	3
D3ZYY0		Sdr39u1	0	0	0	2	13.4	31.943	298	298	0	3.9293	0	0	0	13.4	0	0	0	11720000	0	0	0	4	4
A2VD12	Pre-B-cell leukemia transcription factor-interacting protein 1	Pbxip1	0	0	0	2	5.3	80.275	722	722	0	3.8552	0	0	0	5.3	0	0	0	2509900	0	0	0	3	3
G3V624	Coronin	Coro1c	0	0	0	1	6.1	53.177	474	474	0	3.8437	0	0	0	6.1	0	0	0	6186800	0	0	0	1	1
D3Z956		Rlbp1	0	0	1	0	9.5	36.45	317	317	0	3.8178	0	0	9.5	0	0	0	12095000	0	0	0	8	0	8
P21708;A0A0G2K6P9;G3V9J9;Q63454;P27704	Mitogen-activated protein kinase 3	Mapk3	0	0	1	0	10.5	43.08	380	380;543;583;274;720	0	3.7764	0	0	7.9	6.6	0	0	11444000	0	0	0	5	0	5
Q7TQ70;P06399	Fibrinogen alpha chain;Fibrinopeptide A;Fibrinogen alpha chain	Fga	0	0	0	1	1.2	86.656	782	782;782	0	3.7079	0	0	0	1.2	0	0	0	13395000	0	0	0	3	3
A0A140TAH1;Q9JJ50	Hepatocyte growth factor-regulated tyrosine kinase substrate	Hgs	0	0	1	0	3.1	101.12	914	914;776	0	3.6475	0	0	3.1	0	0	0	4178500	0	0	0	3	0	3
F1LQZ9;Q63560	Microtubule-associated protein 6	Map6	0	0	0	1	5.3	100.44	952	952;952	0	3.6429	0	0	0	5.3	0	0	0	137800000	0	0	0	29	29
P18420	Proteasome subunit alpha type-1	Psma1	0	0	2	0	8.4	29.517	263	263	0	3.5864	0	0	8.4	0	0	0	10836000	0	0	0	5	0	5
B2GV74		Klc2	0	0	1	1	6.3	68.61	622	622	0	3.5297	0	0	6.3	6.3	0	0	0	6960700	0	0	3	7	10
D3ZPL1		Cpsf6	0	0	1	0	4.5	59.179	551	551	0	3.5054	0	0	4.5	0	0	0	5074700	0	0	0	10	0	10
Q5RK08		Gbas	0	0	2	0	10	32.941	281	281	0	3.4383	0	0	10	0	0	0	26850000	0	0	0	13	0	13
Q5RKI5		Flii	0	0	1	1	1.6	144.86	1270	1270	0	3.3936	0	0	1.6	1.6	0	0	10075000	0	0	0	20	3	23
Q5HZE4	Methylthioribose-1-phosphate isomerase	Mri1	0	0	0	1	8.4	39.587	369	369	0	3.3782	0	0	0	8.4	0	0	0	3372200	0	0	0	3	3
G3V8V6;A0A0G2K5F1;Q8K4G6	O-acetyl-ADP-ribose deacetylase MACROD1	Macrod1	0	0	0	1	11.5	27.078	243	243;323;258	0	3.3228	0	0	0	11.5	0	0	0	9250400	0	0	0	4	4
A0A0G2JXC8;Q0VGK2	Tetratricopeptide repeat protein 39C	Ttc39c	0	0	1	0	2.2	61.767	545	545;522	0	3.3126	0	0	2.2	0	0	0	12535000	0	0	0	6	0	6
F1M2K6;F1M787		Pkp4;Ctnnd2	0	0	1	1	0.8	131.46	1190	1190;1233	0	3.3025	0	0	0.8	0.8	0	0	0	13618000	0	0	6	8	14
D4AD15;D3ZU13		Eif4g1;LOC100911431	0	0	1	0	0.6	175.09	1592	1592;1598	0	3.299	0	0	0.6	0	0	0	3559500	0	0	0	2	0	2
Q5FVQ9;A0A0G2K191	Tubulin-specific chaperone E	Tbce	0	0	1	1	5.3	59.042	524	524;553	0	3.2799	0	0	3.2	2.1	0	0	616740	0	0	0	3	1	4
A0A0G2K1L8;Q05175	Brain acid soluble protein 1	Basp1	0	0	2	1	16.4	21.719	219	219;220	0	3.2784	0	0	16.4	6.4	0	0	22542000	0	0	0	11	1	12
D3ZER6		Tnpo2	0	0	1	1	3	102.88	913	913	0	3.2529	0	0	3	3	0	0	0	1857900	0	0	1	3	4
A0A0H2UI36;F1M229;A0A0G2JZW1;F1LTN6;P01836;P01835	Ig kappa chain C region, A allele;Ig kappa chain C region, B allele		0	0	1	0	8.3	17.049	157	157;189;223;228;106;106	0	3.2496	0	0	8.3	0	0	0	4268600	0	0	0	2	0	2
F1LQ27		Fam98c	0	0	1	0	7	37.168	344	344	0	3.2298	0	0	7	0	0	0	771100	0	0	0	2	0	2
Q5XI22	Acetyl-CoA acetyltransferase, cytosolic	Acat2	0	0	1	1	6.5	41.108	397	397	0	3.1081	0	0	6.5	6.5	0	0	4374400	0	0	0	14	9	23
B0BNE5	S-formylglutathione hydrolase	Esd	0	0	0	2	15.6	31.363	282	282	0	3.0889	0	0	0	15.6	0	0	0	12121000	0	0	0	3	3
F1LRZ9		Rundc3a	0	0	0	1	5.9	50.804	454	454	0	3.0795	0	0	0	5.9	0	0	0	2279400	0	0	0	3	3
Q642A4	UPF0598 protein C8orf82 homolog		0	0	2	0	12.8	24.397	218	218	0	3.0659	0	0	12.8	0	0	0	1985900	0	0	0	2	0	2
P09456	cAMP-dependent protein kinase type I-alpha regulatory subunit;cAMP-dependent protein kinase type I-alpha regulatory subunit, N-terminally processed	Prkar1a	0	0	0	1	6.3	43.094	381	381	0	3.0472	0	0	0	6.3	0	0	0	528110	0	0	0	1	1
F1M8E9;A0A0G2K5X1;Q05820;P00697;B2RYD4	Lysozyme;Putative lysozyme C-2;Lysozyme C-1	Lyz2;Lyz1;Lyc2	0	0	0	2	10.8	16.718	148	148;150;148;148;155	0	3.0392	0	0	0	10.8	0	0	0	81261000	0	0	0	19	19
P12785	Fatty acid synthase;[Acyl-carrier-protein] S-acetyltransferase;[Acyl-carrier-protein] S-malonyltransferase;3-oxoacyl-[acyl-carrier-protein] synthase;3-oxoacyl-[acyl-carrier-protein] reductase;3-hydroxyacyl-[acyl-carrier-protein] dehydratase;Enoyl-[acyl-carrier-protein] reductase;Oleoyl-[acyl-carrier-protein] hydrolase	Fasn	0	0	0	1	1.1	272.65	2505	2505	0	3.0316	0	0	0	1.1	0	0	0	3801900	0	0	0	4	4
G3V960;P10868	Guanidinoacetate N-methyltransferase	Gamt	0	0	1	0	9.7	26.377	236	236;236	0	3.0118	0	0	9.7	0	0	0	2857600	0	0	0	1	0	1
Q6AZ50	Ubiquitin-like-conjugating enzyme ATG3	Atg3	0	0	1	0	4.1	35.822	314	314	0	3.0086	0	0	4.1	0	0	0	6608300	0	0	0	3	0	3
REV__CON__P35527			0	0	1	0	0	62.129	623	623	0.0016611	2.9925	0	0	0	0	0	0	8956000	0	0	0	1	0	1
Q6P0K8	Junction plakoglobin	Jup	0	0	1	1	5.8	81.8	745	745	0.0016584	2.9743	0	0	2.4	3.4	0	0	5845800	0	0	0	3	0	3
Q5RJK5		LOC100360260	0	0	1	0	15.8	20.811	183	183	0.0016529	2.964	0	0	15.8	0	0	0	8893000	0	0	0	3	0	3
REV__Q66H15			0	1	1	0	0	52.311	471	471	0.0032841	2.9215	0	0	0	0	0	105650000	0	0	0	8	6	0	14
B1WC18		Podxl2	0	0	1	0	1.8	65.009	603	603	0.0032787	2.9107	0	0	1.8	0	0	0	42386000	0	0	0	19	0	19
D3ZD48		Rab11fip2	0	0	0	1	1.8	58.207	512	512	0.003268	2.8992	0	0	0	1.8	0	0	0	230790000	0	0	0	3	3
REV__Q5XIQ4;REV__D3ZEH9			0	0	0	1	0	58.602	533	533;554	0.004902	2.8983	0	0	0	0	0	0	0	213720000	0	0	0	21	21
Q5U2U2	Crk-like protein	Crkl	0	0	1	0	5.6	33.865	303	303	0.004894	2.8953	0	0	5.6	0	0	0	5190400	0	0	0	4	0	4
A0A0A0MXX1;Q6JP77	A-kinase anchor protein 7 isoforms delta and gamma	Akap7	0	0	1	0	3.4	39.33	352	352;353	0.004878	2.8838	0	0	3.4	0	0	0	5496900	0	0	0	1	0	1
B2RYQ2	Serine/threonine-protein phosphatase 2A activator	Ppp2r4	0	0	2	1	12.1	36.617	323	323	0.0048622	2.8655	0	0	12.1	9	0	0	10565000	0	0	0	5	1	6
Q56R17	Importin subunit alpha	Kpna4	0	0	1	0	3.3	57.922	521	521	0.0048544	2.8616	0	0	3.3	0	0	0	12306000	0	0	0	31	0	31
F1M2J2;P0C6S7	Ankyrin repeat and sterile alpha motif domain-containing protein 1B	Anks1b	0	0	1	1	2.9	134.83	1216	1216;1260	0.0048465	2.8363	0	0	2	0.9	0	0	0	1050300	0	0	0	1	1
A0A0G2K5C0;D3ZXQ2		Camsap3	0	0	1	1	1.7	132.03	1222	1222;1269	0.0048387	2.8331	0	0	1.7	1.7	0	0	3014200	0	0	0	4	2	6
Q6IMY8;A0A0G2JZ52		Hnrnpu	0	0	0	1	3.4	87.731	798	798;803	0.0048309	2.8248	0	0	0	3.4	0	0	0	31284000	0	0	0	6	6
F1LSC5;H9KVE7;P36407	E3 ubiquitin-protein ligase TRIM23	Trim23	0	0	0	1	1.7	63.971	574	574;601;573	0.0048232	2.8225	0	0	0	1.7	0	0	0	3464900	0	0	0	1	1
Q4KLM9;F1LML0;F1LPV0		Nars	0	0	0	1	2	46.338	404	404;507;558	0.0048154	2.8106	0	0	0	2	0	0	0	10549000	0	0	0	2	2
O35820	2-deoxynucleoside 5-phosphate N-hydrolase 1	Dnph1	0	0	1	0	16	17.781	163	163	0.0048077	2.7962	0	0	16	0	0	0	3748500	0	0	0	6	0	6
P04166	Cytochrome b5 type B	Cyb5b	0	0	1	1	23.3	16.265	146	146	0.0048	2.7931	0	0	23.3	23.3	0	0	0	81759000	0	0	6	5	11
D4A3P7		RGD1560513	0	0	1	0	23.5	12.658	115	115	0.0047771	2.757	13.9	0	23.5	13.9	0	0	21643000	0	0	0	19	0	19
Q4G079		Aimp1	0	0	2	0	5.7	34.574	315	315	0.0047619	2.725	0	0	5.7	0	0	0	3341500	0	0	0	2	0	2
D4A0T0		Ndufb10	0	0	1	0	8	20.858	176	176	0.0047544	2.7173	0	0	8	0	0	0	1584100	0	0	0	1	0	1
A0A0G2JSR7;P43244	Matrin-3	Matr3	0	0	1	1	3.9	94.501	845	845;845	0.0047468	2.7004	0	0	1.4	2.5	0	0	0	3363400	0	0	1	1	2
A0A0G2KAZ7;M0R9X3;Q3SWU3;Q9JJ54	Heterogeneous nuclear ribonucleoprotein D-like;Heterogeneous nuclear ribonucleoprotein D0	Rbm31y;Hnrnpdl;Hnrnpd	0	0	1	1	1.9	46.307	419	419;565;322;353	0.0047319	2.6659	0	0	1.9	1.9	0	0	4126400	0	0	0	5	3	8
D3ZC69;D3ZGW6;M0R7R5;D3ZCR3;D3ZXR5;A0A0G2K6P4;P63159	High mobility group protein B1	RGD1563668;Hmgb1-ps3;LOC100911637;Hmg1l1;Hmgb1	0	0	1	0	3.8	24.36	211	211;212;213;213;214;214;215	0.0047096	2.6509	0	0	3.8	0	0	0	3465700	0	0	0	5	0	5
P12928;A0A0H2UI07	Pyruvate kinase PKLR	Pklr	0	0	1	1	7.7	62.2	574	574;558	0.0046802	2.6257	3	0	5.1	1.6	0	0	34290000	0	0	0	1	1	2
D4ACZ5;Q6AYR2	Protein NDRG3	Ndrg3	0	0	1	0	6.4	38.325	346	346;375	0.0046729	2.621	0	0	6.4	0	0	0	9443100	0	0	0	5	0	5
F1M7W5;O54728	Phospholipase B1, membrane-associated;Phospholipase A2;Lysophospholipase	Plb1	0	1	2	0	2.8	122.94	1111	1111;1450	0.0046656	2.617	0	1.1	2.8	0	0	0	26552000	0	0	2	5	0	7
D3ZNK1		Mtx3	0	0	1	1	3.9	34.729	311	311	0.0046584	2.6104	0	0	3.9	3.9	0	0	2778200	0	0	0	5	2	7
D4ABM3		Daam1	0	1	0	1	4.6	112.64	968	968	0.0046512	2.6031	0	2.5	0	2.2	0	0	0	457890	0	0	0	1	1
Q05140	Clathrin coat assembly protein AP180	Snap91	0	0	1	1	23.8	93.518	915	915	0.004644	2.5894	7.2	0	22.6	12.8	0	0	26698000	0	0	0	11	3	14
F1LPB9;P47709	Rabphilin-3A	Rph3a	0	0	1	1	3.1	75.803	684	684;684	0.0061824	2.5731	0	0	3.1	3.1	0	0	21662000	0	0	0	10	2	12
Q7TQ77		Hook3	0	0	1	0	2	80.493	709	709	0.0061728	2.5696	0	0	2	0	0	0	5172700	0	0	0	3	0	3
Q63327	Myelin-associated oligodendrocyte basic protein	Mobp	0	0	1	0	4.1	19.103	170	170	0.0061633	2.566	0	0	4.1	0	0	0	3573700	0	0	0	1	0	1
Q5XI38;A0A0G2K014		Lcp1	0	0	1	0	4	70.121	627	627;645	0.0061444	2.5625	0	0	4	0	0	0	1329500	0	0	0	2	0	2
Q99N27	Sorting nexin-1	Snx1	0	1	1	1	9.4	59.044	522	522	0.006135	2.5456	0	4.6	4.8	4.8	0	0	0	607200	0	0	1	1	2
Q3B7D3	Tectonic-2	Tctn2	0	1	0	1	4.6	77.3	700	700	0.0060883	2.5246	0	1.7	0	2.9	0	0	0	4496400	0	0	0	1	1
Q5XID1	Anamorsin	Ciapin1	0	0	1	0	8.1	33.041	309	309	0.0060606	2.5179	0	0	8.1	0	0	0	2471500	0	0	0	1	0	1
A0A0G2K6H2;P57113	Maleylacetoacetate isomerase	Gstz1	0	0	1	1	6	23.862	215	215;216	0.0060514	2.5097	0	0	6	6	0	0	0	13178000	0	0	2	4	6
Q6IMZ5;P70567	Tropomodulin-1	Tmod1	0	0	1	0	8.6	40.454	359	359;359	0.0075529	2.4714	0	0	8.6	0	0	0	1124200	0	0	0	1	0	1
Q99MI7	NEDD8-activating enzyme E1 catalytic subunit	Uba3	0	0	1	1	4.8	51.723	462	462	0.0075301	2.4593	0	0	4.8	4.8	0	0	0	6944900	0	0	1	6	7
D3ZZX1		Inpp5a	0	0	1	1	12.1	47.622	412	412	0.0075188	2.454	0	0	3.6	8.5	0	0	10703000	0	0	0	1	1	2
A0A0G2KAB2;Q9Z2A6	Mitogen-activated protein kinase 15	Mapk15	0	0	1	1	1.4	64.424	583	583;547	0.009009	2.4482	0	0	1.4	1.4	0	0	23956000	0	0	0	3	2	5
A0A0G2KAW7;Q5XI72	Eukaryotic translation initiation factor 4H	Eif4h	0	0	2	0	14.7	25.496	231	231;248	0.0089419	2.4317	0	0	14.7	0	0	0	3781500	0	0	0	3	0	3
B5DFM8		Bcas2	0	0	0	1	12.4	26.101	225	225	0.0089286	2.4306	0	0	0	12.4	0	0	0	6234400	0	0	0	2	2
A0A0G2JZM2;B5DFC3;D3ZCT7		Sec23a;Sec23b	0	0	1	0	1.9	84.712	751	751;765;767	1	-2	0	0	1.9	0	0	0	369230	0	0	0	0	0	0
D3Z9C7;F1M7V4		Pclo	0	0	1	0	0.4	395.34	3591	3591;3896	1	-2	0	0	0.4	0	0	0	11203000	0	0	0	2	0	2
D3ZG43		Ndufs3	0	0	1	0	8	30.226	264	264	1	-2	0	0	8	0	0	0	2094700	0	0	0	1	0	1
D3ZN35		Sdr16c6	0	0	1	1	4.1	35.157	316	316	1	-2	0	0	4.1	4.1	0	0	3822000	0	0	0	0	0	0
D4A9C8	40S ribosomal protein S12	LOC689821	0	1	1	1	16.7	14.647	132	132	1	-2	0	16.7	16.7	16.7	0	0	0	360610000	0	1	1	1	3
D4AAU7		Lrrc9	0	0	0	1	0.7	159.03	1377	1377	1	-2	0	0	0	0.7	0	0	0	0	0	0	0	1	1
F1LN48;P14650	Thyroid peroxidase	Tpo	0	0	0	1	2.5	101.48	914	914;914	1	-2	0	0	0	2.5	0	0	0	10095000	0	0	0	3	3
F1LUM5		Tubal3	0	0	0	1	11.3	42.832	382	382	1	-2	7.6	2.4	5.2	11.3	0	0	0	2171600	0	0	0	1	1
Q5XFX8	RNA polymerase II elongation factor ELL3	Ell3	0	0	1	0	2.6	43.802	387	387	1	-2	0	0	2.6	0	0	0	28558000	0	0	0	1	0	1

## Sheet: LFQ ratios
Protein IDs	Protein names	Gene names	LFQ intensity ABE	LFQ intensity ABE Control	LFQ intensity RAC	LFQ intensity RAC Control	LFQ intensity ratio ABE:control	LFQ intensity ratio RAC:control
D3ZRN3		Actbl2	4963500000	0	0	0	4963500001	1
P07323	Gamma-enolase	Eno2	4663200000	0	5898600000	1107800000	4663200001	5.32461
A0A0G2K6Z8			4070900000	0	0	0	4070900001	1
G3V7U2;A0A0G2K5C6;P34926	Microtubule-associated protein 1A;MAP1A heavy chain;MAP1 light chain LC2	Map1a	3849900000	0	1730600000	865510000	3849900001	1.99951
A0A0G2JVE7			3580900000	0	0	0	3580900001	1
P07936	Neuromodulin	Gap43	3191000000	0	1572600000	58957000	3191000001	26.6737
P60881;F8WG75;A0A0G2K3F2;D4A5W9;O70377	Synaptosomal-associated protein 25;Synaptosomal-associated protein	Snap25	2691800000	0	6521400000	2514500000	2691800001	2.59352
A0A0G2K6I5;P37805	Transgelin-3	Tagln3	2232800000	0	2359300000	207620000	2232800001	11.3635
O88767;Q5BKC3	Protein deglycase DJ-1	Park7	2025700000	0	1057300000	1051100000	2025700001	1.0059
P09606	Glutamine synthetase	Glul	1943600000	0	4464000000	7118200000	1943600001	0.627125
M0R5J4;P04764;A0A0G2K4Y2	Alpha-enolase	Eno1	1928300000	0	1075100000	229830000	1928300001	4.67781
P61265;Q7TS57;G3V632;P50279	Syntaxin-1B	Stx1b	1916000000	0	979810000	392640000	1916000001	2.49544
P69897	Tubulin beta-5 chain	Tubb5	1910400000	0	2188800000	5345900000	1910400001	0.409435
P63045	Vesicle-associated membrane protein 2	Vamp2	1726900000	0	3039200000	976960000	1726900001	3.11087
O35179	Endophilin-A1	Sh3gl2	1717300000	0	1642900000	412670000	1717300001	3.98115
P60203	Myelin proteolipid protein	Plp1	1519800000	0	785160000	0	1519800001	785160001
P04905;G3V983	Glutathione S-transferase Mu 1	Gstm1	1503600000	0	2858400000	1755400000	1503600001	1.62835
A0A0U1RRV7;Q0ZFS8;A0A0G2K1A3;D4A720		Srsf3	1503400000	0	1289900000	0	1503400001	1289900001
Q8VI04	Isoaspartyl peptidase/L-asparaginase;Isoaspartyl peptidase/L-asparaginase alpha chain;Isoaspartyl peptidase/L-asparaginase beta chain	Asrgl1	1433100000	0	1107100000	1412100000	1433100001	0.78401
O35264	Platelet-activating factor acetylhydrolase IB subunit beta	Pafah1b2	1428800000	0	3357400000	745170000	1428800001	4.50555
P13233	2,3-cyclic-nucleotide 3-phosphodiesterase	Cnp	1371200000	0	672150000	7750800000	1371200001	0.0867201
Q63610;A0A0G2K2G8;Q923Z2;Q63607;A0A0G2JX64;Q91XN6;A0A0G2K7F7;P09495;P04692;CON__Q3SX28;P58775	Tropomyosin alpha-3 chain	Tpm3	1350700000	0	27445000	43493000	1350700001	0.631021
Q6P7Q4	Lactoylglutathione lyase	Glo1	1332200000	0	2190600000	356310000	1332200001	6.14802
Q6DGG0;M0RB67	Peptidyl-prolyl cis-trans isomerase D	Ppid;Ppidl1	1307200000	0	887700000	74934000	1307200001	11.8464
A0A0G2JSU4;A0A0G2JSV0;Q8VBU2	Protein NDRG2	Ndrg2	1306500000	0	2805400000	1536400000	1306500001	1.82596
Q5D059;P61980;M0R9K1	Heterogeneous nuclear ribonucleoprotein K	Hnrnpk;LOC100359916	1222000000	0	768150000	682090000	1222000001	1.12617
Q5XIF6	Tubulin alpha-4A chain	Tuba4a	1210000000	0	987730000	1550700000	1210000001	0.636958
P50398	Rab GDP dissociation inhibitor alpha	Gdi1	1204100000	0	56156000	33451000	1204100001	1.67875
F1LMW7;P30009	Myristoylated alanine-rich C-kinase substrate	Marcks	1124300000	0	1189100000	959190000	1124300001	1.23969
A0A0G2JZ69;A0A0G2K1Y8;A0A0G2K1E7;P16086;Q6IRK8	Spectrin alpha chain, non-erythrocytic 1	Sptan1	1090600000	0	1169000000	1116600000	1090600001	1.04693
P63039	60 kDa heat shock protein, mitochondrial	Hspd1	1079000000	0	805010000	1479300000	1079000001	0.544183
Q4QRB4	Tubulin beta-3 chain	Tubb3	1025800000	0	2162500000	3902900000	1025800001	0.554075
P62762	Visinin-like protein 1	Vsnl1	994010000	0	2003500000	2693200000	994010001	0.743911
P30904;D3ZE63;F1LTZ6	Macrophage migration inhibitory factor	Mif;LOC679748	967150000	0	3149600000	759810000	967150001	4.14525
Q5U1Z2	Trafficking protein particle complex subunit 3	Trappc3	962690000	0	1250700000	0	962690001	1250700001
A0A0G2JSS8;Q9R063	Peroxiredoxin-5, mitochondrial	Prdx5	912880000	0	909100000	186420000	912880001	4.87662
Q5XI34;Q4QQT4		Ppp2r1a	875430000	0	3129800000	5174000000	875430001	0.604909
P61765	Syntaxin-binding protein 1	Stxbp1	853270000	0	3021200000	1588400000	853270001	1.90204
Q6P9V9	Tubulin alpha-1B chain	Tuba1b	841500000	0	493270000	2110000000	841500001	0.233777
Q9ER34	Aconitate hydratase, mitochondrial	Aco2	834180000	0	811460000	1293800000	834180001	0.627191
O35814	Stress-induced-phosphoprotein 1	Stip1	830160000	0	1964900000	833470000	830160001	2.35749
Q6AY84	Secernin-1	Scrn1	813000000	0	173050000	60369000	813000001	2.86654
P04642;H9N9H4;Q6AYX2;P19629	L-lactate dehydrogenase A chain	Ldha	789480000	0	568210000	983760000	789480001	0.57759
P80254	D-dopachrome decarboxylase	Ddt	783470000	0	354300000	361620000	783470001	0.979758
P47819	Glial fibrillary acidic protein	Gfap	769000000	0	787940000	693920000	769000001	1.13549
Q6RUV5;A0A0G2K0X4;M0R5T4;Q5U1Y2	Ras-related C3 botulinum toxin substrate 1	Rac1;Rac3	759250000	0	502890000	748720000	759250001	0.671666
Q9EQX9;G3V6M7	Ubiquitin-conjugating enzyme E2 N	Ube2n	750010000	0	2729600000	618700000	750010001	4.41183
P06687;A0A0G2JWS9;F1LRK1;G3V8S4;P09626;P54708	Sodium/potassium-transporting ATPase subunit alpha-3	Atp1a3	720370000	0	952900000	0	720370001	952900001
P46462	Transitional endoplasmic reticulum ATPase	Vcp	678030000	0	721720000	775070000	678030001	0.931168
P68511;A0A0G2K2B8	14-3-3 protein eta	Ywhah	651850000	0	577250000	776320000	651850001	0.743572
A0A0G2K0B6;F1LRK0;Q66WT9;Q66SY1;A0A0G2JUQ5;Q498N4;A0A0G2JTT2;O55012		Snap91	640780000	0	957630000	769460000	640780001	1.24455
Q8CFN2;A0A0U1RS21;Q5RJS2;Q9JJL4	Cell division control protein 42 homolog	Cdc42	613120000	0	347760000	568730000	613120001	0.611468
P42123	L-lactate dehydrogenase B chain	Ldhb	611760000	0	238760000	549370000	611760001	0.434607
P60905;A0A0G2JX56	DnaJ homolog subfamily C member 5	Dnajc5	592140000	0	89938000	0	592140001	89938001
B4F7C2		Tubb4a	579400000	0	569360000	3618300000	579400001	0.157356
D3ZFY8;F1M227;A0A0G2JU07;Q7M767;Q66H93		LOC100912618	564020000	0	795750000	647130000	564020001	1.22966
G3V936;Q8VHF5	Citrate synthase;Citrate synthase, mitochondrial	Cs	547520000	0	1195700000	596960000	547520001	2.00298
Q66HI5;P19132	Ferritin;Ferritin heavy chain;Ferritin heavy chain, N-terminally processed	Fth1	545170000	0	786810000	605740000	545170001	1.29892
P11232;R4GNK3	Thioredoxin	Txn;Txn1	514200000	0	0	0	514200001	1
P16617;M0R6Y8;A0A096MJL6;Q5XIV1	Phosphoglycerate kinase 1;Phosphoglycerate kinase	Pgk1;RGD1560402	513180000	0	195720000	359280000	513180001	0.544756
Q63228;M0RDJ4	Glia maturation factor beta	Gmfb	510110000	0	347510000	422150000	510110001	0.823191
P09117;A0A0G2K3Q6;A0A0G2QC57	Fructose-bisphosphate aldolase C	Aldoc	503480000	0	357240000	665180000	503480001	0.537058
D3ZW55	Inosine triphosphate pyrophosphatase	Itpa	486830000	0	773280000	0	486830001	773280001
F7EPH4;A0A0G2JUD2		Ppa1	484780000	0	460460000	0	484780001	460460001
P25113;P16290;F1M1Y1	Phosphoglycerate mutase 1	Pgam1	424700000	0	433120000	509260000	424700001	0.850489
A0A0G2K481;A0A0G2JXL6;Q9R095	Sperm flagellar protein 2	Spef2	411900000	0	0	0	411900001	1
A0JPJ7	Obg-like ATPase 1	Ola1	397690000	0	858360000	134970000	397690001	6.35964
F1LNF7;Q99NA5	Isocitrate dehydrogenase [NAD] subunit, mitochondrial;Isocitrate dehydrogenase [NAD] subunit alpha, mitochondrial	Idh3a	382210000	0	452150000	974430000	382210001	0.464015
Q9Z270;A0A0G2K8E6	Vesicle-associated membrane protein-associated protein A	Vapa	373280000	0	324140000	0	373280001	324140001
P19234	NADH dehydrogenase [ubiquinone] flavoprotein 2, mitochondrial	Ndufv2	365560000	0	366110000	203940000	365560001	1.79518
P61983	14-3-3 protein gamma;14-3-3 protein gamma, N-terminally processed	Ywhag	363000000	0	104420000	250020000	363000001	0.417647
Q5XIG0	ADP-ribose pyrophosphatase, mitochondrial	Nudt9	348600000	0	0	0	348600001	1
P04906;Q7TP35	Glutathione S-transferase P	Gstp1	347500000	0	493900000	503870000	347500001	0.980213
P68136;P68035;A0A0G2K4M6;P63269;P62738	Actin, alpha skeletal muscle;Actin, alpha cardiac muscle 1;Actin, gamma-enteric smooth muscle;Actin, aortic smooth muscle	Acta1;Actc1;Actg2;Acta2	337900000	0	423030000	0	337900001	423030001
F1LT62		4930480E11Rik	337370000	0	0	0	337370001	1
Q4V8F6;Q6AYU5;Q6AY48		Pcbp2;Pcbp3	323960000	0	395710000	630410000	323960001	0.627703
P08009;A0A0G2K4U2;P08010;Q5BK56;A0A0G2K6L4;A0A0G2JZ09;F1LXL7;D3ZVQ8;G3V8H3	Glutathione S-transferase Yb-3	Gstm3	320850000	0	632020000	230400000	320850001	2.74314
A0A0G2JTW9			314660000	0	970840000	884180000	314660001	1.09801
A0A0G2JSH5			308430000	0	0	0	308430001	1
F1MAQ5;A0A0U1RRX4;F1LNK0;P15146	Microtubule-associated protein;Microtubule-associated protein 2	Map2	303700000	0	206460000	397070000	303700001	0.519959
Q812E9;A0A1B0GWN8	Neuronal membrane glycoprotein M6-a	Gpm6a	303440000	0	509510000	0	303440001	509510001
P04631	Protein S100-B	S100b	294910000	0	625710000	367530000	294910001	1.70247
Q5GFD9	Protein IMPACT	Impact	293870000	0	580310000	167420000	293870001	3.46619
Q63716;A0A0G2K3Z9	Peroxiredoxin-1	Prdx1	292630000	0	243770000	674920000	292630001	0.361184
P59215;Q5EEY3;D3ZSS5;D4AA42;M0R9J4;G3V8E8;A0A0G2K526;A0A0G2JWA1;P29348;P10824;P08753;P04897;P38406	Guanine nucleotide-binding protein G(o) subunit alpha	Gnao1	283620000	0	218760000	0	283620001	218760001
P04904;A0A0G2JVT2;A0A0G2K8Q5;A0A0G2JTB1;P46418;F7F2H5;Q4FZZ3;P04903;P00502	Glutathione S-transferase alpha-3	Gsta3	283130000	0	267210000	174870000	283130001	1.52805
Q6AXR6;Q9Z339;A0A096MJ04;A0A0G2JTY5;A0A096MJC4;Q6AXV9	Glutathione S-transferase omega-1	Gsto1	275720000	0	1864400000	115470000	275720001	16.1462
G3V8C4;Q9Z0W7;F1M9X4;A0A0G2JTB6;Q811Q2;Q5M883;Q9EPT8	Chloride intracellular channel protein;Chloride intracellular channel protein 4	Clic4	273670000	0	364390000	325370000	273670001	1.11993
M0R961;A0A0G2K2B3;Q99PF5;G3V829;A0A140TAJ3;Q32PX7	Far upstream element-binding protein 2	Khsrp	267060000	0	328050000	210550000	267060001	1.55806
G3V8C3;P31000;Q6P725;P48675;G3V8Q2;P23565	Vimentin	Vim	266670000	0	166340000	194500000	266670001	0.855219
F1LMX1;O08839;D4A4P1;Q5HZA7;Q68FR2	Myc box-dependent-interacting protein 1	Bin1	263180000	0	454100000	461310000	263180001	0.984371
Q5I0D1	Glyoxalase domain-containing protein 4	Glod4	257430000	0	225940000	0	257430001	225940001
P63170;A0A0G2JU43	Dynein light chain 1, cytoplasmic	Dynll1	255680000	0	176760000	688470000	255680001	0.256743
P16446;R9PXS4;D3ZCD4;P53812	Phosphatidylinositol transfer protein alpha isoform	Pitpna	249390000	0	552630000	0	249390001	552630001
Q5BJT9;P25809;A0A0G2JVQ1;P09605	Creatine kinase U-type, mitochondrial	Ckmt1b;Ckmt1	244440000	0	327500000	283710000	244440001	1.15435
P27139	Carbonic anhydrase 2	Ca2	244090000	0	358570000	894410000	244090001	0.400901
Q05982	Nucleoside diphosphate kinase A	Nme1	243530000	0	168840000	0	243530001	168840001
A0A0G2JSH9;P35704	Peroxiredoxin-2	Prdx2	227790000	0	78458000	105500000	227790001	0.743678
A0A0G2K4X8;Q6PEC4	S-phase kinase-associated protein 1	Skp1	222890000	0	290590000	181430000	222890001	1.60166
P63029	Translationally-controlled tumor protein	Tpt1	221250000	0	127450000	0	221250001	127450001
P62959;D4A269	Histidine triad nucleotide-binding protein 1	Hint1	218930000	0	0	0	218930001	1
P31596;G3V6R0	Excitatory amino acid transporter 2	Slc1a2	215370000	0	418170000	0	215370001	418170001
P62839;F1M5C9;A0A0G2JV72;A0A0G2K739;P61078;P70711	Ubiquitin-conjugating enzyme E2 D2;Ubiquitin-conjugating enzyme E2 D3	Ube2d2;Ube2d3	214100000	0	231200000	224100000	214100001	1.03168
G3V7L8;Q6PCU2	V-type proton ATPase subunit E 1	Atp6v1e1	206040000	0	190090000	70276000	206040001	2.70491
A0A0G2K972			202450000	0	0	0	202450001	1
B2GV73	Actin-related protein 2/3 complex subunit 3	Arpc3	193990000	0	352540000	136070000	193990001	2.59087
A0A0G2JWM2;Q5RJQ4	NAD-dependent protein deacetylase sirtuin-2	Sirt2	191570000	0	354160000	76848000	191570001	4.60858
P35213	14-3-3 protein beta/alpha;14-3-3 protein beta/alpha, N-terminally processed	Ywhab	181860000	0	137460000	404100000	181860001	0.340163
A0A0H2UHL9;Q07266	Drebrin	Dbn1	175360000	0	29440000	0	175360001	29440001
P27605	Hypoxanthine-guanine phosphoribosyltransferase	Hprt1	175120000	0	545560000	377740000	175120001	1.44427
O35964	Endophilin-A2	Sh3gl1	172410000	0	56938000	53999000	172410001	1.05443
O35095	Neurochondrin	Ncdn	169810000	0	0	215590000	169810001	4.63843e-09
A0A0G2K350;D4A0E2		Napg	168670000	0	240330000	0	168670001	240330001
Q5M9H4;P13638	Sodium/potassium-transporting ATPase subunit beta-2	Atp1b2	168120000	0	213220000	0	168120001	213220001
A1L108	Actin-related protein 2/3 complex subunit 5-like protein	Arpc5l	166500000	0	205470000	0	166500001	205470001
P21707;P47861	Synaptotagmin-1	Syt1	165570000	0	0	0	165570001	1
D3ZNQ6		Ube2m	165410000	0	146100000	0	165410001	146100001
A0A0G2JSM8			165400000	0	121310000	191950000	165400001	0.631987
Q6MG60	N(G),N(G)-dimethylarginine dimethylaminohydrolase 2	Ddah2	163970000	0	374490000	159500000	163970001	2.3479
P24090;F1LM19	Alpha-2-HS-glycoprotein	Ahsg	163630000	0	196910000	0	163630001	196910001
P50503	Hsc70-interacting protein	St13	162860000	0	128940000	0	162860001	128940001
P39069;A0A0G2K7Q6;M0RC66	Adenylate kinase isoenzyme 1	Ak1	154840000	0	130580000	187950000	154840001	0.694759
P62963;CON__P02584	Profilin-1	Pfn1	151810000	0	59466000	295100000	151810001	0.201511
P35332	Hippocalcin-like protein 4	Hpcal4	148840000	0	154120000	246100000	148840001	0.626249
F1M7Y3;A0A0G2K1D2		Rap1gds1	146270000	0	294170000	97290000	146270001	3.02364
P62749	Hippocalcin-like protein 1	Hpcal1	142200000	0	363860000	546070000	142200001	0.666325
D3ZFQ8		Cyc1	137320000	0	716550000	331650000	137320001	2.16056
Q6P9V1	Tetraspanin	Cd81	135520000	0	0	0	135520001	1
P24329	Thiosulfate sulfurtransferase	Tst	135270000	0	487740000	351480000	135270001	1.38767
Q3T1J1;G3V7J7	Eukaryotic translation initiation factor 5A-1	Eif5a	134620000	0	87983000	120690000	134620001	0.729
Q9QYL8	Acyl-protein thioesterase 2	Lypla2	134290000	0	515190000	132030000	134290001	3.90207
F1LPG3;O88588	Phosphofurin acidic cluster sorting protein 1	Pacs1	128200000	0	410280000	0	128200001	410280001
Q9Z0V5	Peroxiredoxin-4	Prdx4	126240000	0	0	0	126240001	1
A0A0G2JY31;A0A0G2JZ73;P17475	Alpha-1-antiproteinase	Serpina1	124290000	0	63286000	0	124290001	63286001
Q66HA8	Heat shock protein 105 kDa	Hsph1	121040000	0	94793000	130300000	121040001	0.727498
D3ZJE2;A0A140TAC5;P23358;M0R4B6;D4A8N3	60S ribosomal protein L12	Rpl12-ps1;Rpl12	120810000	0	146190000	0	120810001	146190001
G3V6H9;Q9Z2G8;D4AEJ0	Nucleosome assembly protein 1-like 1	Nap1l1	120320000	0	207840000	39250000	120320001	5.29529
P32851	Syntaxin-1A	Stx1a	116340000	0	80010000	0	116340001	80010001
F1M9N9;A0A0G2K6R9;F1M5N3;F1LM42;A0A0G2KBB9;A0A0G2JZ56;A0A0G2KAS9;A0A0G2JUJ5;A0A0G2K4D0;A0A0G2K2B9;A0A0G2K1Q7;A0A0G2K1R9;A0A0G2K0J3;O70511		Ank2	114080000	0	0	57521000	114080001	1.7385e-08
P62994	Growth factor receptor-bound protein 2	Grb2	113330000	0	0	0	113330001	1
P82995	Heat shock protein HSP 90-alpha	Hsp90aa1	112720000	0	342970000	48062000	112720001	7.13599
Q9JJ19	Na(+)/H(+) exchange regulatory cofactor NHE-RF1	Slc9a3r1	111210000	0	0	0	111210001	1
G3V7P8;D3Z831;D3ZUT8;Q9Z2L9	Protein NDRG4	Ndrg4	107070000	0	99338000	0	107070001	99338001
P00406	Cytochrome c oxidase subunit 2	Mtco2	106040000	0	431270000	154720000	106040001	2.78742
D4A2G9		Ranbp1	105940000	0	169990000	0	105940001	169990001
Z4YNF4;P41498;A0A0G2K394	Low molecular weight phosphotyrosine protein phosphatase	Acp1	105910000	0	118360000	0	105910001	118360001
P08082	Clathrin light chain B	Cltb	105590000	0	411980000	42849000	105590001	9.61469
D4A5L9;P62898;CON__P62894	Cytochrome c, somatic	LOC679794;Cycs	101960000	0	90230000	142180000	101960001	0.634618
A0A0G2JSJ2;A0A0G2JTN5;Q4KM73	UMP-CMP kinase	Cmpk1	98868000	0	0	0	98868001	1
A0A0G2K1U9;M0R686		Irgq	98612000	0	322570000	206720000	98612001	1.56042
O35303	Dynamin-1-like protein	Dnm1l	97910000	0	293050000	371580000	97910001	0.788659
Q711G3	Isoamyl acetate-hydrolyzing esterase 1 homolog	Iah1	94363000	0	451700000	211880000	94363001	2.13187
P07943;G3V786	Aldose reductase	Akr1b1	92152000	0	61248000	0	92152001	61248001
F2Z3R2;F1LQ48;F1M040		Hnrnpl	89894000	0	49836000	102600000	89894001	0.485731
A0A0G2JSP8;P00564	Creatine kinase M-type	Ckm	89380000	0	67040000	0	89380001	67040001
P21913	Succinate dehydrogenase [ubiquinone] iron-sulfur subunit, mitochondrial	Sdhb	87195000	0	203250000	0	87195001	203250001
Q5M7A7;A0A0G2K1I5	CB1 cannabinoid receptor-interacting protein 1	Cnrip1	86520000	0	69147000	648400000	86520001	0.106643
B0BNJ1		Sri	86239000	0	91036000	110760000	86239001	0.821921
O88989	Malate dehydrogenase, cytoplasmic	Mdh1	85469000	0	96253000	0	85469001	96253001
Q9ESH6;A0A0G2KAZ6	Glutaredoxin-1	Glrx	84200000	0	0	0	84200001	1
D3ZJG4		Pacs2	83936000	0	120250000	0	83936001	120250001
A0A0H2UHM5;P11598	Protein disulfide-isomerase A3	Pdia3	82621000	0	62166000	0	82621001	62166001
P50554	4-aminobutyrate aminotransferase, mitochondrial;4-aminobutyrate aminotransferase, brain isoform;4-aminobutyrate aminotransferase, liver isoform	Abat	82133000	0	73240000	102670000	82133001	0.713353
Q920Q0	Paralemmin-1	Palm	81841000	0	76882000	0	81841001	76882001
F1M6C2;M0R757;P62630;P62632	Elongation factor 1-alpha;Elongation factor 1-alpha 1;Elongation factor 1-alpha 2	LOC100360150;LOC100360413;Eef1a1;Eef1a2	81448000	0	0	0	81448001	1
A0A0G2JSZ5;Q63081	Protein disulfide-isomerase A6	Pdia6	80942000	0	179640000	0	80942001	179640001
Q78P75	Dynein light chain 2, cytoplasmic	Dynll2	80070000	0	0	0	80070001	1
A0A0G2JYS8;A0A0G2JVK2;P63088;P62138;P62142	Serine/threonine-protein phosphatase PP1-gamma catalytic subunit;Serine/threonine-protein phosphatase PP1-alpha catalytic subunit;Serine/threonine-protein phosphatase PP1-beta catalytic subunit	Ppp1cc;Ppp1ca;Ppp1cb	80053000	0	113300000	89816000	80053001	1.26147
F1M953;P48721	Stress-70 protein, mitochondrial	Hspa9	77565000	0	0	0	77565001	1
D4A1A5;A0A0G2JZD1		Ppp2r5c	73377000	0	189840000	59827000	73377001	3.17315
A0A0H2UHV6;P63100;A0A0G2K4H3	Calcineurin subunit B type 1	Ppp3r1	70445000	0	221550000	227640000	70445001	0.973247
P63329	Serine/threonine-protein phosphatase 2B catalytic subunit alpha isoform	Ppp3ca	70406000	0	167670000	136960000	70406001	1.22423
F1LUA1;A0A0G2K051		Eea1	70394000	0	102080000	60056000	70394001	1.69975
M0RAM5;P04041	Glutathione peroxidase 1	Gpx1	69792000	0	0	0	69792001	1
M0RCB1;D4A4S3;M0R8M9;P63018;A0A0G2JUT0;F1LZI1;P14659;A0A0G2JVI3;P55063;P0DMW1;P0DMW0	Heat shock cognate 71 kDa protein;Heat shock-related 70 kDa protein 2	LOC102549957;Hspa8;LOC680121;Hspa2	69779000	0	121030000	158160000	69779001	0.765238
P85971;G3V8D5	6-phosphogluconolactonase	Pgls	69702000	0	376210000	132870000	69702001	2.83141
B4F7C7		Hebp1	69120000	0	0	0	69120001	1
D4A7V1;A0A0G2K9P4;Q5PPJ9	Endophilin-B2	Sh3glb2	68654000	0	70976000	0	68654001	70976001
A0A096MKE2;D4A719;A0A096MKG7		Snx12	68307000	0	46759000	0	68307001	46759001
Q04970;P20171;P08644	GTPase NRas;GTPase HRas;GTPase HRas, N-terminally processed;GTPase KRas;GTPase KRas, N-terminally processed	Nras;Hras;Kras	67276000	0	0	0	67276001	1
P51635	Alcohol dehydrogenase [NADP(+)]	Akr1a1	66574000	0	343570000	105800000	66574001	3.24735
B2GUV5;A0A0G2KAG3;A0A0G2K2R1		Atp6v1g1	65780000	0	53811000	0	65780001	53811001
Q6MFX9;Q63345	Myelin-oligodendrocyte glycoprotein	Mog	65754000	0	0	0	65754001	1
Q5XFX0	Transgelin-2	Tagln2	62138000	0	115740000	0	62138001	115740001
P62944	AP-2 complex subunit beta	Ap2b1	60972000	0	180230000	183270000	60972001	0.983412
P52555	Endoplasmic reticulum resident protein 29	Erp29	59725000	0	58032000	0	59725001	58032001
Q6P9Y4;Q05962;D3ZB81	ADP/ATP translocase 1	Slc25a4	59302000	0	0	0	59302001	1
A0A0G2JSG6;P29410	Adenylate kinase 2, mitochondrial;Adenylate kinase 2, mitochondrial, N-terminally processed	Ak2	58372000	0	151460000	0	58372001	151460001
Q4KLF8;A0A0U1RRQ2;A0A0G2K585	Actin-related protein 2/3 complex subunit 5	Arpc5	57629000	0	0	0	57629001	1
Q921A4	Cytoglobin	Cygb	57338000	0	71946000	0	57338001	71946001
Q6XVN8	Microtubule-associated proteins 1A/1B light chain 3A	Map1lc3a	57214000	0	132380000	0	57214001	132380001
Q03555;F1MA86;M0R423	Gephyrin;Molybdopterin adenylyltransferase;Molybdopterin molybdenumtransferase	Gphn	56950000	0	70946000	0	56950001	70946001
P15999;F1LP05;A0A0G2K099	ATP synthase subunit alpha, mitochondrial;ATP synthase subunit alpha	Atp5a1	55894000	0	60337000	0	55894001	60337001
Q5XIM9	T-complex protein 1 subunit beta	Cct2	53311000	0	0	0	53311001	1
Q91Z79;F1LSE6;F1M863;D3ZZ81;A0A0G2K3L9;A0A1B0GWM2;A0A1B0GWS0;F1M8A4;Q91Z80	Liprin-alpha-3	Ppfia3	52526000	0	215780000	536840000	52526001	0.401945
O08557	N(G),N(G)-dimethylarginine dimethylaminohydrolase 1	Ddah1	49648000	0	20715000	0	49648001	20715001
Q6BBI8	Ubiquitin-fold modifier-conjugating enzyme 1	Ufc1	48554000	0	0	0	48554001	1
A0A0G2K1C0;Q4V7C7	Actin-related protein 3	Actr3	47817000	0	72592000	78944000	47817001	0.919538
P02767	Transthyretin	Ttr	47389000	0	0	0	47389001	1
Q08163	Adenylyl cyclase-associated protein 1	Cap1	46630000	0	51513000	63055000	46630001	0.816953
A0A140TAF0			46202000	0	0	0	46202001	1
D3ZVQ0	Ubiquitin carboxyl-terminal hydrolase	Usp5	44456000	0	192460000	294650000	44456001	0.653182
P13221	Aspartate aminotransferase, cytoplasmic	Got1	43714000	0	44894000	89403000	43714001	0.502153
CON__O43790;CON__Q6NT21;CON__P78385;CON__Q14533;CON__P78386;CON__Q61726			42089000	0	0	0	42089001	1
R9PXR4;Q75Q39	Mitochondrial import receptor subunit TOM70	Tomm70a	41367000	0	37541000	45186000	41367001	0.83081
P62747	Rho-related GTP-binding protein RhoB	Rhob	38977000	0	0	0	38977001	1
Q6P6V0;CON__Q3ZBD7	Glucose-6-phosphate isomerase	Gpi	38249000	0	192300000	101020000	38249001	1.90358
A0A0G2K344;A0A0G2K5T3			38169000	0	0	0	38169001	1
O88794	Pyridoxine-5-phosphate oxidase	Pnpo	37609000	0	89309000	0	37609001	89309001
CON__Q9UE12;CON__Q15323;CON__Q14525;F1MAF7;CON__A2A5Y0;CON__REFSEQ:XP_986630;Q6IFV6;CON__Q497I4;CON__Q92764;Q6IFW2		Krt31;Krt35	36284000	0	0	0	36284001	1
B2GUZ9		Fam49b	35169000	0	49046000	0	35169001	49046001
Q6PDW1;P63324;D3ZHB3;D3ZG05	40S ribosomal protein S12	LOC100359593;Rps12	34997000	0	38785000	31419000	34997001	1.23444
D4AE68;P82471	Guanine nucleotide-binding protein G(q) subunit alpha	Gnaq	34566000	0	0	0	34566001	1
Z4YNP1;Q792H5	CUGBP Elav-like family member 2	Celf2	34437000	0	42271000	0	34437001	42271001
D3ZDU5;Q9EPC6	Profilin;Profilin-2	Pfn2	34229000	0	0	0	34229001	1
F1LMY3;Q62656	Protein-tyrosine-phosphatase;Receptor-type tyrosine-protein phosphatase zeta	Ptprz1	33307000	0	0	0	33307001	1
Q5FVM4	Non-POU domain-containing octamer-binding protein	Nono	32950000	0	0	43287000	32950001	2.31016e-08
Q66HF1	NADH-ubiquinone oxidoreductase 75 kDa subunit, mitochondrial	Ndufs1	32865000	0	0	0	32865001	1
E9PT83		Cenpf	30052000	0	0	0	30052001	1
A0A0H2UHY8;Q9R1T5	Aspartoacylase	Aspa	29897000	0	38737000	0	29897001	38737001
P06685;Q64541	Sodium/potassium-transporting ATPase subunit alpha-1	Atp1a1	29533000	0	0	0	29533001	1
Q7M0E3;D4A315	Destrin	Dstn;LOC680058	28759000	0	0	0	28759001	1
A0A0G2K7F5;P31016	Disks large homolog 4	Dlg4	27145000	0	0	0	27145001	1
Q6AYK6	Calcyclin-binding protein	Cacybp	25543000	0	0	34971000	25543001	2.85951e-08
B0BND0;D3ZRI1	Ectonucleotide pyrophosphatase/phosphodiesterase family member 6	Enpp6	24241000	0	66601000	23671000	24241001	2.81361
Q9JKB7;Q9WTT6	Guanine deaminase	Gda	23821000	0	0	5835600	23821001	1.71362e-07
P05545;A0A0G2JSK1	Serine protease inhibitor A3K	Serpina3k	23050000	0	18721000	0	23050001	18721001
A0A0G2K611;A0A0G2JSU1;A0A0G2KAS7;G3V846;P24942	Amino acid transporter;Excitatory amino acid transporter 1	Slc1a3	22223000	0	0	0	22223001	1
Q6QI86;Q6AYR6	Haloacid dehalogenase-like hydrolase domain-containing protein 2	Hdhd2	21825000	0	21677000	0	21825001	21677001
P05197;F1LM66	Elongation factor 2	Eef2	21181000	0	55298000	46477000	21181001	1.18979
F1LMC7;A0A0G2JZT5;D4A0F5;Q9WVC0;A0A0G2K5F4;D3ZHG7;A0A0H2UI27;Q5PQK1	Septin-7	2007-09-01	20870000	0	22053000	0	20870001	22053001
Q9JHL4	Drebrin-like protein	Dbnl	20769000	0	0	0	20769001	1
Q5RKJ9;G3V6H0;E9PU16;A0A0G2K235;P35281;P10536;P35286;Q6NYB7;P70550;P35280;P35289	Ras-related protein Rab-10;Ras-related protein Rab-1B;Ras-related protein Rab-13;Ras-related protein Rab-1A;Ras-related protein Rab-8B;Ras-related protein Rab-8A;Ras-related protein Rab-15	Rab10;LOC100363782;Rab1;Rab1b;Rab13;Rab1A;Rab8b;Rab8a;Rab15	20171000	0	0	0	20171001	1
B0BMX3		S100a16	18445000	0	37178000	0	18445001	37178001
D3ZZF8;A0A0G2JVP5		Paip1	18258000	0	0	0	18258001	1
B0K020	CDGSH iron-sulfur domain-containing protein 1	Cisd1	17906000	0	0	0	17906001	1
A0A0G2K0V3;Q9Z1N4	3(2),5-bisphosphate nucleotidase 1	Bpnt1	17748000	0	0	0	17748001	1
D3ZHI9;A0A0G2JTA1		Ppp2r5e	17180000	0	60848000	18576000	17180001	3.27562
Q6IRS6;Q9QX79	Fetuin-B	Fetub	16813000	0	0	0	16813001	1
F2Z3Q8;P52296	Importin subunit beta-1	Kpnb1	16773000	0	34601000	22174000	16773001	1.56043
Q07205	Eukaryotic translation initiation factor 5	Eif5	16361000	0	27092000	17856000	16361001	1.51725
P62815	V-type proton ATPase subunit B, brain isoform	Atp6v1b2	14996000	0	0	0	14996001	1
P07825	Synaptophysin	Syp	14340000	0	0	0	14340001	1
D3ZFB6	Proline-rich transmembrane protein 2	Prrt2	14230000	0	0	0	14230001	1
Q5XI73	Rho GDP-dissociation inhibitor 1	Arhgdia	13438000	0	0	0	13438001	1
B5DEN5		Eef1b2	12868000	0	0	0	12868001	1
A0A0H2UHZ2;Q5U2Z3	Nucleosome assembly protein 1-like 4	Nap1l4	12387000	0	20380000	0	12387001	20380001
A0A0G2JYB1;Q5XI32	F-actin-capping protein subunit beta	Capzb	11991000	0	15095000	20889000	11991001	0.722629
Q9QX80;Q9QX81		Hnrnpab	11065000	0	0	0	11065001	1
Q2IBD4	Cortactin-binding protein 2	Cttnbp2	10903000	0	0	0	10903001	1
G3V9B3;P07722	Myelin-associated glycoprotein	Mag	10756000	0	0	0	10756001	1
Q5FVI6;A0A0G2JZN3;M0RBN8;Q6AYE4	V-type proton ATPase subunit C 1	Atp6v1c1	10739000	0	161650000	7955600	10739001	20.319
REV__CON__P48668;REV__CON__P04259			10273000	0	0	0	10273001	1
P61227;D3ZK56;A0A0G2JTW1	Ras-related protein Rap-2b	Rap2b;Rap2c	9013800	0	0	0	9013801	1
CON__P08727			8810500	0	0	0	8810501	1
F1LNM0;A0A0G2K1M2;Q62696	Disks large homolog 1	Dlg1	8809500	0	0	0	8809501	1
CON__P19013			8608400	0	0	13685000	8608401	7.30727e-08
Q6IRE4	Tumor susceptibility gene 101 protein	Tsg101	8529600	0	8834300	7220000	8529601	1.22359
Q9JLZ1	Glutaredoxin-3	Glrx3	7714900	0	0	0	7714901	1
A0A0G2JYD5;A0A0H2UI35;Q9Z214	Homer protein homolog 1	Homer1	7710000	0	0	0	7710001	1
Q9ES39;Q78PB6	Nuclear distribution protein nudE homolog 1;Nuclear distribution protein nudE-like 1	Nde1;Ndel1	7572500	0	0	0	7572501	1
D3ZU52		Cops7b	6896500	0	8233100	0	6896501	8233101
B0BMY7		Twf2	6875000	0	0	0	6875001	1
A0A0G2QC06;P12346	Serotransferrin	Tf	6774800	0	0	0	6774801	1
Q62950	Dihydropyrimidinase-related protein 1	Crmp1	6401900	0	0	0	6401901	1
P50399	Rab GDP dissociation inhibitor beta	Gdi2	5642500	0	0	0	5642501	1
A0A0G2K9I7;A0A0G2JVM0;A0A0G2JUB9;A0A0G2JUT5;P0C2X9	Delta-1-pyrroline-5-carboxylate dehydrogenase, mitochondrial	Aldh4a1	5641700	0	8845200	7401700	5641701	1.19502
D3ZHG8;A0A0G2JV04		Gga3	5299900	0	0	0	5299901	1
REV__F1M1J2;REV__A0A096MK15			5157800	0	0	0	5157801	1
P54311	Guanine nucleotide-binding protein G(I)/G(S)/G(T) subunit beta-1	Gnb1	4369400	0	0	0	4369401	1
Q5XII0	Mammalian ependymin-related protein 1	Epdr1	4199600	0	0	0	4199601	1
P0C5X8	Protein tweety homolog 1	Ttyh1	3352400	0	0	0	3352401	1
D3ZR35	Small integral membrane protein 13	Smim13	3135900	0	0	0	3135901	1
A0A0G2JSQ4			2670000	0	0	0	2670001	1
F1LYZ8		Ppp1r21	2624600	0	0	0	2624601	1
Q68FW9	COP9 signalosome complex subunit 3	Cops3	2598300	0	0	0	2598301	1
D4A053;Q7TP36	Protein Shroom2	Shroom2	2070300	0	0	0	2070301	1
Q6AXS5	Plasminogen activator inhibitor 1 RNA-binding protein;Plasminogen activator inhibitor 1 RNA-binding protein, N-terminally processed	Serbp1	1444300	0	0	0	1444301	1
Q71SY3		Tsn	937890	0	0	0	937891	1
P63025	Vesicle-associated membrane protein 3	Vamp3	861220	0	0	0	861221	1
P19804	Nucleoside diphosphate kinase B	Nme2	3366700000	203450000	1669900000	195110000	16.548	8.55876
P11980;A0A0G2JVG3;M0RD14	Pyruvate kinase PKM;Pyruvate kinase	Pkm	947100000	66934000	660740000	66555000	14.1498	9.92773
CON__P08779;CON__Q9Z2K1;CON__Q3ZAW8;Q6IFU9;Q64716			593650000	70018000	59419000	97796000	8.47853	0.607581
P85108	Tubulin beta-2A chain	Tubb2a	10282000000	1557900000	9083200000	22033000000	6.59991	0.412254
D3ZQL7;A0A0G2K2D6		Tppp	1963700000	327150000	1983200000	2008800000	6.00245	0.987256
P31044;M0RB80	Phosphatidylethanolamine-binding protein 1;Hippocampal cholinergic neurostimulating peptide	Pebp1	9975300000	1673900000	6923000000	1795700000	5.95932	3.85532
P47942;Q62952	Dihydropyrimidinase-related protein 2	Dpysl2	1273400000	224950000	1278700000	81763000	5.66081	15.6391
P01946	Hemoglobin subunit alpha-1/2	Hba1	30450000000	6131700000	45285000000	26411000000	4.966	1.71463
P04636	Malate dehydrogenase, mitochondrial	Mdh2	599650000	125800000	526770000	855300000	4.76669	0.615889
P05065;Q6AY07;Q66HT1;P00884	Fructose-bisphosphate aldolase A;Fructose-bisphosphate aldolase	Aldoa;Aldoart2	5350400000	1205000000	7511400000	7027000000	4.44017	1.06893
O35244	Peroxiredoxin-6	Prdx6	8645600000	2157200000	6801500000	4221700000	4.00779	1.61108
CON__P48668			894940000	232970000	405780000	446880000	3.84144	0.908029
P02770	Serum albumin	Alb	58850000000	17828000000	17047000000	9650000000	3.30099	1.76653
P63102;A0A0G2JV65	14-3-3 protein zeta/delta	Ywhaz	12396000000	3866800000	6589000000	7258900000	3.20575	0.907713
CON__P13646-1			73056000	28107000	38336000	60609000	2.59921	0.632513
Q9Z1B2	Glutathione S-transferase Mu 5	Gstm5	385050000	183110000	366070000	455550000	2.10283	0.803578
G3V7C6;Q6P9T8	Tubulin beta-4B chain	Tubb4b	21323000000	11110000000	16631000000	64090000000	1.91926	0.259494
P10111;A0A0G2K1P0;A0A0G2K2E4;M0RCZ9	Peptidyl-prolyl cis-trans isomerase A;Peptidyl-prolyl cis-trans isomerase A, N-terminally processed	Ppia	7224700000	3925500000	3509500000	2167800000	1.84045	1.61892
P07171	Calbindin	Calb1	895000000	503370000	1457500000	2928900000	1.77802	0.497627
P02091;A0A0G2JSW3;CON__Q3SX09	Hemoglobin subunit beta-1	Hbb	91823000000	52245000000	86209000000	42896000000	1.75755	2.00972
P07335	Creatine kinase B-type	Ckb	20582000000	11743000000	18771000000	10867000000	1.7527	1.72734
CON__P02533;CON__Q6IFX2;Q6IFU7;Q6IFV1;CON__Q61782;A0A0G2JW58;A0A0G2JU48;A0A0G2JXJ9;A0A0G2K623;CON__P35900;D3Z7Y6;CON__Q9D312;P25030			205800000	119490000	93932000	110140000	1.72232	0.852842
CON__P13647;A0A0G2K1K9			118870000	72436000	138360000	83857000	1.64103	1.64995
P68255	14-3-3 protein theta	Ywhaq	5169100000	3715400000	3695600000	4534200000	1.39126	0.81505
P45592;M0RC65;A0A0G2KA35	Cofilin-1	Cfl1	7329500000	5841900000	2503400000	4642300000	1.25464	0.539259
P63259	Actin, cytoplasmic 2;Actin, cytoplasmic 2, N-terminally processed	Actg1	18364000000	15329000000	12186000000	11279000000	1.19799	1.08041
Q00981	Ubiquitin carboxyl-terminal hydrolase isozyme L1	Uchl1	25297000000	22655000000	12607000000	17464000000	1.11662	0.721885
P48500;A0A0G2JWJ4;A0A0G2JWU1	Triosephosphate isomerase	Tpi1	13374000000	12013000000	7758500000	10766000000	1.11329	0.720648
P68370;Q68FR8	Tubulin alpha-1A chain;Tubulin alpha-3 chain	Tuba1a;Tuba3a	16565000000	14987000000	10935000000	21437000000	1.10529	0.510099
Q9EPH1	Alpha-1B-glycoprotein	A1bg	0	0	1227000000	0	1	1227000001
B0BNM9	Glycolipid transfer protein	GLTP	0	0	635190000	0	1	635190001
P14841	Cystatin-C	Cst3	0	0	432620000	0	1	432620001
G3V8G4;P55068	Brevican core protein	Bcan	0	0	348380000	0	1	348380001
Q06647	ATP synthase subunit O, mitochondrial	Atp5o	0	0	319480000	0	1	319480001
F7EYB9		Omg	0	0	296110000	0	1	296110001
D3ZCS3		Pcbp4	0	0	266550000	0	1	266550001
P61972	Nuclear transport factor 2	Nutf2	0	0	243070000	0	1	243070001
A0A0G2KA61;P67874;A0A096MJD3;A0A096MKB7	Casein kinase II subunit beta	Csnk2b	0	0	229310000	0	1	229310001
P59649	FXYD domain-containing ion transport regulator 7	Fxyd7	0	0	226050000	0	1	226050001
G3V8R2;P55067;A0A0G2K4R4	Neurocan core protein;150 kDa adult core glycoprotein	Ncan	0	0	217270000	0	1	217270001
P35565	Calnexin	Canx	0	0	215480000	0	1	215480001
D3ZEL3		Tmco5b	0	0	199440000	0	1	199440001
A0A0G2K329;A0A0G2JW27;Q6PW38;Q6PW39;A0A0G2K4Z2;Q6PW34;A0A0G2K3Q5;P97686	Neuronal cell adhesion molecule	Nrcam	0	0	157070000	0	1	157070001
D3ZF13	Acyl carrier protein	LOC683884	0	0	147620000	0	1	147620001
D4A3C2		RGD1304884	0	0	132990000	0	1	132990001
B1WBZ0;A0A096MJZ0		Dnalc1;Dnal1	0	0	116520000	0	1	116520001
B1WC34		Prkcsh	0	0	113830000	0	1	113830001
D4A435		Icam5	0	0	113060000	0	1	113060001
O88752;CON__P02070		Hbe1	0	0	110080000	0	1	110080001
B0BNM1	NAD(P)H-hydrate epimerase	Apoa1bp	0	0	107470000	0	1	107470001
F1LT49		Lrrc47	0	0	106810000	0	1	106810001
Q5U2Q3	Ester hydrolase C11orf54 homolog		0	0	90776000	0	1	90776001
P01015	Angiotensinogen;Angiotensin-1;Angiotensin-2;Angiotensin-3;Angiotensin-4;Angiotensin 1-9;Angiotensin 1-7;Angiotensin 1-5;Angiotensin 1-4	Agt	0	0	87458000	0	1	87458001
Q9Z0W5;A0A0G2JWR2	Protein kinase C and casein kinase substrate in neurons protein 1	Pacsin1	0	0	83480000	0	1	83480001
D4A1Q9		Ttll12	0	0	77897000	0	1	77897001
B2RYW3		Ndufb9	0	0	71299000	0	1	71299001
D4A4T0		Stub1	0	0	71207000	0	1	71207001
A0A0G2JYW3;P08081	Clathrin light chain A	Clta	0	0	68243000	0	1	68243001
D3ZBU7		RGD1310819	0	0	68183000	0	1	68183001
A0A096MJ90;F1LNW6		Ly6h	0	0	66951000	0	1	66951001
D4AA63		Ubqln2	0	0	64955000	0	1	64955001
A0A0G2K793;P34058	Heat shock protein HSP 90-beta	Hsp90ab1	0	0	64226000	0	1	64226001
F1LUV9;F1LNY3;A0A0G2K0M8;P13596	Neural cell adhesion molecule 1	Ncam1	0	0	62685000	0	1	62685001
P40307	Proteasome subunit beta type-2	Psmb2	0	0	62041000	0	1	62041001
A0A0G2K9L2			0	0	61407000	0	1	61407001
A0A096MKH2;Q4KM55		Vta1	0	0	57140000	0	1	57140001
P06686	Sodium/potassium-transporting ATPase subunit alpha-2	Atp1a2	0	0	54873000	0	1	54873001
Q62658	Peptidyl-prolyl cis-trans isomerase FKBP1A	Fkbp1a	0	0	54741000	0	1	54741001
A0A096MJI9;P07340	Sodium/potassium-transporting ATPase subunit beta-1	Atp1b1	0	0	54169000	0	1	54169001
D3ZKT8		Hddc2	0	0	53981000	0	1	53981001
Q6Q0N1	Cytosolic non-specific dipeptidase	Cndp2	0	0	51496000	0	1	51496001
D3ZES7;D3Z981		Plxna4a;Plxna1	0	0	47931000	0	1	47931001
D3ZXS8		Ube2k	0	0	47805000	0	1	47805001
Q99MC0	Protein phosphatase 1 regulatory subunit 14A	Ppp1r14a	0	0	47377000	0	1	47377001
Q68FR6	Elongation factor 1-gamma	Eef1g	0	0	45224000	0	1	45224001
G3V7Z3;Q62881	Nucleolar protein 3	Nol3	0	0	43078000	0	1	43078001
B1WC18		Podxl2	0	0	42386000	0	1	42386001
A0A0G2K3C6;P30713	Glutathione S-transferase theta-2	Gstt2	0	0	42302000	0	1	42302001
A0A0G2K1T0;P13264;A0A0G2KAN7	Glutaminase kidney isoform, mitochondrial;Glutaminase kidney isoform 68 kDa chain;Glutaminase kidney isoform 65 kDa chain	Gls	0	0	39344000	0	1	39344001
P01830	Thy-1 membrane glycoprotein	Thy1	0	0	39009000	0	1	39009001
O35263	Platelet-activating factor acetylhydrolase IB subunit gamma	Pafah1b3	0	0	36283000	0	1	36283001
P12928;A0A0H2UI07	Pyruvate kinase PKLR	Pklr	0	0	34290000	0	1	34290001
P27615	Lysosome membrane protein 2	Scarb2	0	0	33996000	0	1	33996001
Q9WUC4	Copper transport protein ATOX1	Atox1	0	0	32947000	0	1	32947001
A0A0G2K007;O88506	STE20/SPS1-related proline-alanine-rich protein kinase	Stk39	0	0	30361000	0	1	30361001
P35465;Q62829;Q64303	Serine/threonine-protein kinase PAK 1;Serine/threonine-protein kinase PAK 3	Pak1;Pak3	0	0	29930000	0	1	29930001
Q5XFX8	RNA polymerase II elongation factor ELL3	Ell3	0	0	28558000	0	1	28558001
B0BNE6		Ndufs8	0	0	28095000	0	1	28095001
Q5RK08		Gbas	0	0	26850000	0	1	26850001
A0A0H2UHQ3;P0C5W1	Microtubule-associated protein 1S;MAP1S heavy chain;MAP1S light chain	Map1s	0	0	26804000	0	1	26804001
Q05140	Clathrin coat assembly protein AP180	Snap91	0	0	26698000	0	1	26698001
F1M7W5;O54728	Phospholipase B1, membrane-associated;Phospholipase A2;Lysophospholipase	Plb1	0	0	26552000	0	1	26552001
A0A0G2JZA2;P97576	GrpE protein homolog 1, mitochondrial	Grpel1	0	0	26315000	0	1	26315001
D3ZDK7		Pgp	0	0	26211000	0	1	26211001
D3ZSS1;Q5PQK2;A0A0G2JWR5;A0A0G2JZ19;B2RYG5		Taf15;Fus	0	0	26130000	0	1	26130001
G3V741;Q6IRH6;P16036	Phosphate carrier protein, mitochondrial	Slc25a3	0	0	26083000	0	1	26083001
P70470	Acyl-protein thioesterase 1	Lypla1	0	0	25012000	0	1	25012001
P05942	Protein S100-A4	S100a4	0	0	24846000	0	1	24846001
A0A0G2KAB2;Q9Z2A6	Mitogen-activated protein kinase 15	Mapk15	0	0	23956000	0	1	23956001
Q498E0	Thioredoxin domain-containing protein 12	Txndc12	0	0	23291000	0	1	23291001
Q91V33;Q920F3	KH domain-containing, RNA-binding, signal transduction-associated protein 1	Khdrbs1	0	0	22670000	0	1	22670001
A0A0G2K1L8;Q05175	Brain acid soluble protein 1	Basp1	0	0	22542000	0	1	22542001
D4AE02		Fam98b	0	0	22051000	0	1	22051001
F1LPB9;P47709	Rabphilin-3A	Rph3a	0	0	21662000	0	1	21662001
D4A3P7		RGD1560513	0	0	21643000	0	1	21643001
D4A4T9	Cysteine and histidine-rich domain-containing protein 1	Chordc1	0	0	20786000	0	1	20786001
A0A0G2K5Z4;A0A0G2JX32;F1LPP0;O08838	Amphiphysin	Amph	0	0	19637000	0	1	19637001
D4ABB4	F-box/LRR-repeat protein 15	Fbxl15	0	0	18350000	0	1	18350001
D3ZSL2		Abracl	0	0	18277000	0	1	18277001
A0A0G2K7X0;F7EL36;P49911	Acidic leucine-rich nuclear phosphoprotein 32 family member A	Anp32a	0	0	18019000	0	1	18019001
G3V6T1	Coatomer subunit alpha	Copa	0	0	17810000	0	1	17810001
A0A0G2K613;Q9EPH2	MARCKS-related protein	Marcksl1	0	0	17537000	0	1	17537001
A0A0G2JWE1;A0A0G2K6J5;B2GV99;Q64119	Myosin light polypeptide 6	Myl6	0	0	16877000	0	1	16877001
G3V6M3;P29101	Synaptotagmin-2	Syt2	0	0	16813000	0	1	16813001
Q63450	Calcium/calmodulin-dependent protein kinase type 1	Camk1	0	0	16477000	0	1	16477001
Q8R431;A0A0G2JYI5	Monoglyceride lipase	Mgll	0	0	16137000	0	1	16137001
Q6AYI1;E9PT29;A0A096MIX2;A0A096MJW9		Ddx5;Ddx17	0	0	15823000	0	1	15823001
D4A6H8		Ctnna2	0	0	15788000	0	1	15788001
Q6AYK3	Inositol-3-phosphate synthase 1	Isyna1	0	0	15100000	0	1	15100001
Q5U203	NEDD8-conjugating enzyme UBE2F	Ube2f	0	0	14876000	0	1	14876001
Q6GMN2	Brain-specific angiogenesis inhibitor 1-associated protein 2	Baiap2	0	0	14825000	0	1	14825001
W0NT44;W0NXI0;D4ADV4;D4AD03;A0A0G2JYF0;D3ZGB5;D3ZY00;Q80ZA5	Anion exchange protein;Sodium-driven chloride bicarbonate exchanger	Slc4a10	0	0	14669000	0	1	14669001
F1MAA3		LOC100909464	0	0	14280000	0	1	14280001
F1LP34;Q9EST6	Acidic leucine-rich nuclear phosphoprotein 32 family member B	Anp32b	0	0	14210000	0	1	14210001
F1LQY6		Necab2	0	0	13377000	0	1	13377001
A0A0G2JVV5;Q5U2N2	Ubiquitin carboxyl-terminal hydrolase	Usp14	0	0	12958000	0	1	12958001
A0A0G2K850;B1WC50;A0A140UHY3		Ewsr1	0	0	12649000	0	1	12649001
A0A0G2JXC8;Q0VGK2	Tetratricopeptide repeat protein 39C	Ttc39c	0	0	12535000	0	1	12535001
Q5U1Z9		Mtx2	0	0	12450000	0	1	12450001
Q56R17	Importin subunit alpha	Kpna4	0	0	12306000	0	1	12306001
D3Z956		Rlbp1	0	0	12095000	0	1	12095001
D4A4Q4		Ociad2	0	0	11753000	0	1	11753001
P21708;A0A0G2K6P9;G3V9J9;Q63454;P27704	Mitogen-activated protein kinase 3	Mapk3	0	0	11444000	0	1	11444001
D3Z9C7;F1M7V4		Pclo	0	0	11203000	0	1	11203001
Q62747		Syt7	0	0	10942000	0	1	10942001
P18420	Proteasome subunit alpha type-1	Psma1	0	0	10836000	0	1	10836001
D3ZZX1		Inpp5a	0	0	10703000	0	1	10703001
G3V6D3;P10719	ATP synthase subunit beta;ATP synthase subunit beta, mitochondrial	Atp5b	0	0	10677000	0	1	10677001
B2RYQ2	Serine/threonine-protein phosphatase 2A activator	Ppp2r4	0	0	10565000	0	1	10565001
Q5RKI5		Flii	0	0	10075000	0	1	10075001
D4ACG8		Fuom	0	0	9902500	0	1	9902501
Q5U318	Astrocytic phosphoprotein PEA-15	Pea15	0	0	9660100	0	1	9660101
D4ACZ5;Q6AYR2	Protein NDRG3	Ndrg3	0	0	9443100	0	1	9443101
REV__CON__P35527			0	0	8956000	0	1	8956001
Q5RJK5		LOC100360260	0	0	8893000	0	1	8893001
G3V7V9;Q6P4Z6	Leucine carboxyl methyltransferase 1	Lcmt1	0	0	8259800	0	1	8259801
F1LLX6;Q62717	Calcium-dependent secretion activator 1	Cadps	0	0	8186400	0	1	8186401
A0A1B0GWM1;A0A0G2JTD7;F1LNR1;F1LNR0;F1LNQ9;A0A0G2JUI5		Clasp1	0	0	8051500	0	1	8051501
B0K010		Txndc17	0	0	7119100	0	1	7119101
D3ZDX5		Plxnb1	0	0	7116800	0	1	7116801
Q6AZ50	Ubiquitin-like-conjugating enzyme ATG3	Atg3	0	0	6608300	0	1	6608301
P62870;D3ZYC5;F1M937;A0A140TA99;M0R6V0	Transcription elongation factor B polypeptide 2	Tceb2;LOC684822	0	0	6558300	0	1	6558301
P06761	78 kDa glucose-regulated protein	Hspa5	0	0	6408300	0	1	6408301
D4A830		Ppa2	0	0	6336900	0	1	6336901
D3Z8D7;A0A0G2K743;P62856;D3ZJ54;A0A0G2JY64;A0A0G2JVP7	40S ribosomal protein S26	LOC100361854;Rps26;RGD1565117	0	0	6237600	0	1	6237601
Q9Z2L0	Voltage-dependent anion-selective channel protein 1	Vdac1	0	0	6181800	0	1	6181801
P36201	Cysteine-rich protein 2	Crip2	0	0	6003900	0	1	6003901
Q6P0K8	Junction plakoglobin	Jup	0	0	5845800	0	1	5845801
A0A0A0MXX1;Q6JP77	A-kinase anchor protein 7 isoforms delta and gamma	Akap7	0	0	5496900	0	1	5496901
P19527	Neurofilament light polypeptide	Nefl	0	0	5480300	0	1	5480301
Q99MZ8	LIM and SH3 domain protein 1	Lasp1	0	0	5419700	0	1	5419701
Q5U2U2	Crk-like protein	Crkl	0	0	5190400	0	1	5190401
Q7TQ77		Hook3	0	0	5172700	0	1	5172701
F1LMQ3		Psmd8	0	0	5157400	0	1	5157401
F1M084;P10687;R9PXY3	Phosphoinositide phospholipase C;1-phosphatidylinositol 4,5-bisphosphate phosphodiesterase beta-1	Plcb1	0	0	5106200	0	1	5106201
D3ZPL1		Cpsf6	0	0	5074700	0	1	5074701
E9PT22			0	0	5064600	0	1	5064601
Q68FY4;P04276	Vitamin D-binding protein	Gc	0	0	5003400	0	1	5003401
Q6PTT0;Q6AYS7	Aminoacylase-1B;Aminoacylase-1A	Acy1b;Acy1a	0	0	4825700	0	1	4825701
Q8R2H0		Atp6v1g2	0	0	4683500	0	1	4683501
P83868;Q5PQL9	Prostaglandin E synthase 3	Ptges3;Ptges3l1	0	0	4463400	0	1	4463401
A0A0G2JZQ9;Q6IG01	Keratin, type II cytoskeletal 1b	Krt77	0	0	4452200	0	1	4452201
Q5XI22	Acetyl-CoA acetyltransferase, cytosolic	Acat2	0	0	4374400	0	1	4374401
A0A0H2UI36;F1M229;A0A0G2JZW1;F1LTN6;P01836;P01835	Ig kappa chain C region, A allele;Ig kappa chain C region, B allele		0	0	4268600	0	1	4268601
A0A140TAH1;Q9JJ50	Hepatocyte growth factor-regulated tyrosine kinase substrate	Hgs	0	0	4178500	0	1	4178501
O08836	Immunoglobulin-binding protein 1	Igbp1	0	0	4131800	0	1	4131801
A0A0G2KAZ7;M0R9X3;Q3SWU3;Q9JJ54	Heterogeneous nuclear ribonucleoprotein D-like;Heterogeneous nuclear ribonucleoprotein D0	Rbm31y;Hnrnpdl;Hnrnpd	0	0	4126400	0	1	4126401
F1M7V6;Q1WIM1	Cell adhesion molecule 4	Cadm4	0	0	3919200	0	1	3919201
D3ZN35		Sdr16c6	0	0	3822000	0	1	3822001
Q66H12	Alpha-N-acetylgalactosaminidase	Naga	0	0	3787400	0	1	3787401
A0A0G2KAW7;Q5XI72	Eukaryotic translation initiation factor 4H	Eif4h	0	0	3781500	0	1	3781501
O35820	2-deoxynucleoside 5-phosphate N-hydrolase 1	Dnph1	0	0	3748500	0	1	3748501
A0A0G2JZZ4			0	0	3603000	0	1	3603001
Q63327	Myelin-associated oligodendrocyte basic protein	Mobp	0	0	3573700	0	1	3573701
D4AD15;D3ZU13		Eif4g1;LOC100911431	0	0	3559500	0	1	3559501
A0A0G2K079;F1LN49;Q3ZB98	Breast carcinoma-amplified sequence 1 homolog	Bcas1	0	0	3518700	0	1	3518701
D3ZC69;D3ZGW6;M0R7R5;D3ZCR3;D3ZXR5;A0A0G2K6P4;P63159	High mobility group protein B1	RGD1563668;Hmgb1-ps3;LOC100911637;Hmg1l1;Hmgb1	0	0	3465700	0	1	3465701
Q4G079		Aimp1	0	0	3341500	0	1	3341501
A0A0G2KB55;P63281	SUMO-conjugating enzyme UBC9	Ube2i	0	0	3252800	0	1	3252801
A0A0G2K5C0;D3ZXQ2		Camsap3	0	0	3014200	0	1	3014201
G3V960;P10868	Guanidinoacetate N-methyltransferase	Gamt	0	0	2857600	0	1	2857601
D3ZNK1		Mtx3	0	0	2778200	0	1	2778201
P84817	Mitochondrial fission 1 protein	Fis1	0	0	2701800	0	1	2701801
Q5XID1	Anamorsin	Ciapin1	0	0	2471500	0	1	2471501
Q641W2	UPF0160 protein MYG1, mitochondrial	Myg1	0	0	2384700	0	1	2384701
B4F772		Hspa4l	0	0	2302000	0	1	2302001
P37361	Metallothionein-3	Mt3	0	0	2163900	0	1	2163901
D3ZG43		Ndufs3	0	0	2094700	0	1	2094701
Q642A4	UPF0598 protein C8orf82 homolog		0	0	1985900	0	1	1985901
P07895	Superoxide dismutase [Mn], mitochondrial	Sod2	0	0	1589900	0	1	1589901
D4A0T0		Ndufb10	0	0	1584100	0	1	1584101
Q5XIJ6	BRISC and BRCA1-A complex member 1	Babam1	0	0	1344400	0	1	1344401
Q5XI38;A0A0G2K014		Lcp1	0	0	1329500	0	1	1329501
Q6IMZ5;P70567	Tropomodulin-1	Tmod1	0	0	1124200	0	1	1124201
Q9JKT0;O35180	Endophilin-A3	Sh3gl3	0	0	1015900	0	1	1015901
F1LQ27		Fam98c	0	0	771100	0	1	771101
D4A1D3		Sacs	0	0	636180	0	1	636181
Q5FVQ9;A0A0G2K191	Tubulin-specific chaperone E	Tbce	0	0	616740	0	1	616741
A0A0G2JZM2;B5DFC3;D3ZCT7		Sec23a;Sec23b	0	0	369230	0	1	369231
P63095;Q63803	Guanine nucleotide-binding protein G(s) subunit alpha isoforms short;Guanine nucleotide-binding protein G(s) subunit alpha isoforms XLas	Gnas	0	0	329980	0	1	329981
D3ZWG2;P49803;F1LS67;A0A0G2JUG4;P49801	Regulator of G-protein signaling 7	Rgs7	0	0	244630000	15478000	1	15.805
O08651	D-3-phosphoglycerate dehydrogenase	Phgdh	0	0	172070000	69064000	1	2.49146
D4A2D7		Ipo4	0	0	8932300	4039400	1	2.21129
P19944;A0A0H2UHJ3	60S acidic ribosomal protein P1	Rplp1	0	0	82844000	51968000	1	1.59413
E2RUH2;A0A0G2K9E0;P29315	Ribonuclease inhibitor	Rnh1	0	0	71839000	45505000	1	1.57871
F1LPD6;P21775;P07871	3-ketoacyl-CoA thiolase A, peroxisomal;3-ketoacyl-CoA thiolase B, peroxisomal	Acaa1b;Acaa1a	0	0	9556100	6654100	1	1.43612
A0A140TAA4;Q9QZA2	Programmed cell death 6-interacting protein	Pdcd6ip	0	0	41081000	29222000	1	1.40582
G3V949;A0A0G2JZF2;O55156	CAP-Gly domain-containing linker protein 2	Clip2	0	0	133240000	96393000	1	1.38226
P97532	3-mercaptopyruvate sulfurtransferase	Mpst	0	0	80916000	62896000	1	1.2865
P62775	Myotrophin	Mtpn	0	0	122460000	99309000	1	1.23312
P47728	Calretinin	Calb2	0	0	61137000	49886000	1	1.22553
D3ZW56;D3ZNW5;P97685	Neurofascin	Nfasc	0	0	146810000	131450000	1	1.11685
D4A781;M0RB74;D4A634		Ipo5	0	0	575600000	516660000	1	1.11408
Q6P9V7;Q63797;A0A0G2JVP9	Proteasome activator complex subunit 1	Psme1	0	0	14147000	13311000	1	1.06281
F7EMB2;Q6QI16		RGD1304704	0	0	94519000	93109000	1	1.01514
P18297;D3ZT59	Sepiapterin reductase	Spr	0	0	64360000	65140000	1	0.988026
A0A0H2UHB7;Q9JI66	Electrogenic sodium bicarbonate cotransporter 1	Slc4a4	0	0	15720000	16636000	1	0.944939
F1M853		Rrbp1	0	0	221150000	242510000	1	0.911921
A0A0G2JU96;A0A0G2JUA5			0	0	90948000	102870000	1	0.884106
D3ZC63		Cmpk2	0	0	3201700	4069200	1	0.786813
A0A0H2UHI2;Q01986;P36506	Dual specificity mitogen-activated protein kinase kinase 1	Map2k1	0	0	57105000	73682000	1	0.77502
F7FF45;F1LW91		Numa1	0	0	29589000	38584000	1	0.766872
P61203	COP9 signalosome complex subunit 2	Cops2	0	0	43582000	56906000	1	0.765859
Q68A21;A0A0G2JUX5	Transcriptional activator protein Pur-beta	Purb	0	0	20727000	27868000	1	0.743756
G3V6P7;Q62812;E9PTU4;A0A0G2K6S9;Q63862	Myosin-9	LOC100911597;Myh9	0	0	39306000	53171000	1	0.739238
P84076	Neuron-specific calcium-binding protein hippocalcin	Hpca	0	0	313280000	428480000	1	0.731143
F1LSY2;O35764	Neuronal pentraxin receptor	Nptxr	0	0	41748000	57165000	1	0.730307
A0A0G2K428;D4A8U7;P28023	Dynactin subunit 1	Dctn1	0	0	42724000	59304000	1	0.720424
Q5PQN0	Neurocalcin-delta	Ncald	0	0	140900000	212060000	1	0.664435
P63086	Mitogen-activated protein kinase 1	Mapk1	0	0	64170000	97447000	1	0.658512
D3ZK97;P84245;M0RBX6;Q6LED0;A0A0G2K0N8;A0A0G2K5X7;A0A0G2K9I5	Histone H3;Histone H3.3;Histone H3.1	H3f3c;H3f3b;Hist1h3e	0	0	43197000	66554000	1	0.649052
Q5FVI4	Cell cycle exit and neuronal differentiation protein 1	Cend1	0	0	23016000	36343000	1	0.633299
D4AE96		Ipo7	0	0	20334000	32331000	1	0.628932
D4A133		Atp6v1a	0	0	20211000	33891000	1	0.596353
P61589;B2RYP0;A0A0G2K6E0;Q5XIM3	Transforming protein RhoA	Rhoa;Rhoc	0	0	84762000	145770000	1	0.581478
A0A140TAB3;P37285	Kinesin light chain 1	Klc1	0	0	73696000	136380000	1	0.540372
M0RDM4;G3V9C0;D3ZVK7;A9UMV8;Q4FZT6;P0C170;P0C169;P02262;Q6I8Q6;D3ZXP3;Q64598;Q00728	Histone H2A;Histone H2A.J;Histone H2A type 3;Histone H2A type 1-E;Histone H2A type 1-C;Histone H2A type 1;Histone H2A type 1-F;Histone H2A type 4	LOC680322;Hist1h2ac;Hist1h2ak;H2afj;Hist1h2af;H2afx	0	0	37300000	71821000	1	0.519347
F1LPS8;P86252	Transcriptional activator protein Pur-alpha	Pura	0	0	114950000	232530000	1	0.494345
Q5RJN0		Ndufs7	0	0	14621000	29773000	1	0.491083
D4ACV3;P0CC09;D3ZWE0	Histone H2A;Histone H2A type 2-A	Hist2h2ac;Hist2h2aa3;Hist2h2ab	0	0	1138400	2568200	1	0.443268
P02688;Q5XFW1	Myelin basic protein	Mbp	0	0	505670000	1545400000	1	0.32721
G3V9Y1;Q9JLT0	Myosin-10	Myh10	0	0	42492000	131380000	1	0.323428
A0A0G2K070;G3V6L4;F1M8F2;A0A0G2K0Q2;Q2PQA9;Q6QLM7;P56536	Kinesin-like protein	Kif5c	0	0	60750000	195970000	1	0.309996
F1LQ81;A0A0G2K6U1;Q9QUL6	Vesicle-fusing ATPase	Nsf	0	0	1360700000	6996600000	1	0.19448
A0A0G2JZY6;G3V6S0;A0A0G2K8W9		Sptbn1	0	0	37857000	355560000	1	0.106471
CON__P35908;A0A0G2JWX4;Q6IG02			8245200000	8799200000	7585800000	8102600000	0.93704	0.936218
CON__P04264			40746000000	44527000000	41279000000	42351000000	0.915085	0.974688
P04797;M0R590;D3ZGY4;M0R660;E9PTN6;A0A0G2K7M1;D3ZWV2;E9PTV9;B1WBQ8;Q9ESV6	Glyceraldehyde-3-phosphate dehydrogenase	Gapdh;LOC685186;Gapdh-ps2;RGD1565368;RGD1564688	1851500000	2190600000	1839100000	2049800000	0.845202	0.897209
CON__P35527			9299800000	11149000000	11883000000	12345000000	0.834138	0.962576
CON__P13645;CON__Q148H6;CON__Q7Z3Y7;CON__P05784;CON__Q7Z3Z0;CON__Q7Z3Y8;Q5BJY9			18373000000	23162000000	20883000000	17099000000	0.793239	1.2213
P62260	14-3-3 protein epsilon	Ywhae	447150000	602710000	132540000	235420000	0.741899	0.562994
F1M779;P11442	Clathrin heavy chain;Clathrin heavy chain 1	Cltc	35894000	56180000	96331000	0	0.638911	96331001
CON__P07477;CON__P00761;W4VSR7;W4VSR6;A0A096P6M7;B2RYJ5;P00763	Anionic trypsin-2	Try10;LOC683849;LOC102554637;Tmprss13;Prss2	15235000000	50079000000	24504000000	25913000000	0.304219	0.945626
CON__P02769			657760000	2889700000	1296200000	2369100000	0.227622	0.547128
CON__P02662			29622000	179630000	25303000	39873000	0.164906	0.63459
CON__Q86YZ3			0	29089000	43642000	15395000	3.43773e-08	2.83482
